# Supplementary material for: Deciphering the roles of tobacco MYB transcription factors in environmental stress tolerance
Source: Front Plant Sci. 2022 Oct 24;13:998606. doi: 10.3389/fpls.2022.998606 (PMC9638165; doi:10.3389/fpls.2022.998606)
Supplement: Supplementary Sequences 1, 2 — The CDS and protein sequences of all NtMYB members. [file DataSheet_1.zip]

Archive with 15 entries (15 files):
- Supplementary files/Supplementary Figure S1.pdf
- Supplementary files/Supplementary Figure S2.pdf
- Supplementary files/Supplementary Figure S3.pdf
- Supplementary files/Supplementary Figure S4.TIF
- Supplementary files/Supplementary Figure S5.jpg
- Supplementary files/Supplementary Figure S6.pdf
- Supplementary files/Supplementary Figure S7.jpg
- Supplementary files/Supplementary Sequences 1.fa
- Supplementary files/Supplementary Sequences 2.fa
- Supplementary files/Supplementary Table S1.xlsx
- Supplementary files/Supplementary Table S2.xlsx
- Supplementary files/Supplementary Table S3.xlsx
- Supplementary files/Supplementary Table S4.xlsx
- Supplementary files/Supplementary Table S5.xlsx
- Supplementary files/Supplementary Table S6.xlsx
