# Supplementary material for: Deciphering the roles of tobacco MYB transcription factors in environmental stress tolerance
Source: Front Plant Sci. 2022 Oct 24;13:998606. doi: 10.3389/fpls.2022.998606 (PMC9638165; doi:10.3389/fpls.2022.998606)
Supplement: Supplementary Sequences 1, 2 — The CDS and protein sequences of all NtMYB members. [file DataSheet_1.zip › Supplementary files/Supplementary Sequences 1.fa]

>NtMYB198

ATGTCGAAATGGACGAGGGACGAGGACAAGCTATTCGAACACGCCCTGGTTTTGTACCCCGAAAACATCGCCGATCGGTGGCAATTAATCGCCGATCATGTACCCGGAAAAACAACCGAGGATATAATCGCTCATTACGATGACCTCGTTCACGATCTATTGGAAATTGATTCGGGTCGGATCGAACTCCCGGCCTATACGGATGATCCGGTTGAATCAAACAAGAAGAACATTGAAATTGAGAGGAAGAAGGGTTATTCCTTATTGGGCTGGAGAAATACGGGAAGGGTGACTGGAGAAGCATTTCAAGAAACGTAGTGGTAACAAGGACGCCAACACAAGTGGCAAGTCATGCTCAAAAATACTTCATTAGACAGCAGGCAATGAAGAAAGAACGAAAAAGGTCCAGCATCCATGATATTACAACTGCAGTGGATACCAACCCAGTGCCTCCTCAAAGCAGCTTTCAAACTCAAAGAGGCAACTTTACCATGTAG
>NtMYB189

ATGGGAAGGTATCCTTGTTGCAAATTAGATGATAATGATTTGAAGAAAGGGCCATGGACAGAAGATGAAGATGAGAAATTGATTGATTATATAAAGAAATATGGTCACACAAATTGGCAATTAATTCCAAGAAAAGCAGGTTTAAAAAGATGTGGAAAGAGTTGCAGATTAAGGTGGAATAATTATCTTAGGCCTGATATTAAGAGAGGAGGATTTTCACATGAAGAAGAAGAAATTATCATTAATCTCCATTCTGTTCTTGGAAATAAGTGGTCAAGAATTGCAGCTCATCTTCCAGGAAGAACTGATAATGAAATCAAGAACTTCTATAACACACATTTAAAGAAAAAGCTTCTCAAATTAGGAATTGACCCCAACACACACAAACCAATATCTGATCTTAATTCCCTTCTAAAATTTTCTAATCAATTTAGCTCTAACTCCAACCATTTTGTTTCTTTAGCATCTACCCTTAGATTACAAGCACATTTTACTTTACTAGCCAAAATCCAACAACTTATAAACTCAAACTTATTTTCATCAATTCAAGGCAATATTTTAAGCAATCCAAATCCTCTATTATTTCATGAGAGCCTTAAATATGAGAGTGGTCAACCCCAATTCTTGGATTCCTCTCTAGAAAATTTCACTACAACAATTCCTTGTTTGGATAATACTAATTCACTTTCCAATGATTATTCTTATATTTCAAATTCTTCGGAAGTCCCGTCTGGGACATCTGATAAAATTGAAATGATACAAAGAAGATTAGCACAATCGTTCCTGTGCAATGATGACATGCAGAAATCGAGAAATAGTTCAAATAACTTTGAATTATGTCAAGCAAATGAATTGAATTCAAATGAAAATCAAGTTGAAGGAGTACTTGCAAGAGCTTCTACTCAAGGAAATTGCAACTTTAATCAAAATTTTATTCCCACATTTTCGGAATTAGATGATATTGCTGCATGGGAAATACCTCAGGATGATGAAGAAATTAATACCTTTTGGAATACTATTTTTCAATGA
>NtMYB188

ATGAATTATGTGCAAATTCATGGTGTAGGAAAATGGAATATTTTGTGTAAAAAAAGCAGGTGTGGGAAAAGTTGCAGATTAAGGTGGATTAATTACTTAAGACCTGATATTAAACGTGGAAATTTCTCACAAGAAGAAGATAATCTCATTATCAATCTCCATTCATCTCTTGGGAACAAGACTGATAATGAGATCAAGAATCATTGGAATACTAAGCTAAGTAAGAAACTTAATCTATTAGGAATTGATCCAAAAATCCACAAACCAATTCCTAATTTCAGCCTATTTAATCCTCTTCAACTTCCTCCTTCATTAAACATGGATTATTCTACTAATCCATGGACCAATCTTCTTGATTTTCCTCAATTAGCAAGATTACAACAATTGCAGTTTCAAATTAAACTATATTAG
>NtMYB204

ATGGATCATCATCATGTTAAAGTTGGTTTGAGCAGTGAAAGATATGGATTTTGTAGTAACAACAATCAACAACTTATTGATGAAGTAACAATGGACCTTAGAAAAGGTCCATGGACTGTTGAAGAAGACTTCACCCTTATTAATTACATCACTCTTCATGGTGAAGGTCGTTGGAATTCCCTCGCCCACTGCGCTGGTTTGAAACGAACGGGGAAAAGCTGCAGGTTACGATGGCTAAACTATCTTCGACCAGATGTTCGACGAGGAAATATTACTCTTGAAGAACAACTCTTGATTCTTGAACTTCATTCTCGTTGGGGCAATCGGTGGTCAAAAATTGCTCAGCATTTGCCAGGAAGAACTGATAACGAGATAAAAAATTACTGGAGAACCCGAGTGCAAAAGCATGCCAAACAACTAAAATGTGATGTCAACAGCAAACAATTCAAAGATACACTGCGCTATCTTTGGATGCCAAGGCTTATTGAGAGAATTCAAGCAGCCAAAATTCCCAGTAATTCTTGTAGTGAAGTGACTCAGCAGCCCATTCCAAATACAGACATCAATGAGCTCGAGCTATTTCAAGTGGCGAATAACAACAACAATAATAATAATAACAGTAATCCGAGCACGAGCTTTGTATCAGAGAATTCCAGTGTGACACCACTCTCTGACCTGTCTGATTGTTGCTACGATTACCCTGTTAACCAAATTAGCAGTATTAGTCCAGATTATTATCAAGTTAATCATAGTTATCGACTATGCTACGAACATTCCCAAGCAACGGATCAACAAAACATACAATTATGGATGGAAAGTGAAGATATTTTCGAAAATTTGTGGAACATTAATGAAGATATGTGGCCCTTAGAGAAGCAAGATTGA
>NtMYB018

ATGTGTAGCAGAGGGCATTGGAGGCCTCATGAAGATGAGAAACTCCGAGAGTTAGTCGCTAAATATGGACCTCATAATTGGAATGCTATTGCTGAAAACTTGCAAGGCAGATCAGGGAAGAGTTGTAGGTTGAGATGGTACAATCAGTTGGATCCAAGAATTAACAGAAGCCCATTTACAGAAGAGGAAGAAGAAAGACTACTTGCCTCTCACAGAATTCATGGGAATAGATGGGCTATAATTGCTAGGCTTTTTCCAGGTCGTACTGATAATGCTGTGAAAAATCATTGGCACGTTATCATGTCCAGAAGATGCAGAGAAAGATCTAAGATTTATTCCATGAGGAATATTGCTGCTGCCCCTAAATCAACAAGCCAACAAGACATATTAACAACTTCGCCGAGCCACGATATCATGAGAAAAACAAGTTCCAATAATTCTATTGATCATCAGCAATTATTAGGAAGATTTAATTATTATCCTTTCATCACTAATAATAATTCCCTTTATCCAAAAGAACTTCATTTCAACCACCTTCCAGCTCATCATTTGAAGATGGATGAAGGCTCAAATAAAAGTGAAGTGGTAGAGGATAATATTACAAGAAGGGGTGATGAGGAAGTGGAACAAGAAGCTGGGGATAATTCCCTACAAAGCAAGGCTCCAGTGCGCTTTATAGATTTCCTCTCAGTTGGAGACTCATCGACCTCTAACCTGGAACCCTGTAAAATTAAGTTTTCTGCACGCATAAAATCAAGTTTTCTGCATGCATAA
>NtMYB127

ATGGATCATCACCATGTTAAAGTCGGTTTGAGCCGTGGGGGTAATTATAATAAAAATAACAACCATCAACAACAGCATGAAGAAGACATGGACCTCCGACGAGGTCCATGGACTGCCGAAGAAGACTTCACCCTCATCAACTACATAGCTAAACATGGTGAAGGTCGCTGGAATTCTCTCGCCCGCTGTGCTGGTTTAAAGCGAACTGGGAAAAGTTGCAGATTGAGATGGCTAAATTATCTCCGCCCGGATGTTCGACGTGGAAACATCACTCTTGAAGAACAGCTTGTGATTCTTGAGCTGCATTCTCGTTGGGGCAATCGGTGGTCAAAAATTGCTCAGCATTTGCCAGGAAGAACTGACAACGAAATCAAGAATTACTGGAGAACCCGAGTGCAAAAGCATGCCAAACAACTGAAATGCGACGTCAACAGCAAGCAATTTAAGGATACCATGCGTTATCTATGGATGCCAACGCTAGTTGAGAGAATTCAAGCAGCTGCCACCACAAACTCCAATCAAGTGACAATTAATCCAAACAATAACAACGCTGTTAATAAGCCAAGAATGAGTGAAAATTATTCAATTAGCTCGGCAGCTTCATCAGAAAACTCATTTGGGACGCCTGTTTCTGACCTCACTGATTGTTGCTACAATTATCCCCCAGTTATAACTAACAATCAGCAAGATTATTTTTATCAAACTACTCAACTCAGAGAATCTTTAACCATCCCCACGGGTCTAGAATTCCATACTGCAATGGATCAGCAAAACATGAGTCAATGGATGGACGGTGGGAATTTCTCTGACAATTTGTGGAACATTGAGGATATGTGGTTCATACAGTAG
>NtMYB117
ATGAATTACTTGAGTCCAGATATAAAGAGGGGAAATTTCACCAATGAAGAAGAAGATACCATCATTCATTTACATGAAAAGTTTGGCAATAGATGGTCTGCAATAGCATCAAGATTACCAGGAAGAACAGACAATGAAATTAAAAATATTTGGCATACCCACTTGAAGAAAAGGCTCAAAAATTATCAGCCTCCTCAAAACTCCAAAGGACACTACAAGAAAATCAATTCAGATTTCAGCACTTCTATTCAACACGAAATAAATAGTTTTGTGCATACTCCTAACTCGCCACAAATATCGATTACCGAAATATCAATCGTGACGGATGATTCATTGTCGGTCATCATACCTGTGACAACCGACAATCGAATAATGATTAAATTGGAAGAAATTATGGACTCATTAGAGTATTTTACCGAGATGCAAGAGAGTTTATGGACAGATGAATTTGCAATTAACAACGATATTTCCAATTTTGTTACTATGGCTAGTGAAGAATTTCAAAGTTTGGACATGTTTAATACAACAATGGAGGATGATATGGACTTTTTGTTCAACTTTTTCATAAGGACTGAGGATTTGCAAGAATTACCAGAACTTTGA
>NtMYB170

ATGGGGAGAATACCATGTTGTGATAAGAATGGTCTGAAGAAAGGACCATGGACACCTGAAGAAGATGAAAAGCTCATTCAATTTATCAAGAAAAATGGTCATGGTAGCTGGCGTTCTCTTCCAAAACTTGCAGGTCTTCTTCGCTGTGGGAAAAGTTGTCGTCTTAGATGGACAAATTATCTGAGGCCAGACATCAAACGAGGTCCTTTTAGCCTCGATGAACAGAAACTTGTCATTCAGTTACATGGCTTTCTTGGAAACAGATGGGCTGCAATTGCTTCACAACTACCTGGAAGGACAGACAATGAGATAAAGAATCTGTGGAATACTCACCTGAAAAAGCACCTGCTTTCAATGGGCATTGATCCTGACACTCATGAACCATCCTCTGCCTCTAATGGACTGCTGAGAAGACCGCCTACATCAACTTCAACTCGTCACATGGCACAATGGGAAAGTGCTAGACTCGAAGCTGAGGCTCGTCTTTCCAGAGAGTCCCAACTCTTGGTTCCATCGTCTGTAGAAAGGTCTGATACTGACCATTTTCTGCGCATGTGGAACTCAGAGATAGGAGAGACATTTAGGAAATTTAAGAACCGAGAAAAGACTGATTCTCAAAGTCGAGCTTCTCAAGCATCTTCGTGTACAAAATACGGATCAGCTTCAGGCATTACGACTGAGGTTGAGCTCGGTGGTGTTGCTGGTTCCCCAGTTACAGGGAGTAACCAAAATGAATATACAGAGTGGAAGAATGGCCAACCACATACTGAAGATATCTTGCAAGGTTCAGAGACCTCTAGCTGCAACGCGTTGGAGGATTCATCTGAATCAGCTTTGCAACTTCTTTTGGATTTCCCTAGTAACAATGACTTGAGCTTTCTAGGACACAGTGATTCATGTAGCATGTATCCTTTTTTGGAGTGA
>NtMYB010

ATGGCCAATGGCAGTAACTGTTCTAAGAAAGATATGGATCGGGTTAAAGGTCCATGGAGCCCCGAAGAAGACGAGCTTCTACAGCAGCTCGTTCATAAACATGGACCACGAAATTGGTCTCTTATTAGCAAATCCATACCTGGAAGATCCGGTAAATCTTGCCGGTTAAGGTGGTGCAATCAGTTATCTCCTCAAGTAGAGCATCGCGCTTTTACTCCCGAAGAAGATGAGACCATTATTCGGGCTCATGCCCGATTTGGGAATAAATGGGCCACTATAGCCCGACTTCTTAATGGACGGACCGATAACGCCATTAAGAACCACTGGAACTCTACCTTGAAGAGGAAGTCCTCCTCTCTTAGTGCTGATGAAGGTAACGAACTCGCCGATCAAATTTTTCAAAATGAACAGCCGCCGTTAAAGAGATCCGTTAGTGCCGGATCCGCTATGCCGGTGTCGGGTTTCCATTTCAGTCCCGGTAGCCCGTCTGGTTCGGACAGTGATTCGAGCCTTCATGTCACCTCATCGTCTCAATCTCACTTATTCAAGCCTGTCGCTAGAGCTGGCGGTGTGTTTCCGCCGCCGTCTATTGACACGTCATCTCCTTCCGATGATCCGCCGACTTCCCTCAGCCTTTCGCTTCCCGGAGTTGACTTGGCCGAGTTTTCTAATCGTTCGGCTGAGTCAACTCAGTCGAAGAATCCCTTCCAGATGCTTCCTGTTGCTATGCAGATTCCGCCACCTCAGGCGGCGGCGGTGCCATTTCAATGTGCTCCGTTAAACCAGGAAGCTGCAGGAGGAGAGCAAGATAAGGTGTTTGTGCCTTTTAGTCAGGAGTTGTTGGGAGTGATGCAGGAGATGATTAAAGCGGAGGTGAGGAACTATATGGTGGGAGTTGAACAGCAACAATTTCAGCAACAACAACAGCAGCAATGTTATCAACGACAACAGCAGTTTCAGCAACAAAATCATCAAATGCCAAGTGGAATAGGTCTAGGTTTGTGTATGCAACAAGCTACTGATGGATTCAGGAATACAGGTCCTAATCGCATGGGAGTAAGCAAAATCGATTAG
>NtMYB229
ATGGAACTGCATGCCAAATGGGGAAATAAGACAAGGATTCAAAAGTACATTAAGCAAGCAGATCAAAGCATGAATATTAGACCATCATCAAATTCTGAGCACAACCATCATCAGCAAGCAAGCACAAGCCAAGCTTCTACTGGAAATAATACCATTGAAACCTACTCTCCACCATCTTACAATGGAAATAATATGGGCACTACTAATTTTCAGGCCAATTTTCCAGCTGAAACAAATGAAAATATTTGGAGCATGGAGGACCTTTGGTCCATGCAATTGCTTAATGATGCAACCAAC
>NtMYB046

ATGGGGAGAGCTCCTTGTTGTGATAAAGCTAATGTGAAGAGAGGACCATGGTCACCAGAAGAAGATGCTAAGCTTAAGGAATTCATAGACAAATATGGCACTGGTGGTAATTGGATTGCTCTTCCTCAAAAAGCTGGATTAAGGAGATGTGGAAAGAGCTGTAGATTGAGATGGCTGAATTATCTAAGGCCTAATATCAAACATGGTGATTTTTCTGATGAGGAAGATAGAGTTATATGCAGCTTGTATGCCAGCATTGGAAGCAGGTGGTCAATTATAGCAGCTCAATTACCAGGAAGGACTGACAATGATATAAAAAACTATTGGAACACAAAGCTCAAGAAGAAGGTCATGGGTTTAAAATCACCTTTCTTTCCACCAACCCAAACCCAAACATTTTCAAGTCTGTTTAGAGATTCATATTACACCACAACTAGGTCTCTCACTGGTGGCTTAGAGCACATTTCATCAGCCCAACCAAATCTTATCATGTGCACTAGCAATAACATGAACTTTAACTTTGAGTTGGGGACAAATCAATATTCCTATTTTCAGCCATGTCAAGATCAGAGCTTAATGAATCCCATGCAAGCAACTTGTTCCTCATCTGATGGAAGTTGCAACCAAATGAGCTATGGAAAAGACATTAAACAAGAGGAAATGGGCAGTTGTTTACAGAGTCACATTCCAACAACTTTTGAAGAAACCACCCAAAAATTTACTCTTGATTATGGTAACAATATTGGACGTGGTAATGATCACCAGCTTGGCACTTGGGCTGATCAAAAGTCAAATGGATATCAAAGTAGTCAATTCCAGTATTATGATATTGAAGAAGTTAAGGAGCTGATTAGTAGCTCTAGCAGTGGCAATGGATGTAATAACAACAGTTTTTTCTTCTACAATGATGAAAACAAGACAAATGAGAGAGGGATGCACTATTAA
>NtMYB031

ATGGGAAGGCCTCCTTGTTGTGACAAAATAGGTATAAAGAAAGGTCCTTGGACTCCTGAAGAAGATATTGTTTTGGTCTCTTATATTCAAGAACATGGTCCTGGAAATTGGAGATCAGTCCCTACTAATACTGGGTTGATGAGGTGCAGCAAAAGTTGCAGGCTAAGGTGGACAAATTACTTGAGGCCAGGAATCAAAAGGGGTAATTTCACTCCACATGAAGAAGGAATGATTGTCCATCTTCAAGCTTTATTGGGTAACAAATGGGCAGCCATAGCATCATATCTTCCACAAAGGACGGACAATGACATAAAGAACTATTGGAACACTCATCTAAAGAAAAAGCTCAAGAAATTCCAAACAGGTTTGGATTCACATTTGACTTCTCCTCCTCCTGCAGATTCTACCACTTGTGATCATTTCTCATGGCATTTCATGAGTGACAATAATAAGCAAGGCTCAAAGTTATTACTACAACAGAACCACAACTCTCCAAATTCTTCCTCTTCCTTGTATGCTTCAAGTACAGAGAATATTTCAAGACTTTTAGAAGGATGGATGAGATCTTCTCCAAATCCTTCTACAAAGATTAATGAAATGATCTTTCATGAAAATCAACATAACCAAGATGATCAAGACCTATTTATAAGTTGTGAAACTTCTCTGGTTCAGGATGAAGGAATTAGCAACAGTATTAAAACAATTCCAAGAGAATACAAGTCTGTTATTTCAGCTTGTGAAAGCAGTGGAGTTGCTGAAAAGACAATGAATACTAATACTCCTCCTCCATTCACATATCTTGAGAAGTGGTTGCTAGAAGAAAATGCTGGTCAAGTTGAAGAACTTATGGGACTTCCTATGATATTCACTTAA
>NtMYB225

ATGGTTGGAATCATGGGTTGGGGAGCTAACTCTGATCAACAAGGATGGAGGAAAGGACCTTGGACTCCTGAAGAGGATAAGCTGCTCTCTGAGTACGTTAATTTGCATGGTGAGGGAAGATGGAGTTCTGTATCTCGTTGTGCAGGATTGAATAGGAACGGGAAGAGTTGCAGGCTAAGGTGGGTGAACTACTTGAGGCCTGGACTTAAAAGAGGTCACATAACACCTCAGGAGGAAGGCATTATTATTGAATTGCATGCCTTGTGGGGCAACAAATGGTCAACTATAGCACGTTACTTGCCTGGAAGGACAGACAATGAAATAAAAAACTACTGGAGGACACATTTCAAAAAGAAAGAAAAGGCTTCAAAACAAGGCAAGAAAAAAAATCTAAGGCAGAGAAACCAACAGCAACAAAATTGCACCAACGCTAATAACAAGTTTTCACCTAAAGCAGAAGAAGCGATCATGCAAAAGAACGATGAAAAAAATGATAACGAATACCAAGACATGGTCGCGTTCACTAATTATCATCAGAGAATGGATCAAGATCGGGTTATGGACTTGCCACCAGTAGTGACGACTTCTTCAGACATATCGTATGCATGGACGGACACTATTCCGATGGATGGATTATGGGGAGGATTATGGAACTTAGATGTAGATGACAAGTGCAAGGTGGCCATCCAAAATCAACCTACTACTGCTAATTATTCTTACACAACTGATTATGCAGTTAACTTATATAATGGAGGTTTTATTTTCTGA
>NtMYB137

ATGGGAAGACCACCTTGTTGCGACAAAAATGGACTTAAGAAAGGGCCATGGACTACAGAAGAAGATCAAAAACTCATTGATTACATTCAAAAACATGGCTCTGGAAATTGGAGGACACTTCCTAAAAATGCTGGGCTTCAAAGGTGTGGAAAGAGTTGTAGGCTACGTTGGACTAACTATCTAAGGCCAGATATTAAAAGGGGGAAATTCTCCTTTGAAGAAGAAGAGACAATCATCCATTTGCATAGTATTCTTGGAAACAAGTGGTCTGCCATTGCTGGTCGCTTGCCTGGACGGACTGATAATGAAATCAAGAACTACTGGAATACACACATTCGAAAAAAGCTTCTGAGAATGGGAATTGATCCAGTGACTCATAGTCCTCGTCTTGATCTTCTTGATCTTACTTCCATTTTTAACACTTCACTCTACAATTCATCTCAAGTGAATCTTTCAAGGTTATTAGGTGTACAATCCCTAGTAAATCCTGAGATTTTGAAAATAGCCACTTCTCTCTTTTCTTCCCACCACCAAAACCAAAACCAAAATTTCTTATTGCCAAGTAATTTTCAAGAAAATCAACTATGTAATTCCCATGTCCAAAACCAATTGTCCCAATTTGTCCAAACTAGCCAAATTCAAACCCCTATTCAAAATATTCCATCTCTTCCATTTTATGGCGAAGCTCAAGTCATGCAACAACCTAATGTGGAGCAATTCTCATCAAATATTTCTAATTTTAGTTCACAAAATTGCCAATTAAATGGTTCCGTAGATCCTAACAGCCAAGACACCGGAGACAACGCCGCCGTGTACCGTGGCCGGAGATTAAGAAGGTGA
>NtMYB077
ATGGGGAGACAACCATGTTGTGATAAAGTTGGATTGAAGAAAGGTCCATGGACAGCTGAAGAAGACAAGAAACTCATTAACTTCATTCTCAACAATGGCCAATGTTGTTGGAGAGCTGTTCCTAAACTTGCAGGGCTTTTGAGGTGTGGAAAGAGTTGTAGACTAAGATGGACAAATTATCTGAGACCAGATTTAAAAAGAGGACTTTTATCAGAATATGAAGAAAAAATGGTTATTGATCTTCATGCTCAACTTGGCAACAGGTGGTCCAAGATTGCCTCTCATTTACCAGGTCGAACTGATAATGAAATAAAGAATCATTGGAATACACATATCAAGAAGAAATTGAAGAAAATGGGGATTGATCCAGTTACTCACAAGCCACTCTCCACTATTACTAATGACCAAATTACAAACATAGAACAGCCAGAAAATCTTCCAATTCAACAAGAAATAATCTCACCTTCCTCAGTAAATGATGTATCAATTGAACAGTCTGCTATTACAGAGATCAAACTAGACGACGACGACAACAACAATAACAAGAACACGGGGACAAGTTGCATAAATAATAACAATAACTTTGACTCAACTATACTGGAAGTCAACAATAATGGCTTTTGTACTGATGAAGTTCCATTGATTGAACCCCATGAGATTTTAGTCCCATCTAAATCAACCCCATCAACATCATCATCTTCTTCTTCATCTTCATCATCCAACATAATTGAAGATTTAAAGTTTTTGCCAAGTTTTGATGACTGGCCAATGGAAAATAACATGGGATTTGGATGGGAAAATGATTTCAGCAGCACATTGGATTTCTTGCTTAATGATGATAATGACATGAATAATGTCACATATGATCATGAATCTTGGAAGTTTGAGCAACTCTTGTGA
>NtMYB212

ATGGTTGGAATGATGGGTTGGGGAGCAAACTCAGATCAACAAGGATGGAGGAAAGGACCATGGACTCCTGAAGAGGATAAGCTGCTCTCTGAGTACGTTAACTTGCATGGTGAGGGAAGATGGAGTTCTGTATCTCGTTGTGCAGTTGTTGTTGAAGCAGGATTGAATAGGACTGGGAAGAGTTGCAGGCTAAGGTGGGTGAACTACTTGAGGCCTGGACTTAAAAGAGGTCACATAACACCTCAGGAGGAAGGCATTATTATTGAATTGCATGCCTTGTGGGGCAACAAATGGTCAACTATAGCACGTTACTTGCCAGGAAGGACAAACAATGAAATAAAAAATTACTGGAGGACACATTTCAAAAAGAAACAAAAAGCTTCTGCAAAACAAGACAGCAAGAAAAAAATTCAAAGGCAAAGAAACCAACAGCAACAAAATTGCACCATAGCTAACAAGTTGTCACCTAAAGCAGAAGAAGTCATCATGCAAAAGAGCGATGAAAAAATTGATAACGAATACCAAGACGCGGTAACGTTCACAAATTATCATCAGAGTATGGATCCGATTGTGGACTTGGCACCAGTGATGACTTCTTCAGACATATCGTATGCATGGACGGACACTATTCCGATGGATGGATTATGGGGAGGATTATGGAACTTAGATGTAGATGACAAATGCAAGGTGGCCATCCAAAATGAACCTACTACTGCTAATTATTCTTACTCAACTGATTATGCAGTCAACTTATATAATGGAGGTTTTATTTTCTGA
>NtMYB029

ATGGGAAGGTCACCATGTTGTGAGAAGGCTCATACAAACAAAGGAGCTTGGACTAAAGAAGAAGATGAAAGACTTATTGCTTACATTAAAGCTCATGGTGAAGGTTGTTGGAGGTCTCTTCCTAAAGCTGCTGGCCTTCTCAGATGTGGTAAAAGTTGCCGTCTACGTTGGATTAATTACTTAAGACCTGATCTTAAACGTGGTAATTTCACTGAAGAAGAAGATGAACTCATTATCAAACTCCATAGCCTCCTTGGTAACAAGGGTATTGATCCAACAACACATAGGCTAATGAACGAACCTACTGGTACACAAAAAATGACAACCATTTGTTTTGCTGCTGATGATCAAGAACAGAAGATTAAGATCAAATCCGAATTAGTCGAGACGATGAGCAAGGAAGAAAAAGATCATGAAATTCAAGAACGGTGTCCTGATTTGAATCTTGAACTTAGAATCAGTCCTCCTCATAATCAACAAAACCAACTTGATCATAATCAAAGAGCAAATTCTTTGTGTTTTACATGTAGTTTGGGTATACAAAATAGTAAAGATTGCAGTTGCAGTAGTAAAAATAGTAATGGAAATGGCTGTAGTAATATTATAAGTATGAATATGAATATTTCTGGTTATGATTTTTTAGGGTTGAAGAATAATGGTCTTGTTTTGGACTATAGAACATTGGAAACTAAGTGA
>NtMYB014

ATGGGGCATCATACATGTTGCAACAAACAAAAAGTGAAGAGAGGGCTATGGTCTCCTGAAGAAGATGAGAAACTCATTAAGTACATTACTACTTATGGCCATGGTTGTTGGAGCTCTGTTCCTAAGCTTGCTGGGCTTCAAAGATGTGGAAAAAGCTGCAGGTTGAGATGGATAAATTATCTCAGACCAGATTTGAAACGTGGGAGTTTCTCTCATCAAGAAGCTGCACTTATCATTGAACTCCACAGTATTCTTGGCAACAGGTGGGCTCAAATAGCTAAGCATCTACCTGGAAGAACAGACAATGAAGTCAAGAACTTTTGGAATTCTAGCATCAAGAAAAAGCTACTTTCTCATGGAACCCTCTCTGATTTCTCCATGATTTTTCCTAACAATCTCACAACTACAAACCCTAATCCCTCTTTTGAGAATTTTTACCCACTCAACTCCACTCCTATTAATTTCATGCCAATTAGCACAAACTCTCCACTAATTCTACAAGTTGACCACCAAATGAATAATAATCATTTAAATGGGGATTTAAATTTAAATCCAGTGGTACCTTCCCTTATTAATCCTTTGTCATTTGACTCAATCACAAATGATCCTACTTGGGTTAATTTCAACTATCCTCATCCTCAACATGATCTTGATAATTATAACCAAAATGTTCTTATACAAGGCAACTCCGATTCCATGCTCACTTCTAACATTTCTTTGAATTACACTAATGGGGAGAATTTCATGGATTCAAGAAATGCAGATATCAAAACTCACCAAGATTTATTGATGATTGAGTCAATGGTGGTTAGTAGTCTCCCATGTACTTTCCCAAATGGTTATATCCATCCACATTTTGGTATGAATGGAGTATATGAAATGGAGCAAATAGAATGCATGCACATGTCATCTAATTTCCCATCATCATCATCACCATCATCATCCAAATCTTCACCATCATCATGCAATACTCAATTTATGATGAACCCTAGTCTTCCTACAAGTTGGGATTCATAG
>NtMYB219

ATGGGAAGATCACCAAGTTCTGATAAAAATGAACTTAAGAAAGGTCCTTGGACCTCAGAGGAAGATCATAAGCTCAGAGAATATATTCAAGTTCATGGTCCTGGAAACTGGCGTAGCCTCCCAAAAAATGCTGGACTTCAAAGGTGTGGAAAAAGTTGTCGTCTTCGTTGGGCGAATTATTTGAGACCAGATATTAAGAGAGGAAGATTCTCATTTGAAGAAGAAGAAACTATTATCCAACTTCACAGTGTTCTTGGAAACAAATGGTCAGCAATAGCTGCTCGCTTGCCAGGAAGAACAGACAATGAGATCAAGAATTATTGGAACACTCACATAAGAAAAAGGCTTCTAAGAATGGGACTTGATCCAGTAACTCACAGCCCTCGTCTTGATTTATTCGACTTTTCATCCCTCCTCAACTCTACACAATTTAACCTTTCAAGTTTACTTGGACTACAAGCATTTGTAAACCCTCAAGTCTTGGCACTAATTGCTACAAACCTTTTGACATCCCATACAGAAAATCCAGAAATGTTATTACAAAGACAACTTCAAGAAAACCAATTTTTGAACACACAAATACAAAACCAAGAAGGGTCTCAAGTGTTGTTCCAAAAATTTCAAGAAAATCAAATTTTATATGCTCCCATGGAAAACAATACCCCAACTTTCCAACCTAATAATCAGTTCCAAAATCAGACATCAGAAATACCAACGTGCACTACATCAAACTTGGGATCATATAATTTGGTGAATGGCCAAAATTTACAAGAAAATGTGATGCTGCCTTTGCAAAACTATGGCCAAATTTTACAAGAAAACTCCAGCGGTCAAAATTTCAGCTTTGATTCAGTGTTGTCGACACCATTGTCAAGCAGTACAGAAGATGAGAGAGATAGCTACTGCAGTAATTTTATGAAATTTGAAATTCCAGAGAGTTTATTTTTTGATGATTTAGTGTAA
>NtMYB040

ATGGAGTTTAATCAAAGTAGTAAACAAGACTTCTCTATTCAGCCACACAACAATGAAGATATGAATGATGTTTTTTGCACACTCTCTAAAGATTATCTTCAAGATTTTCATCACCTCGATCTTTCCTTTTCTCTTCCAACCTTCAACAACCCTGATCACAATTTCATGATCGAAACGAATGGTTATGACCCGTTATTTGATCCATTCTCGAATATTAAGGATAATTATTCATCAATGGATCAAGATTTCAACTTCAATTATGAGTTTAAGCCATTTGATCAAAATGGTACAAGTGGTAGTACACTAGTCAACTTTAATGTTGTGCCTGATGAAAGTTCATGCATTACTACTGGTGATAATAATGGTAATTATGGTAAAAAAGAAATTGGTGGAAGAAAGAATAAGAAGCTAGTTACAAAGAGCAACGAGAACAGTTTATCTTCTTCATCTATGAGAAAACTAGGAAGGGGTCGAAAGAAGTACTCTAAATCAGCCAAAGGGCAATGGACTATTGAAGAAGACAGGCTTTTGATCCAATCGGTAGAGAAGTTTGGAGTTAGAAAATGGTCTCAAATTGCTCAAACACTGAAAGGGAGAATAGGGAAGCAATGTAGAGAGAGGTGGCACAATCATCTTAGACCTGATATCAAAAAGGATTTGTGGACAGAGGAGGAAGACAGGATCTTAATCTCAGCTCATGCAGAAGTAGGAAATAAATGGTCCGAAATTGCAAAAAGAATACCTGGAAGAACTGAAAATTCAATTAAAAACCATTGGAATGCAACAAAAAGAAGACAATTTTCAAGACGAAAATGTCGCACCAAATGGCCAAGGCCAAGCTCTCTCCTCCAAAATTATATCAAAAGTTTGAACTTTGAAAAAGGTAGCAACGACACAATCCTTAATAATAATGCACATGAGTTATGTGACAAAGGCAATAATATCCAGCAATTAGTTGCGGATTATGATTTTAGTCAAGTCCCAGAATTTGGTTTGGACGACAAACTGTTTGATGATTTGGAGATTCCTTATAATGAACTGCCCCAATTGATGCAAGCTGGTGAAGTGAACAAGGAGGCTGAATTGATGGATTTGATTTCTTGTGTTAATCATGAGATATAG
>NtMYB030

ATGGCTTCTAAACAAACCATGCAACAAGACGAACTGCGCAGAGGGCAATGGCTTGAAGAGGAAGATGAGAGTCTGGTTATGATTGTAGCCATTTTAGGAGAATGTCGTTGGGATGATATAGCAAAAGCTTCAGGGCTGAGGAGGAGTGGGAAAAGCTGCAGATTGCGATGGTTGAACTACCTCCGTCCCAATCTAAAGCACGGTCATATTACTGCAGATGAAGAACGTCTGATAATCCAACTTCGGAGACAGTTTGTAAACAAGTGGTCAAAGATTGCAAAACAATTGCCAGGAAGAACTGATAACGAAATCAAGAACTACTGGAGAAGTCATTTGAGAAAGAAAGCGCTAATTAATGAACAAGAACAACAATCATCAACTTTGAAAAGTGACACAGTCCCTTCTTCTCACAGTGATGACTCCTTTTCTGAAAAAGGAGATTGTTCCTCTGCTGATTCTTTGTCACACTCTTCAAATGAAACAACATTACTGGATTGGATTCCAAGTTGGTCATATGAACAAAGCAGAATGGAGCATCATATACTTGGACATCCAGATGCTGCTCCCCTAGCGGGGGTTCTGGCTCCCACAGTTCATTCAGTGGTCGGGTCATCGGAGGGCGAAGACAAAGAGGCTCCATTAAATAGGCAGAGGATGGTGGTTGATGGGGTGATCGGGACCGAGGAGCCTTCGAGGGGTGAACCCGTGTTGGCGATACTTGAACTTGGGCTTGCTAGTGCAAGAAGCCCAAAGTACTTGTTGAAGTTCGTTGGTGCAGAAGCCCAAAGATATTTGGGCATATTGGTTAAAATGTATGGTGGGTTGAAGTAA
>NtMYB035

ATGGGAAGATCACCTTGCTGTGAGAAATCACATACAAATAAAGGAGCATGGACTAAAGAAGAAGATGAAAGTCTTATAGCTTACATTAAAGCTCATGGCGAAGGCTGTTGGAGGTCACTTCCTAAAGCTGCTGGACTTTTGAGATGTGGTAAAAGTTGCCGTCTCCGATGGATTAATTACTTGAGACCTGATCTCAAACGTGGTAATTTTACTGATGAAGAAGATGAACTCATTATTAAACTCCACAGCCTCCTCGGAAACAAGAGGAAACTGTTGAGTCGTGGTATTGATCCTACAATACACCGGGCTATAAACGAGCCTAACACACAAAAAGTGACATCAATTACTTTTGCTTCTGGTAATTATAAAGATATTGAAGATGAAAAGATGAACATTAAAGCTGAATTTGGAACAATCAAGGAAGATGACATTAGTAGCAGACCACAGTGTCCTGACTTGAATCTTGAGCTCAGAATTAGCCCTCCTTACCAACAAAACCAACAGAAGAGGGCATTGGAACAGAGTAATACTGGTTCGTGGAGGACTAGCCCTATATGTTTTAAATGCAATTTAGGATTAAAGAAGAGTAAAGATTGCAGTTGTAGTGACAGTAGTAATGGAAATGGTTGCAGCAGTAGCAGGAATATAAGTATGAATATTGCTGCTTATGACTTTCTAGGATTAAAGACAAATGGTTTGGACTACAGAACCTTGGAGACTAAGTGA
>NtMYB084

ATGGCCCTTAGAAAAGGTCCATGGACTGTTGAAGAAGACTTCACCCTTATCAATTACATCGCTCTAAATGGTGAAGGTCGTTGGAATTCCCTCGCCCGCTGCGCTGGTTTGAGACGAACGGGGAAAAGCTGCAGGTTGAGATGGCTAAACTATCTTCGACCAGATGTTCGTCGAGGAAATATTACTCTTGAAGAACAACTCTTGATTCTTGAACTTCATTCTCGTTGGGGCAATCGGTGGTCAAAAATAGCTCAACATTTGCCAGGAAGAACTGACAACGAGATAAAGAATTACTGGAGAACCCGAGTTCAAAAGCATGCCAAACAACTAAAATGTGATGTCAACAGCAAACAATTTAAAGATACACTACGTTATCTTTGGATGCCAAGGCTTATTGAGAGAATTCAAGCAGCCAAAATTCCCAGTAATTCTTGTAGTGAAGTGGCTCAGCAGCCCGGTCCGAATACGAACATCAATGAGCTCGAGCCATTTCAACTGGCCAATAACAACAACAATAATAACAACAGTAATCCAAGCACGAGCTTTGAAACCGAGAATTCCAACGTGGCACCACTCTCTGACCTGTCTGATTGTTGCTACGATTACCCTGGTAATCAAATTAGCATTATTAAGCCAGATTATTATCAAGTTAATCATAGTAATCAACTATGCTACGAAGATTTCCAAGCAATGGATCAACAAAACATACAATTATGGATGGAAAGTGGAGATATTTTCGAAAATTTGTGGAACATTAATGAAGATATGTGGTCCTTAGAGAAGCAAGATTGA
>NtMYB038

ATGGGGTGCAAATTAGTAGACAAGACAAAGCAAAAGCACAAGAAGGGATTATGGTCGCCTGATGAAGATGACAAGCTCAAAAACTATATCATTAAGCATGGTCATGGCTGCTGGAGCTCTGTCCCCATTAATGCCGGCTTGCAAAGGAATGGAAAAAGTTGCAGATTGAGGTGGATTAATTACTTAAGGCCTGGCCTAAAGCGAGGGGCATTTAGCTTAGACGAGGAAGAGACAATCCTTACCCTTCATGCCATGTTTGGCAACAAGTGGTCTCAGATTGCACAGCAGTTGCCTGGAAGAACAGATAATGAAATAAAGAACCACTGGCACTCTTATCTAAAGAAGAGAGTGTCCAAAATGGCACAACAAACTACATCTGGAAACCGAGAATCGTCACCTTCTTCCAAGAAATTGATTACCCAAAATTCTAGTTTGGACTCATTTGAACACATAGAAGGATCATTGGCTGATTCAAATCAATCTGCTGACATTTCAAGAGAGCCTCAAAAGAGTAATTTACCCAAAGTATTATTCGCGGAATGGCTTTCGTTACATCAATTTAATGGGCAAAACTTCCAGAACTTTGATCCTTCCAATAATAACTTTGGCTATAATAATTCAGAGTTGCAAGACATATTCATGCACAGTTTGCCGATGAATGGCGGCAGCTATGTGAATGGCATAAATCAAGAAGTTAACAATGGGATAGTAGATGATATTTTTGAACCCCAACTCAAGTTTGAGGAATCCATCTCTGCAAATGGATTTGAGGAATTTATGTCGGGGGAATTCAGCATAAACGATGATGTGATGTACATATAA
>NtMYB102

ATGGCCAATAGCAGTAACAGTTCTAAGAAAGATATGGATCGGGTTAAAGGTCCATGGAGCCCCGAAGAAGACGAGCTTTTACAGCAGCTCGTTCACAAACATGGACCACGAAATTGGTCTCTTATTAGCAAATCCATACCTGGAAGATCCGGTAAATCTTGCCGGTTAAGGTGGTGTAATCAGTTATCGCCTCAAGTAGAGCATCGAGCTTTTACTCCCGAAGAAGATGAGACCATTATTCGGGCCCATGCTCGATTTGGGAATAAATGGGCCACTATAGCCCGACTTCTTAATGGACGAACCGATAACGCCATTAAGAACCACTGGAACTCTACCTTGAAGAGGAAGTCCTCCTCTCTTAGTGCTGATGAAGGTAACGAACTCGCCGATCAAATTTTTCAAAATGAACAGCCGCCGTTAAAGAGATCCGTTAGTGCCGGATCCGCTATGCCGGTGTCGGGTTTCCATTTCAGTCCCGGTAGCCCGTCGGGTTCCGATAGTGATTCGAGCCTTCACGTTACGTCATCATCTCAATCTCACTTGTTCAAGCCTGTCGCTAGAGCTGGCGGTGTGTTTCCGCCGCCGTCTATTGACACGTCTTCTCCCTCCGATGATCCCCCGACTTCCCTCAGCCTTTCGCTTCCCGGAGTTGACTCGGTCGAGTTTTCTAATCGTTCGGTCGAGTCGACTCAGTCGAAGAATCCCTTCCAGATGCTTCCTGTTGCTATGCAGATTCCCCCACCTCCACCACCGCCGCCTCAGGCTGCGGCGGTGCCGTTTCAACGTGCTTTAAATCAGGAAACTGCAGGAGAACAGCAAGATAAGGTGTTTGTGCCGTTTAATGAGTTTGAAAATCGCAGGGAACTGAAAGAAAGAATTGAATTGTGGACAGTAGTGTTTCAGTAA
>NtMYB020

ATGGGGTGCAAATCAGTAGACAAGACAAAGCAAAAGCACAAGAAGGGATTATGGTCCCCAGATGAAGATGACAAGCTCAAAAACTATATCATTAAGCATGGTCATAGCTGCTGGAGCTCTGTCCCCATTAATGCCGGCTTGCAAAGGAATGGAAAAAGTTGCAGATTGAGGTGGTCTCAGATTGCACAACACTTGCCTGGAAGGACAGATAATGAAATAAAGAACCACTGGCACTCTTATCTAAAGAAGAGAGTAGCCAAAATGGCACAACAGACTACATCTGGAAACCGAGAATCGTCATCTTCTTCCAAGAAATTGATCACCCAAAATTCTAATCAATCTGCTTCACAGTTGGACTTTCCAAGAGAGCCTCAAAAGAGTAATTTACCCAAAGTATTATTCGCGGAATGGCTTTCGTTAGATCAGTTTAATGGTCAAGATTTCCAGAACTCAAGCAACTTTGATCCTTCCAAGAATAGCTTTGGCTGTAATAATTCAGAGTTGCAAGACATATTCATGTACAGTATACCGATGAATGGCGGTAGCTATGTGAATGGCATAAATCAAGAGGTTAACAATGGGACAGTAGATGATATTTTTCAACCCCAACTCAAGTTTGAGGAATCCATCTCTGCAAATGGATTTGAGGAATTTATGTCAGGGGAATTCAGCATAAATGATGATGTG
>NtMYB167

ATGGAAACGATTAAGGAAACGAGTCGGGTCAAGGGTCCATGGAACCCTGAAGAGGATGAGTTATTGCAGAGGCTAGTTGAAGAACATGGGCCAAGAAACTGGTCTATTATAAGTAAATCAATTCCGGGTCGATCCGGAAAATCTTGTAGGCTCCGTTGGTGTAACCAGCTCTCTCCTCAAGTGGAGCACCGCCCTTTTACTGCTGAAGAAGATGAAACTATTCTCAAAGCCCATGCTAAGTTCGGTAATAAATGGGCTACGATAGCCCGTTTGTTGTCGGGTCGAACCGATAACTCCATAAAGAACCACTGGAACTCGACGCTTAAGCGAAAATGTCCTTCCACGTCGGATGATTTGTCATTCGAAACTCCTCAGCAGCCGCTGAAGCGATCGTCCAGTATTGGGCCGGGTACTACATCAATGAATCCGGGGAGTCCATCTGAATCCGACTTGAGCGATTCGGGTTTTCCTGGGTTTCCTCAGTCGAATGTTTATCGACCTGTCACCCGACCCGGTGGAGTTCTGCCTCCTTCGGTACCCGACCCACCAACATCTCTGAGTCTTTCTTTACCCGAATCCGGATTCAATGGAACTACGGGTCAGGTAACCCCACAAGTAGCTGAACCGGCTCCGGCAGCAGAACCCGCACTATCTTCAGCTCCGGGTTTAATGCCCCAGGATCTTCCAGTAACTGAGAATAACAGTTTTGGTCCTTCAATTATGGAGAAACAGTTATTTAGCCCAGAATTTTTGGCAGTTTTGCAAGATATGATACATAAGGAAGTTAAAAATTATATGTCAGGGTTTGAGGATAAAGGGGTCACTATGCACACAGAAGCAATAAGGAATGCTTTTGTAAAGCGCATTGGCTAA
>NtMYB209

ATGACTGAGACAATCCCCAATCAGAATAATCAACCAACAGTAGGTTTATATATACCTAATGAAATTTCATTTTATTCAGAAAGCGGTTGGAGAAAAACAGGGCTACTGAGGTGGGGAAAGAGTTGCCGTTTGAGGTGGATTAATTACCTAAGACCTGACGTAAAGCGAGGAAATTTCACTCCAGAAGAAGAGGACACTATTGTCAAATTGCACCACTCTTTGGGAAACAAGTGGTCGAAGATTGCATCTTAG
>NtMYB144

ATGAGTAATAATTCCTCAAATGAAGATGATCAATTTGAGCTAAGAAGAGGGCCATGGACTCTTGAGGAAGATAATCTTCTTATTCATTGTATTTCTAGCAATGGTGAAGGTCGTTGGAATGCCTTAGCCAAATGTGCTGGATTGAAGAGAACAGGGAAAAGCTGTAGACTAAGGTGGTCAAAAATTGCACAACATCTACCAGGAAGAACAGATAATGAAATCAAGAACTACTGGAGAACAAGGGTGCAAAAACAAGCAAGACAACTCAAGGCTGATTCAAATAGCAAAAAATTTGTTGAAGCAATCAAGAGTCTTTGGATGCCAAGATTACTTGAAAAAATGGAGCAATCTTCCTCCATTGAAAAACATAATCCTTCACTAATTACTCCCTTAATCAACAATCAAGAACCTTATGATAAGGCAAAAACAAGCTCATTTGAGAATTCAAGAATATATTCAACAGATTCAATGAATATGTTGAAGCTGCAGCCTAATGAGATGACACAAGATTTCACTATCTACAATAATTCAGTACAAAATGAGTGTTACCATGTGGAAAGCTTAAGTCAGCAGCCACATTTTTCATCTCAAGAAATGTCAATTTCAGAGTGTGAGGTGGCAGAAGCTCATTGGTTTAGTGATGAAATGGCTGCAGCATCATTGTGGAACATGGATGAGTTTTGGCAATTCAGAAAGCTAGGAGATATAGACATCTAA
>NtMYB004

ATGGGAAGAGCTCCATGTTGTGACAAAGCAAATGTGAAGAAAGGGCCATGGTCACCTGAAGAAGATGCAAAATTAAAGGATTATATTGAGAAATCTGGCACTGGAGGCAATTGGATTGCTCTTCCACAAAAAGCTGGGCTAAGAAGATGTGGAAAAAGCTGCAGATTAAGATGGCTAAACTATCTTAGACCAAACATTAAACATGGAGAATTCTCAGATGAAGAAGACAGAGTCATTTGTAGCCTTTATGCTAGCATTGGAAGCAGGTGGTCAATAATAGCAGGCCAGTTACCAGGCAGGACAGACAATGATATCAAGAATTACTGGAACACAAAGCTCAAAAAGAAACTCATGGGATTTGCCTCTTCATCTCAGAAAATCAGGCCATTTCATCATCATCAGCAGCACCAAATAACCACTGGTTATAGTAATTATTACCCACAAATTTTACCATATTCTTCTCCTTCAACAACATTAACAACAATAGCAGCTTATAAATATAGCAACAACACTTTTCCATGCTATGAAACTATTCCTACAATTCCATCAACTAGTTTCTTGAACACTGCTGCAGCTGCTAGTTGTACTTCAGGCATTACAGCTAGTACTTCCCCTCTACTCCAAATTCAAGAAAGTAATTATGTGGGTCCCACTACTACAACTTCTTCAGATGGGAGTGCAGAGTATGAAAATTTGGATTTTCATAGCTATATTTATAATGGGGTTATTGGTAATGAAGATCAGAGTAATTCCAAGTTCTTGATTGAAGGCGGAGGAAAGCCAATGAATGGAAATGGTTGTTATGTTGAACAACAAAATCCATTAGATTATAGTAGTTTGGAGGAGATTAAGCAGCTAATTAGCAGTAATAATAATGTTACATGTAATAGTAACTTGTTTATTGATGAAAACAAGATAGAAGAAAAAGTCATGATGTACTATTGATGATGATATTGAATATTGATGC
>NtMYB226

ATGGGAAGGTCTCCTTGTTGTGATGAAAGTGGTCTTAAGAAAGGTCCTTGGACTCCTGAAGAAGATCAAAAACTCATCAACCATATCAAAAAACATGGCCATGGCAGCTGGAGAGCCCTCCCTAAGCTTGCAGGCCTGATATCAAGAGAGGAAAGTTTTCTCAAGAAGAAGAACAAACAATCCTCAATCTTCATTCTATTCTTGGCAACAACAATTGCAACACATCTACCGGGAAGAACTGATAATGAAATAAAGAATTTCTGGAACACACATCTGAAGAAGAAGCTGATACAAATGGGGTATGATCCAATGACTCATCGGCCACGGACCGATATCTTTAACAGTTTACCTCATCTTATAGCTTTGGCTAATTTGAAGGAGTTATTAGTTGAACAACATCACTCATCATTTGAAGGACAAGCTATGAGATTACAATCAGAAATGGCTACACTTCAATATTTGCATTACCTTCTTCAACCTCCTCCAACTACTCCAAATATGGAAGCCTATAATCTTTTGAACTCAATGAAAGATGGACAATTTATAGGCACAAACCATTTGGAAAATTCCTTGAACAATATACCATCAATACTACCTTCAAGTAGTCTTCAAGCTATTCAAGATTCAATCCCTTTCTCTCATTTGCCTGAATTACAATCAGCTGTTCCTTGCAGTAGCTTCCAATTAACTTCTCTGAATAATAAAGACAATATGGTGCAGTTATCTGTTCTAAGCCAAGGTGATCAAAACATGACACCTACTTCATCACCATGGCCTCCAGCTTCTTTATCTCCATCTCCTCGTCCCCCGGCAGCTGCAGCAACAAATGCTATTAATATAGCTGGGGATAGTAATTGTAGTACTTCTTTATTTGGAGGAGCCTGGCCTGAGATTCTCCTTGAGGACTCTTTATTCCATGATATACCCTAG
>NtMYB200
ATGAGAATGGGAATTGACCCTGTGACACACTCTCCTCGTCTTGATCTTCTTGATTTTTCCTCCATCCTAAATTCTTATAATTCATCTCAAGTCAATATTTCAAGATTGATGGGATTGCAACCTATGGTAAATCGAGAAGTCTTGAAAATATTATCCACTTTTCTTTTATCATCACAATATACAGTGAAACCACCCGAATCCGTAGATCAAAAGAATATCCAAAAAAGTCAACGGTCATCGTTAGTCCAACTTAGTCAAACTCAAACTGCTACTCGAGATATTCCATGTATTCCGTTTTCTAGTGAAGCTCAACCAATGCAACAAGTAAACTTAGAGCAATTTTCATTAAATATTTCAAGCTATAGCTCACAAAATTACCAACTAGGTTACTATGAGCCAGATCAATCTGTCATGGATCCTTCGCCGTCCGATGCATCGACTTTTCAATCCAACGGCAGCAACAACGTAACA
>NtMYB133

ATGGAAAAAACTCCTGACAGGGAGCCAAAATCTTGCCTTGAACACTGGAAAAACTACTTGAAACCTGGGATCAAGAAGGGATCTTCAAATCCTGAAGAACAAAATCTTGTCATCTGCCTTCAAGCAAAGCACGACAACAAAAAATTCCCACTGAAGTCCCTTCTCATACTGCTAAAACTTAGGCAAGGGATTGAAGTTCTCAAAGAAAAATAG
>NtMYB152

ATGGGAAGATCACCTTGTTGTGATAAAAATGGACTAAAGAAAGGTCCATGGACAACAGAAGAAGATCATAAACTTATCCAATATATTCAAATTCATGGTCCTGGAAATTGGCGAACCCTTCCTAAGAATGCTGGACTTCAAAGGTGTGGAAAGAGTTGTCGTCTTCGTTGGACGAATTATTTAAGGCCTGATATTAAGAGGGGACGTTTCTCATTTGAAGAAGAAGAAACTATTATCCAACTTCACAGTGTTCTTGGCAACAAGTGGTCAGCTATAGCGGCTCGTTTGCCAGGAAGAACAGACAATGAAATCAAGAATTATTGGAATACTCACATAAGAAAAAGGCTTCTAAGGAGTGGTATTGATCCAGTTACTCATAGTCCTCGTCTTGATTTATTAGACTTATCATCCCTTCTAAATTCAACTCAATTTAACCTTTCGAGTTTACTTGGGTTACAAGCACTTATAAACCCTGAGATCTTCAGAATTGCAACTACTCTTTTGGCATCACAAAATGAAAGCCCTGAATTGTTATTACAAAAACTTCAAGAAAATCAATTGTTGAACACTCAACTTCAAAATCTTGAAGGGTCTGAATTATTGCTACAAAAGCTTCAAGAAAATCAATTATTGAATGCCCCAATGCAAAATCAGCTTCAAAATTTCCAACCTAATAATCAATTCCAAAATCAGATTCCAGAAATACCAACTTTCAGTACCCCATCAAATGTTCCTTGTTCATCTTCACAGCCCATGCAATTAGGACACGTGGAATCCTATTTGATGAATGACCAAATGCTACCTCCGCAAAACTATGGTTATTGTGCTTCTGATACTTCTGATAATTCAACTTTCCAATCACTTAACAACAGCAGCAATCAGAATATCAGCTTAGATTCAGTGTTGTCGACGCCTTTGTCTAGCACAGAAGATGAGAAAGAGAGCTACTGCAGTAATTTAATGAAATTCGAAATCCCAGCGAGTTTAAATTTTGATGATTTTATGTAA
>NtMYB153

ATGGGACACCATTCATGTTGTAATCAACAAAAGGTAAAGAGAGGACTTTGGTCCCCTGAAGAAGATGAAAAGCTCATTAGATATATTACAACTCATGGCTATGGCTGCTGGAGTGAAGTCCCTGAGAAAGCTGGGCTTCAAAGATGTGGAAAGAGTTGTCGATTGAGATGGATCAATTATTTGAGGCCAGACATTAGAAGAGGAAGATTTACCCCAGAAGAGGAGAAGTTGATTATTAGTCTCCACGGAGCTGTAGGCAACAGGTGGGCACATATAGCAAGTCATTTACCTGGAAGAACAGATAATGAAATAAAGAATTACTGGAATTCTTGGATAAAAAAGAAGTTAAAAAAGCCTTCAAAGCAATCAACAAATAACACCACTTATATTACTGATCAACAACAACAACAACGATCTCAATTGGCTTATAACACAATCACAACAAGCCAACCAGAAATATTCTTGACTCAAGATCTTGGACTAACAAAATCTCAAGTCCTCCAAGATTCTTCCCTATTGATCAATTCTCCAAACCAATTGTTCTTTTTTGACAATGGATCACTAGACACTATGACAAATGTCAATGATGTTACAAATCGAGGTACTAATAATGCCTCATTATTTCAAGAAATATCAGTATTGAACTCAGAATTCTGGCAAGTCGATCAACAACAACATCAACATCAAGTACAATCATCATACACAACGGGAATGGATTCGAATTATTTGCCACCACTGATAGAGACCACGGTATCACCAATAGAAATACCTAATAGTAAATATAACAATAATATGATAGTGGAAGATCAAGATAATAATCAGATGAATGAAGAATGGTCCAGTTCTCCGAGGATAACCCGTACAAATCGAGAAATGGTCCAGTTGACCGAAGAATGGAGTCATGTGGATACACAACAATGTTGTCCAAGTTATCTATTTTGGGATCAAGAAATAAGATCACTAGGTGGGGATGAAATATATTAG
>NtMYB148

ATGAGCACCGATCGGACATGCAATGGCTCCTTCTGGACTAAGGAGGAGGATAAAATCTTTGAGAATACCCTGGCGGTCTACTCTAGTGATGATGATCTATTGATGATGATGGCAGCAGCACTTCCTGGGAAATCACTTGAAGATATAAAAAATCACTATGAGGTATTAGTTGAGGATGTGAATGCGATTGAGTCTGGACTTGTTCCTTTACCTCGATATCGGAATATGCAAAGCCATTCCCTCAATAAAAGTAGATTACCAAAAGCAGATGTAGAACGGCGAAAAGGGGTTGCTTGGACAGAAGAGGAACACAAGTTGTTTCTTAAGGGGTTAGATAAATATGGAAAGGGTGATTGGAAAAGTATATCCAGGCACTGTGTGCTATCTAGAACACCGCAACAGGTGGCTAGCCATGCCCAAAAGTTTTTCAATCGCCGCGAAGGCGTCAACAAAGAGAGGAGAAGAGCAAGCATTCACGACATAACTAGTGTGGATATTGAAACTGCTGGAACTTCCCAAGTACCAAACCCCGAGAACATGATTGGACCTGCTGGAGGAGGATCACAAGTGACGGCAAGCACTAACGATATGACTGGAGCTGTTGACAGCGGGGTGGTATCAACTGGTGTTGGCACGTTTACCTCCCCAATTGCTGCCATAGAAAATAAGAGCATGTTGCCCCAGGAAATCACAATTGCTGAGCCGGAGATAGCAGTTTCTGGAGGAGAGTCCTCAGGCCCTGGTGCTGCATTTGTCAATGAAGTGAGTCGTCTGTACCATGATGTGACTGATGACTTCATATTAGGTATAGATGACCTAATCGTGGAGCAGGAGGTCACTTATGAAGCTGGGATTCAGGTTGACACTGAAAGATCCCTATTACCCAGCCAACAACCATCTACTGCTGCTGGCAATGAAATCTACGGTCATCCTGTCACTAGAATTGGGAGTGAACTAGAAGCGTTAATCACTGAGCATATGGTCGAAGACAACGAAATCAGTTCTATTTTTGACGTTGGAAAAACACCATCATCTCATGCAATGCTGTCCAGCACTGCTCATAGTGGAATGTCCAGTTATACAGTTGCTGCTCACAGTGGAATGCCCAGTTATACAGTTGCTGCTCACAGTGGAATGTTTAGTTATACAGTTGCTGCTCACAGTGGAATGTCCAGTTATACAGTTGGTAGCTTCGGTTCTAACAATGCACCTGAGAACAGGGTGGCTGCTCCAGGGGGAGGTTTAACCATTGACTCTCAGCAATTACCTTCCATTGCGCCCTCATCTAACTTTAGTGTTGGAGTGTGCCCCAACTCAAACACCAGCGTTCGCGATGAGGGCATCTTTTATCTGGGTGACCTGTTCACAGATCATATGATCTGA
>NtMYB149

ATGAGTATGACAAGTGAAAGCGATGACAGGATGACATCAAATGTTGGTGTGGATTCGCCATCTGTCGAAGAAGCCTGTGGTGGAGGAAATACCGGAGGAGGTCTACCACTAAAAAAAGGCCCCTGGACTTCTGCAGAAGATGCAATTTTAGTGGATTACGTCACGAAACACGGTGAGGGGAACTGGAATGCCGTCCAGAAGCACTCAGGACTTGCTCGATGTGGTAAAAGTTGTCGTTTGCGGTGGGCCAATCACCTGAGACCAGATTTAAAGAAAGGTGCTTTCACTCCCGAGGAAGAGCGCCGCATAATTGAACTGCATGCTAAGATGGGAAACAAATGGGCACGAATGGCTGCTGATTTGCCTGGGCGCACAGATAATGAGATAAAGAACTACTGGAATACCAGAATAAAGAGACGACAGCGTGCAGGCTTGCCAGTTTACCCTCCAGATATTTGTTTTCAGGCGATTAGTGAAAACAAGCAAAACGAGGAGTTGGGTGCATTCTCCTCTACGGATGCACAATATCCTGATTTCTTACCAATGAACAATTATGAGATTCCAGCAGTGGAGTTCAAAAATTTGGAATTCAATCAGCAGTTGTGTCCACCACCACTTCTTGATATTCCCTCCGGTAGCTTACTTGATATTCCTGCGAGAAGCCTGTTGGCACAGGGTCTTAATTCTGCCTATTACAGTCGGTCATTCTTCTCAACGGTGCATCCAACCAAGCGTATGCGAGGCTCCGAGTCTGAGTTCTCTGGTTTAAATGATGATTCTTCTCCATTAAAAAATGATGATTCTTTCCCAAGCTACCATCAATATCAGAATGATGGTTTTTTGCTTGCTCAGTCCTTGGGGTTTTCATCTTCATATTATCGAAATCTAACATCTGATCATCACCCGACATCCTTGGGTGTAATTCCTGGCAGCCATGCCCATTTAAATGGCAACTCCTCTTCTTCAGAGCCCTCACGGGCAAAGAAGCTCGAGCTCCCTTCACTCCAAAGTCAGATGGCAAGTTGGGGCTTATCTTCTTCCCCTCTTCCTTCACTCGAGTCCGTTGATACTTTGATTCAGTCCCCTCCAACTGACCAGACTGAGTCATGCAATCTGTCACCTAGGAACAGCGGTCTGTTGGACGCTGTACTTTATGAAGCACAAACTATGAGAGCTTCAAAGAATAACTTGCACCAGGAAAGTTCTGGTGATGTGGTGGATAATTCATGTCCAGATCTCCATGAGACTGGGTGGGAAACATATGGTGATCCAATCTCTCCTTTAGGTCATTCTGCTGCATCTGTGTTTAGTGAATACACCCCTACTAGTGGAAGCTCATCAGAGGAGCCCCAGTTAGTGACAATGCCAGGTTGCAAGGTTAAGCAGGAGAAGTTTGATTTCGGGCCGTATGATGGGAAGGATGACGCCTCAAACCCGATCTTTTCCAGGCCAGACTACTTGCTTGACTCCAATTGTTTCAGTCCTATGCAGAACTATGTAAGAACCATTTGGCGCTGA
>NtMYB082

ATGGTGAGAGCTCCTTGTTGTGATAAAATGGGTTTGAAGAAAGGGCCATGGTCACCTGAAGAAGACCAAATTCTTATCTCTTACATTCAAAGAAATGGCCATGGCAATTGGCGTGCTCTTCCTAAACAAGCAGGACTATTGAGATGTGGGAAAAGTTGCAGACTCAGGTGGATGAATTACTTGAGTCCAGATATAAAGAGGGGAAATTTCACCAAAGAAGAAGAAGATACTATCATCCACTTACATGAAAAGCTTGGCAATAGATGGTCAGCAATAGCATCAAGATTACAAGGAAGAACAGACAATGAAATTAAAAATATTTGGCACACCCACTTGAAGAAAAGACTAAAAAATTATCAACCTCCTCGTAACTCCAAAAGATACTACAATAACGTCAATTCAAATTCCTGCACTTCTATCCAACAAGAAATAAATAGTTTTGGTCATCCTCCTAACTCGCCACAAATATCGACTAGCGAAGTGTCAACCGTGACAGCTGATTCATCGTCAATCATCACACCCGCGACAACCGACGATCAAAAAGCAATTAAATTGGAAGAAATTATAGACTCATCAGAGTATTTTACCGAGATGCATGAAAGTTTATGGACAAATGAATTAGCAATTGACGACAACTCCAATTTTGTTACTGTGGCTGGTGAAGAATTTCAAAGTTTGGACATGTTTAATACAACAATGGAGGATGATATGGACTTTTTGTTCAACTTTTTCATAAGGACTGAGGATTTGCAAGAATTACCAGAACTTTGA
>NtMYB213

ATGGGAAGGTCTCCTTGCTGTGAGGAAAATGGTCTAAAGAAAGGACCTTGGACTCCTGAAGAAGATCAAAAACTCACCAATTATATCAATAAACATGGCCATGGCAGCTGGAGAGCCCTCCCTAAACTTGCAGATTGCGTTGGACTAATTATCTTAGGCCTGATATTAAAAGAGGCAAGTTTTCTCAAGAAGAGGAACAAACAATTCTCAATCTCCATGCTGTCCTTGGCAACAAGGCGAACTGATAATGAAATCAAGAACTTCTGGAATACTCATTTGAAGAAGAAGTTAATTCAGATGGGGTATGATCCAATGACTCACAGACCTCGAACTGATATTTTTAACAGCTTACAACATCTTATAGCTTTGGCAAATTTGAAGGAGTTGATGGAACATCAGTACTTGCAAAATCTCCTCCAAACTCACAATAACATCAGTTTCAGTACTTCTATCCAAGATATTGAAGCTTACAATCTTTTAAATTCACTTTCTTCATTGAAAGATAGCCAATTCTTAGGCACTAACAACCATATGGAAAATCACTTAATTTCCTCACCTAATTCAAGTCTTCAAGCTATTCAAGATTTAATCCCTTTTTCACATTTGCCTGAATTACAAACCTCTTGTAGTTTCCAAAATTCAATAAACAAAGATAAGGTTCGGCCTCAAAACACTGACTTTACTGTTTTGAGCAATGGAGAAACATTATCACCTACTTCTCCATGGATTCCTTCTGCTCTATCTCCTTCTCCTCCTCGTCCTTCGCTAACAAATGATCAGAGAAGAAAAGAAAATTCATCAGAAATGGTGGTCTCATCTTGCTTACTGGAAGAGAGGAAGCTTCCGGACCATCTTTTTCAACCAGATAGCGAGCGAGCACTCAGCAATGAAGGAGCTCCACCTTCTATCTGGCCTGACCTTCTCCTTGAAGACTCTTTTTTCCAAGATATTCCAAAGTTTTAA
>NtMYB123

ATGGTGAGAGCTCCTTGTTGTGAGAAAATGGGGCTGAAAAAAGGGCCATGGATTCCTGAAGAAGATCAGATTCTCATCTCTTTCATTCAAACTAATGGCCATGGCAACTGGCGAGCCCTTCCCAAACAGGCTGGACTATTGAGATGCGGGAAGAGTTGCAGACTGCGGTGGACGAATTATTTGCGACCAGATATAAAGAGGGGAAATTTCACCAAGGAAGAAGAAGAAACAATTATCCAGTTACATGAAATGCTTGGCAATAGATGGTCTGCAATAGCAGCAAAATTACCAGGACGAACAGACAATGAAATAAAAAATGTTTGGCACACCCACTTGAAGAAGAAGCTCAAAGATTATAAGCCTCCTCAGAACTCCAAAAGACACTCCAAGTCCAAGAATCATGATTCCAAGGGTCCTACTACTTCTGAATCATCCAATAATTCTGATCTTACTATTATTAATACACAAAAACACATTGATAGCCCAGTGCTAGCTCCTAACTCACCCCAAATTTCATCTAGTACTGAAATGTCAACTGTGACACTAGTCGATGATCATCAAATGGTTGTGATTAAGCAAGAAGTAATGGAGTCGTCCGAGTATTTTCCAGAGATCGATGAGAGTTTTTGGACGGACGAATTAACAACGGACAATAACTGGAGTAGTACTGATCATGTTATGGTTGCTGCTAATCAAGAATTACAAGTTCAATTACCATTTTCCAGTTTTAAGGAAGAAAATGTGGACATTTTGGCTACAAAAATGGAGGATGACATGGACTTTTGGTACAATGTTTTCATAAAGACTGATGATTTGCCAGAATTACCAGAATTTTGA
>NtMYB090

ATGGGAAGGTATCCTTGTTGCAAATTAGATGATGATGATGATTTGAAGAAAGGGCCATGGACAGAAGATGAAGATGAGAAACTGATTGATTATATAAAGAAAAATGGTCACACAAATTGGCAATTAATCCCAAGAAAAGCAGGTTTAAAGAGATGTGGAAAGAGTTGCAGATTAAGATGGAATAATTATCTTAGGCCTGATATTAAGAGAGGAGGATTTTCACATGAAGAAGAAGAAATCATCATTAATCTCCATTCTGTTCTTGGAAATAAAACTGATAATGAAATAAAGAACTTCTATAACACGCATTTAAAGAAAAAGCTTCTCAAATTGGGAATTGACCCCAAAACACACAAACCAATATCTGATTTCGATTCCCTTCTAAAATTTTCTCATCAATTTACCTCTACTTCCAACTATTTTGTTTCTTTAGCATCTTCCCTTAGATTACAAGCACATTTTACTTTATTAGCCAAAATCCAACAACTTTTACAAAGCCCTCTTTTAGCTATAAATTCAAACTTATTTTCATCAATTCAAGACAATTTTTTAAGCAATCCAAATCCTCCATTATTTGAAAGCCTTAAATATGAGGGTGATCAACCCCAATTCTTGGATTCATCTCTAGCAAATTACATTACAACAATTCCTTGTTTGGATAATACTAATTCACTTCCCAATTATGATTCTTCTATTTCAAATTCTTCGGAAGTCCCTTCAGGAATATCCGATAAAATTGGAACGCTACAAAGAAGATTAGCATCACCGTCCCTGTACAATGACAACATGCAAAAATCGAGAAATGGTTCAAATTCCTCAGAATTATGTCAAGCTAATGAATTGAATTCAAATGAAAATCAAGCTGAAGGACTTGCAATTAGAGCTTCTAATTGCAACTTAAATCAAAATTTTATTCCCACATTTTCAGAGCTAGATGATGATATGGTTGCATGGGAAATACCTCAGGATGATGAAGAAATCAATACCTTTTGGAATACTATTTTCCAATGA
>NtMYB089
ATGGGAAGATTTATGTCCAGCAACAATATTAGAAGCTTGAATAAAGGTGCATGGACAAAAGAAGAAGATGAAATACTAATGAATTATGTGCAAATTCATGGTGTAGGAAAATGGAATATTTTGTGTAAGAAAGCAGGGCTTAATAGGTGTGGAAAAAGTTGCAGATTAAGGTGGATTAATTACTTAAGACCTGATATTAAACGCGGAAATTTCTCACTAGAAGAAGATAATCTCATTATCAATCTCCATTCATCTCTTGGGAACAAGACTGATAATGAGATCAAGAATCATTGGAATACTAAGCTAAGCAAGAAACTTAATCTATTAGGAATTGATCCAAAAACCCACAAACCAATTCCTAATTTCTGCCTAATTAATCCTCTTCAAGTTTCTCCAACTTTAAACATGGATAATTCTACTAATCCATGGACCAATCTTCTTGATTTTACTCAATTAGCAAGATTACAACAATTGCAGTTTCAAACTATATTACAGACCATTAATAATATTACTTCATTTCCAAGTAATTTTTTTATGCCAAATAATTATCCTATTCAAGATGATATGAATAGATATTATAACTATAATAATTTCATTCAAGATAATTCAGAGACTTGTTTTCAAGGTGGATTAATTAGCCCTGAAATTCTTAATTTTAATAGCATTAATCCTCAAACCTCAACTCCTAATTACCAATTAGCAAGTTTACCTTACCTTAACACTAGCCCTATGTGTTCATTTCAATAA
>NtMYB050

ATGAGAAAAGGGAGAGCAGCATGCTGCGATAAAGGTAAGGTGAAGAAGGGGCCATGGAGTTGTGAGGAGGATCTTAGGCTCATTTCTTTCATTCAGAAGCATGGTCACCCCAACTGGCGCTCCCTCCCTAAACAAGCTGGGCTACTGAGGTGTGGAAAGAGTTGCCGTTTGAGGTGGATTAATTACCTAAGACCTGACGTAAAGCGAGGAAATTTCACTCCAGAAGAAGAGTACACTATTGTCAAATTGCACCACTCTTTGGGAAACAAGTGGTCAAAGATTGCATCTCATTTGCCTGGAAGAACAGATAACGAGATTAAAAATATATGGAATACACGCTTAAAAAAACGATTCAAGAATGCAGAATTAGATGGTTGTGCTAATTCATTTTCCCCTCCTTCTTCATCAACTTCGGTAGTGTCACATACTGCCAATGAGGGAGAATTCAAGAACGTCAATGATGACAATATGATAACAGAGAAAGAAGCATCAAAATCTTGCTCTCCTACTTCTTCCTATGCCTCAAATCTTTCCAATTTAAGCCAAGTTGAGATTTCAGGTCCAAATGTAGATATGGATTGGATATTCCAACTGAATGAGGAGCCTAATCTTGAGTACTTTCCATGTATCACCGCGGGAAAGGTGCATGATAATGAGGGGATGATTGAAATCCCATTGGAAGGATCTGGAATTGATTTTTGGGACATGTTAGATATTATGAGCCCTTCTCCTAATTCAGAGTCCAAATTGGACAATCATTCTGAGGGGTCTGATCAGCCAGTTTGCCAAGGCATATCGGAATTTGAATGCCAAAATTGGATGAGATACTTTGAAAATGAACTGGGTCTT
>NtMYB131

ATGGGAAGAAAACCATGTTGTGCAAAAGAGGGATTGCGAAAAGGTCCTTGGTCTTCTAAAGAAGATTTGTTACTTACTAATTATATCAAGGAAAATGGTGAAGGACAATGGAGATCTTTGCCTAAGAATGCTGGGTTGCTTAGGTGTGGAAAAAGTTGCAGACTAAGATGGATGAACTATTTAAGACCAGGGATTAAAAGAGGAAACTTCAGTCAAGATGAAGAAGATCTTATATTGAGACTACATTCTCTTTTGGGTAATCGTTGGTCACTAATTGCTGGGAGATTACCAGGTCGAACAGATAATGAAATCAAGAATTATTGGAACACCCATTTAATCAAGAAGCTCAAAAGTGCTGGAATTGAACCAAAACCCCACAAAAAATTCTCCAAATGTTCCAAAAAGGAATCAAGAAAAGGACCCCAACAAGAGAAATCAAGAAAAAAACAAGGTAAAAAGAGCAACAACAAAAACAATGAGGGTCAAATTGTACAAGTTGAGAAAATTCAAGTGTTTACCCCAAAACCCATCAGGATTTCTTCTGAGGTACTTTCAAGGAACAATAGTTTTGAAAATGTTACATTGAGTACTAATTGTTCCTCAAATAGTAATTTTGAAGAAGCTGATGTTGACATCAAGGAAACTGAGTTGAAATTAGAAGAAGTTTCATTCTTTCCAAGGGACTTAGATTTTGGCAAATTACTTGAAGGGGATGCAAATTTAGATGAATTTCTTATTCAAGAAAGCAGCTACATTTCAAACAAATATTCAGTGCCAATGAATGAGAGCATGTTGGAGAAAGTGTATGAAGAATATCTTTTACTTCTTTCTGAAAATTGTTACCTTCAAGATGATCATCAAAAGGAGCAAAATTTCCCTGTAAATGTCTCTGATCAGTGA
>NtMYB151

ATGGTACAAGAGGAAATAACAAGAAAAGGTCCATGGACAGAACAAGAAGATCTTCAGCTAGTATTTTATGTGAAAATGTTTGGTGATCGCCGCTGGGATTTTCTGGCGAAAGTTTCAGATTTGAAAAGAACTGGAAAGAGTTGCAGATTACGCTGGGTTAATTACTTGAATCCTGCTCTCAAACGTGGCAAGATGACCCCTCAAGAAGAGCACCTTGTTCTTCAACTCCACTCCAAATATGGAAATAGAACCCACATGAGGAAACAAGCTCAAGATGAGAGGAATAAGAATAAGGCTTCTATTTCTCCATCTTCATCCTTCTCCAACTCTTCGTCTTCCTCTGCCAACAGTCCTACCGTGGACTCCACGCCCGACAATGAACAAAACGAAAGAAATTCTAACGATGGGCTCGAGCACTTGCAATTAGCTGCTGGAGAAAATAAAGTACATGATCATGAATCAGGGGAGAAAAATATGATGGTCTATTCCTTAGATGAAATCTGGAAAGATGTGGAATCATCACAAGATACTGATCAAACGATGAATAAATTACCAGTTATGGCATCACCTCTATGGGATTATTGCCCAGATTCACTATGGATGACTGATTATTACTATGACAATCAAGATATCTCATTTTTCAGAGGCTAA
>NtMYB160

ATGGGAAGAGCTCCTTGCTGTGACAAAAACAGTGTGAAGAAAGGGCCATGGTCCCCTGAAGAAGATGCCAAGTTGAAGTCATATATTGACCAACATGGCACTGGTGGCAACTGGATTGCTTTGCCTCCAAAAATTGGTCTGAAAAGATGTGGAAAGAGCTGTCGACTTAGATGGTTAAACTATCTGCGACCAAATCTCAAGCATGGTGGATTCTCTCAAGAAGAAGATAACATTATTTTGAGCCTCTATATTAGTATTGGAAGCAGGTGGTCTATTATTGCAGCACAACTTCCTGGAAGAACTGATAATGACATAAAGAACTACTGGAACACCAAGTTGAAGAAGAAGTTATTTGGAAAACAGCGCAAAAATCTTAGAGGTAAAAGCCAAAAACAAGGATCAAGAAAAGGGAGAGATCAGATGAATAGCTCCATGGATTCTAACAACAATATCAACACAAACCCTAGTTGGTCTGAGTTTCCTATCTTGCAACAAATACCATACTCAAATGATGAACCACGTTACAGTAACGATCACACTTCTATTAGAATGTTGTTGATGAAACTTGGAGGAAAATTCTATGATGATGATGATGATGATAAACCAATGAATGGAGCACTAAATCCTCAGTATGATCCCATGGATAATTCTTTGATGCATCCATTATATCACAATTCTATAAATTTGATGTCTTCTGCTCCAATGGGTGTCATGAACACGATGAATTCTCCTTTCACAAATTCTCATGAGTACAACGTGGAGGGGAAAGCAGTCTGCTGGGTCGACACTGACACTGAGAAGCAAAAGCTAAGGGAGCGAATGGGATCAGATACCTCAGTAGTTCTAGCACTAAATGATGGATGCAATTCTACAGCTGAGCTTGAGCATATGGTGTACACTGATACACAAAAATTAGATGATCTTGAAATGTTATACGAGGATATGCTTAATAATAAACCTTCAACTACTTTGGGAGGAAACTTGGACTGGGAAGATATGAACAATTTGGTGTTTCCCTTTCCTCCTCTAGTTGTTTCCAATAATGAAGGTCATCAACATGGCACTTTGCTTGAAGAAGGTGCACTTAATGAGCTTAGGTACCCTAGGGATCAATAA
>NtMYB165

ATGAGAACACCAACATCATCAAAAACAAAAGTGACAGCATGTTGTAGCAAAGTAGGGTTAAAGAGGGGGCCGTGGACACCAGAAGAAGACGAGATTTTAACAAATTATATAAATAAAGAAGGCGAAGGACGGTGGCGTACTCTGCCAAAGAAGGCGGGGCTCCTCCGTTGCGGGAAGAGCTGCCGCCTCCGGTGGATGAATTACCTCCGTCCTTCCGTCAAACGCGGCCATATTTCGCCTGATGAAGAAGATCTCATCCTTCGCCTCCATCGCCTCCTTGGCAACAGGTGGTCCTTGATAGCTGGGAGAATTCCAGGAAGAACAGATAATGAGATAAAGAATTATTGGAATACTCACCTTAGCAAGAAGTTAATCAGCCAAGGAATAAATCCAAGAACTCATAAGCCATTAATAAACCATAATTGCTCAAGTGATGATCATATTACCAACAAAGCTTCTTCTTCTTCACCTTCTTCATCTTCAAAATTAGCAAATGATTTCAACACAATTCCAAACCCCATTTGCATTCCTTTCCAAATGGAAGAACCATTAAGAAGCATCAATATTAATCATCCTAGAGAAATTACGAGTCTTGATAATTATCAATATCAAAGTAACGCGATGCTTGCCAATTATGACGATGATCTAAATATTGTGGTTGAGGAAGATGATGAAATGAATTGTTGCACGGACGATGTCTTCTCCTCGTTCTTGAATTCTTTAATCAATGAAGACATGTTCAATAGCCAAAACCAACAAATTACCAATGGCATGTTCCCAGATTTTGATCCTTTGGTTACTCCTACACAGGATAATCAAGATAATCACCAAGAGAGTGGATGA
>NtMYB092

ATGGCAGAAGGTGGTGGTTCCGGTGATGATACAAGAAGTAGTTGTCCACGTGGCCACTGGCGGCCGGCCGAAGATGAAAGGCTCCGGCAGCTTGTAGAGCAGTATGGTCCTCAAAACTGGAACTCTATTGCTGAAAAACTTCAAGGAAGATCAGGGAAGAGTTGTAGATTGAGATGGTTCAACCAACTTGATCCAAGAATTAATAGAAGACCATTTACTGAAGAAGAAGAAGAAAGACTTGTTGCAGCTCATAGAATACATGGAAACAAATGGGCATTAATTTCAAGATTATTTCCAGGTAGAACTGACAATGCTGTAAAAAATCATTGGCATGTCCTAATGGCAAGAAAACAAAGGGAACAATCCAAGAATATTTGTGGCAAAAGAAGCTACCAATTGCAACATGATACTTTTCTAAGTGATTCTAAATCACCCTCCTATGGTTTTCGAAGACGGAACGATAACAACAACAATAATAATTCAAAAACACAATTAGAAGGTAATTATGGCTCCAAAATCAGCTTCTTTGAATTTCAAAACCCAAACAAAGATAGTGTTTTCTCAATATCAACATATTCACCTGCATTGTTTGGAAGAAATGGGAGCCATTTGTTTAGAGAAAGCTCAAACTTTTCAGATAAAAAACCTTTATGTCAAAATAATTTAAGCTTTTCATTATGTGGAGGATATGAAGGCGCTGCTGCATTAGGGGTTCCCAATAATTACAAAAGGAGTAATATTCAAAATCCTTTTAGTTATTCAGTTCCTGCTGATCATAGAATTAATGTATCTGATGGCATGACTGAGGAAGTAGTGAATTTTAGAGATAGTAGTACGTTTTCCTTCAAAAAAATGCTAAGGGCAAACATTGAACAACAATATGGAGAAGAAGCAAGGGAAAAGAAAGATATTCCCTTCATAGATTTTCTTGGTGTGGGGATTTCTTCTTGA
>NtMYB071

ATGGAAACTTTATTTCCTACTGCTTTTATCCCAAATTCAAATTGGATACTGCAACATAGCAAAAGTACAGAATGGACTAAGGAAGAGAACAAGAAGTTTGAAAGTGCACTTGCAATATACGACGAAAAAACTCCGAATAGATGGTCTATGGTAGCAGCTATGATCCCTGGGAAATCAGCACTTGATGTGATGATGCAGTACAAAGAATTAGTTGCAGATGTTAGTGATATAGAAGCTGGATTGGTCCCAACTCCGAGGAATTTCGATTCTGCTTTTACGTTAGAATTCGTCGATCATCGCGAGATTCATACGTTTAGAAAGAGAGGCAAGTCTTGTGATCAAGAAAGAAAGAAAGGTGTACCATGGACAGAGGAAGAGCACAGGCGATTTCTTATGGGGCTCGAGAAGTATGGCAAAGGTGACTGGAGAAACATTTCTAGGAATTTTGTGATCTCTAAAACTCCAACACAAGTGGCTAGTCATGCTCAGAAATACTACCTAAGGCAACTTTCAGGAGGGAAAGACAAGAAGCGAGCTAGCATCCACGACATCACCACCGTCCATCTCACAGACGACGAGTTGCTCAACAATAACAACAACAACAACAACAACAAAAAATCAATGTGTGAAGAGAAGTATAGTATGTCCCCATTGCAGAAATTAACGAGCACAGGAGATGTAGTAATCGCCTGA
>NtMYB214
ATGGGTAGAGCTCCTTGCTGTGACAAAGCCAACGTGAAGAGAGGACCATGGTCACCTGAAGAAGATGCCAAGCTCAAGTCCTATATCCAGCAACATGGCACTGGTGGTAACTGGATCACTCTTCCCCAGAAAGTTGGTCTCAAGAGATGCGGGAAGAGTTGTCGGCTTAGATGGCTGAATTATCTCCGGCCAAACATCAAGCACGGGGAGTTTACTGAGGAGGAAGACAACATAATATGTAGTCTCTATCTAAGTATTGGCAGCAGGTGGTCAATTATAGCTGCTCAATTACCTGGGCGAACGGATAATGATATCAAGAATTACTGGAATACAAAGCTGAAGAAAAAACTACTAGGCAAACAGCGGAAGGATCATCGGCCTCGGACAGGATACCTTCATAATAATAAGCTAGATATGATGAAGGAAAACGAAAATTTCTTTGCTAGTACTCCAGATATCATGAATGCATATTATTCTTGGCCTCCACAACCACTATTATTCTCTACACTAATTGCTCCACAAAATGACCTGGCAGAAAGCAGTGCAAACTTTCAGTATTCTCCTGATCAGGTTTATTTCTCTCAAGATCAACTGTGTCAAAGCTCAACAAATCAGCTAATTCCCTCTTCAGCATCTATGAATCCTCTTAATATCAATACTTGTGATTCTTCAGTGATAAGCAGCTATTACTCCAGCAATATTAATGGAGTTATCAACAGTTTTCAAGAGTATAATAATTACGTTCCCGTCGGCCTGAATGACGTGCTTAACAGCACTACTAGTCATTCTCAACAAATAGATAAAAGTGCATTGGAAATGGTCAATAGTAGCACTATTAGCACTACATCACCAGATATTAGTACAAGCTGGGAAGAATTGAGCCCTCTAATTGTTTACCCTCCATCAGTATGCAATTCTGAAACTCAGCAAGAAATATCACCCTATTATGTATTTGAAGAGTCAAGGTACCTGGGGTTGTTGAAACAATAA
>NtMYB013

ATGGGAAGGCAGCCTTGTTGTGATAAAGTTGGATTGAAGAGAGGTCCATGGACTATAGAAGAAGACCATAAGCTCGTCCATTTTATTCTCAATAATGGCATCCAATGTTGGCGAACCATTCCCAAGCTTGCAGGTTTGCAAAGATGCGGAAAGAGTTGCAGATTGAGATGGATTAATTATTTGAGACCTGATCTCAAAAGAGGGGCACTATCTGAAGCTGAAGAAGACCAAATTATACAGCTTCATGCTCGTCTTGGTAACAGGTGGTCTAAGATAGCATCACATTTTCCAGGGAGGACAGACAATGAAATCAAGAATCATTGGAATACTCGAATTAAGAAGAAATTAAAGCAAGTGGGAATAGACCCTTTAACTCACAAGCCAATTGACCAAGAAAAATACCAACAAGAACCAGATGATACAATCATGGAACTTAACTTACCAATACGTCATTATAAAACAGAGACATATGATAAAAGCAATGAAGCAGAGAATTGTACTGAAAATGCTACTGATTTTTCACTGTCAAACAATGCGTACCACAACATGTTGAGTGAAAATTTTGACGTGGATTTATGGAACAAAAGTTGTAAAACTATGTCCAATTGTTACAGCCCTACACTTTCTTTAGAAGTTGAAGAATCCATCAATTTTTCAACAGTATCAGCTGCTACTGAATCCTCAAGTAACGTAGCACCTGCAGAGGAACAAGATTCTCTACAACAATGGATGGATTCAATTTTCTCATGTGCTGTCAATCAACTCGAAGAAGACCTTTTTCTTTTGCGAAAATACAATTCATAA
>NtMYB159

ATGGGAAGGCAGCCTTGTTGTGATAGAGTTGGATTGAAGAGAGGTCCATGGACTATTGAAGAAGACCATAAGCTCGTCCATTTTATTCTCAACAATGGCATCCAATGTTGGCGAACCATTCCCAAGCTTGCAGGGGCACTATCTGAAGCTGAAGAAGATCAGATTATTGAGCTTCATGCTCGTTTTGGTAACAGGTGGTCTAAGATAGCATCACATTTTCCAGGGAGGACAGACAATGAAATCAAGAACCATTGGAATACTCGAATTAAGAAGAAATTAAAGCAAGTGGGAATAGACCCTTTAACTCACAAGCCAATTGACCAAGAAAAATACCAACAAGAACCAGATGATACAATCATGGAACTTAACTTACCAAATCATTATAAAACAGAGACATATGATAAAAGCAATGAAGCAGAGAATTGTACTGAAAATGCTACTGATTTTTCAGTGTCAAACAATGCATACCACAATATGTTGAGTGAAAATTTTGATGTGGATTTATGGAACAAAAGTTGTAAAACTATGTCTAATTGTTACAGCCCTACACTTTCTTTAGAAGCTGAAGAATCCATCAAATTTTCAACAGTATCAGCTGTTACTGAATCCTCAAGTAACATTGCACCTGCAGAAGAACAAGATTCTCTACAACAATGGATGGATTCAATTTTCTCATGTGCTGTAAATCAACTCGAAGAAGACCTTTTTTTCTTGAGAAAATACAATTAA
>NtMYB171

ATGGTGAGAACTCCTTCTGTTGACAAAAATGGAATAAAGAGAGGTGCATGGAGTGAAGAAGAAGACAACAAACTAAAAGCTTTTGTTGAAAGATTCGGTCATCCGAATTGGAGGCAATTGCCTAAACATGCTGGTTTAATGAGATGTGGAAAGAGCTGCAGACTGAGATGGATGAATTACTTGAGGCCTGGTTTGAAGAAAGGGAATTATAGCCTTGAAGAAGAGGAACTCATTATTAAACTACACAAGGAACATGGAAACAGATGGTCAGTCATTGCTGCAAGATTACCCGGAAGATCCGACAACGATGTCAAAAACCAGTGGCATGCTCATCTCAAGAAACGTGCCAAAACAAATACTAATAACAATTCACCAATTATGGAGCAATTTTCTGAGTCTTCGCAGTCTGGATCTCAAAGTGAGCAATATTCTCATAAAGTATCAGAACAGGAAGCTGGCTGTGATACGGCTAGTGTAAATGCCGTTGATACTTCAGTAGAGGTTTCATCAACTGATTTATATTCGAGTTTTTCCCTTTTAAATGGAATGGATTGGATTGAAGAAGATCATATCAGGTCAATGGAACAACTTCCAGCAGATTTCTTTAACTTTTGTTGGACAAATCCCATCGACAATTTTCAGACAGAACCCTTTGACAATTTTCAGACGGAACCCTTAGACAATTTCTGGAGACAACCATTCTTTTAA
>NtMYB172

ATGGTGAGAACTCCATCTATTGACAAAAATGGAATGAAGAAAGGTGCATGGAGTGAAGAAGAAGACAACAAACTAAGAGCTTTTGTTGAAAAACATGGCCATTCGAATTGGTTGCAATTGCCTAAATATGCTGGTCAAATGAGATGTGGAAAGAGCTGCAGACTGAGATGGATGAATTACTTGAGACCTGGTTTGAAAAAAGGGAATTATAGCCATGAAGAAGAGGAACTAATTATTAAATTACACAATGAACTCGGAAACAGATGGTCAGTCATTGCAGAACAATTACCAGGAAGATCGGACAATTGGCATGCTCATCTTAAGAAACACGCAAATACAAATGCCAATTCATCAACGTCAACAGAGCAATTTACTGAATTGTCACAATCCGTAGAATGTCAAAATGAGCAATCTTCTTATAAAGTTTCAGGACAGGAAACTGGCTGTGACGTGAAAGAGGTGCCATCTGCTAGTGTAAATGCCGTTGACACTTCTGTAGAGGTTTCACCAACTGATTTATATTCGAATTGTTCCCTTTTAAATGGAATGGACTGGATTGAAGAAGATTACAACAGGTCAATGGAACAACTTTCGATTTTCACTTCAGTGGAACCACTTAGTTGGACAAAACCCATTGACAATTTTCGGACAGAACCCTTTGACCAATGTTGGACCGATAATTTCTGGACAGAACCTTTCTTTTAG
>NtMYB121

ATGGCAGCTGAAAACAATAATCTTAGCAGCTGCAGCTACAATTCTAGTGATTTAAATCACAATTTTTCTATAAATTCCTTTTCAAGAAATTACTCTAACATGGATTCTAACACGTTCACAAGTCTAATGGACCCAAATTTAATTAATCCAAACTTGGTAATTCCAGAAATGTTAGTTGCAGAATCAGATCAATTATTCTCACTTCAAAGCCTGATGGAAATTCAAGAGAATGGTACAATTCAATTAGCTCAAGATCAAGAAGATGGTTATATTATGGATTTTAACTCTGGAATTTCATCATCTTATTACTATGATTTAGTAAATGGCTTTGATTTTCAAGAGAAATTTATTGGAGCTGATGATCCAAATTACTTTTCTAGCTCTTCAAATTATTCCACATTGGTGCAGCTGCAAGCTAACAATATTCCTCACATTGATCAGACTTTCAGAGGAGTTGAAAAA
>NtMYB186

ATGGGACGTTCACCTTGTTGTGAGAAAGCTCATACAAATAAAGGAGCTTGGACTAAAGAAGAAGATCAACGCCTTGTTAATTATATTCGTTCTCATGGTGAAGGCTGTTGGCGTTCTCTCCCTAAAGCTGCAGGATTGCAAAGATGTGGAAAGAGCTGCAGATTGAGGTGGATAAATTATCTAAGGCCTGATCTGAAAAGAGGGAATTTTACTGAAGAAGAAGATGATTTGATCATCAAACTCCATAGTTTGCTTGGAAACAAATGGTCTGTGATTGCCGGAAGATTACCAGGTAGAACTGATAATGAAATCAAGAATTATTGGAACACACACATTAAGAGAAAACTCATTAGCCGTGGCCTTGATCCACACACACACCGACCACTCAACACCGCCACCGCCACCACTGCCGCCACCGCCACCGCAACCAAAAACATATGCTTGGACTTTAGAAACACCTCAGTAGCAGCAACCCCTTTATCTCTAAATGATCAAAACCCCACAAATTATTCATCTTCACTTGAAGAAGAGACCAAATGCAGCAGTAGTACAACTGAGGAAAGATCGCCCCCCTTAGAGCCGGCGGCAGCTCCGGTGGCCGCTACGGAGAAAAGCTCCGGTGAAGTGATGATCAATCTTGAACTTTCAATTGGGCTTCCATGTCAGGCTAGGGTGGCGCAACGGCGGCCGACGGTGGCAGCCACCGAGTTGGTGGAGAGAGCAGTGTGTTTGTGTTGGCAAATAGGATCTCAACGTGGTCAGCAGTTTTGTGGTAAATGTCAAACCACAAATGGATTTTACAGATATTGCTAA
>NtMYB139

ATGAATAGTACTGCTACTTCTTGTGCAGTTCAAGAAATGAACTTTTTACTCCCTTGTGTTAAAGAAAGCCCATGGCTTTTTAACCAAATGGAAGAAGAGAGAGGAACAAATAAGTTGAAGGATGAAAAAGAGGAAGTAGATTTAGTGGGGATGAGGAAGAGTAATGCAAAGCTATGTGCAAGAGGTCATTGGAGACCACATGAAGATGCAAAACTTAGAGAACTTGTTGCTCAATTTGAGGAGGAAGAGGAAAGACTGTTAATAGCACACAAAATGTATGGAAACAAATGGTCAATGATTGCAAGGCTATTCCCTGGCAGAACAGATAATGCAGTTAAGAACCATTGGCATGTCATAATGGCTAGAAAACACAGAGAACAAACCAGTGTCTACAGAAGAAGAAAGCCTTCAAATTTACAACAAATCAATTTCCCTCATATTTTCTCTGCTTCTAATTTGAACAGTGATTCAACCATTTCTAGCAACAACAACAACATTGATGATCAATCAGCTTCAACTTGCACTGATCTTTCACTTACTCCATCTTCTTCTAAAGTCATTCCTCCCTTTCTCATGTCAAGATTTACTCCTATGCAGCATCATCACCAAGAAATTCTTGAATCAAACAAAGGTATCTCAAGACATGAAGAGGTGAAAATGGAAAGTGGGGTTCACCCAAAATTCTTGTATGGAAATGAGGAGCCAATTGCAAAGACTGTAGATGAAGGAAATCAATGTGGATGTGGTAATCAGTCAGATACAAACTCAGAAATTTCTGCATCTGAGTCAGTAGCCAACAACATGACCAATGTTAACATTTATGATAATGGAAAACAAGAAAAACAAATGAAGAGCAAAACTATGCACTTCATTGATTTTCTTGGAGTTGGAGCCACTTGA
>NtMYB002

ATGGGAAGAACACCTTGTTGTGACAAAAATGGACTTAAGAAAGGGCCATGGACTACAGAAGAAGATCAGAAACTCATTGATTACATTAAAAAACATGGCTCTGGAAATTGGAGGACACTTCCTAAGAATGCTGGGCTTCAAAGGTGTGGAAAGAGTTGTAGGCTACGTTGGACTAACTATCTTAGGCCAGATATTAAAAGGGGAAAATTCTCCTTTGAAGAAGAAGAGACAATCATTCATTTGCATAGTATTCTTGGAAACAAGTGGTCTGCCATTGCTGGTCGCTTGCCTGGAAGGACTGATAATGAAATAAAAAATTATTGGAATACACACATTCGAAAGAAGCTTCTGAGAATGGGAATTGATCCATTAACTCATAGTCCTCGTCTTGATCTTCTTGATTTTTCTTCCATTTTTAACCCTTCACTCTACAATTCATCTCAAGTCAATCTTTCAAGGTTATTAGGTGTACAAACCCTAGTAAATCCAGAAATTTTGAAATTAGCGACTTCTCTCTTTTCTTCCCACCACCAAAACCAAAACCAAAATTTCTTATTGCCAAGTGATTTTCAAGAAAATCAACTATTCAATTCCCATTTCCAAAACCAATTGTCCCAATTTGTCCAATCTAGCCAAATTCAAACCCCTATTCAAAATATTCCAAGTTGCACCGCTTTAAATACTACTCCATCTGTTCCATTTTATAGCGACACTCAAGTCATGCAACAACCAAATGTGGAGCAATTCACATCAAATATTTCTAATTTTAGCTCACAAAACTGCCAATTAAGTGAGTGGCAAAATTTTACCTTTGAATCTCTTTTGTCAACTTTATCAACACCTTCATCAAGTCCAACTTCGTTGAATTCGAACTCGACATGCATCAACAATAGCAGCACTACAATTTCTGAAGAAGAGAGGGAAAGCTACTGCAGCAGCATCTTGAACTTTGATATTTCAAATAGCTTGGATGTTAATCATGATTTTTTGTAA
>NtMYB241

ATGGGGAGAAAACCTTGTTGTGACAAAGATGAAGTAAAGAAAGGTCCATGGTCAGCTGAAGAAGACAAGAAGCTTATTAACTTCATTCTTATTAATGGCCAATGCTGCTGGAGATCTCTCCCTAGACTTGCAGGATTACTGAGATGTGGAAAGAGCTGTAGATTGAGATGGACAAACTATCTAAGACCAGACTTGAAGAGGGGACTTCTATCTGAATATGAAGAGAAAATGATTGCTTCTCATTTACCGGGACGAACTGATAATGAAATCAAGAATCACTGGAATACACATATCAAGAAGAAGCTGAAGAAAATGGGGATTGATCCAGCCACTCACCAGCCAATTACTGTTGACCAACCAAACATAGAACATCCAACAAAAAATCAACCAATTATTCAACAAGAAAAACAAAAAACAATGCCAATTTCCCCATCTCATGCTGTCCCAGAAATAATGAATATTCTTGATCACAACAAGGAGCTGGTTGAAACTCCTATATTATCAACAATTACAGATATCAAATTAGACGACGACAACAACAATAATAATAAAAATACGGGGACAAGCTTCTATACTGACGAAGCCCCCGTAATTAAACCACATGAAATTTTATTCCATTCTGAATCAACCACTTCAACATCATCATCATCTTCTTCTCCAACATCCATTATTCTTGAAGATATGCAGTTTGATTTCAATTGGGCAGATGATTTCAGCAGAACATTGGATTATTTACTTAATGATGATATTGACATGAATAATGTCATTTCCCAAGATTGGTCAAAGGTGTTGGAAGTTTGA
>NtMYB205

ATGAGGAAGCCTGAGTTCTCTTCTTCCTCCTCAGGCAAGAACGGGACGAACAGTAACAACAACAACAACAACAACGCGAACGTGAAGTTGAGGAAAGGGTTATGGTCACCAGAGGAAGATGAGAAGCTGATGCATTATATGTTGACAAATGGACAAGGGTGTTGGAGTGATGTAGCAAGAAATGCAGGATTACAAAGGTGTGGGAAGAGTTGTAGGCTAAGGTGGATTAATTATTTGAGGCCTGATCTTAAAAGAGGTGCTTTTTCACCTCAAGAAGAAGAACTTATTATCCATTTACATTCCCTTCTTGGGAACAGGTGGTCACAAATAGCTGGACGTTTGCCAGGACGTACTGATAATGAAATCAAGAATTTCTGGAATTCGACATTGAAAAAGAGGCTAAAGAATTCATCTTCTTCTTCTACACCATCACCAAATGCAAGTGATTCATCCTCAGAACCCTGCAAAGATCTCAACATGGGAATCAATCAAGGGTTCATGTCAATGGAAAAACATAACCTAATGGCCATGTACATGGACTCAACGTCGTCTTCTTCCTCATCGATGGCCCTAAACACCATTATCGATCCTTTGCCAACGCTCGAGCACAGTCTAATGAACATGCCTAGTAGATTTGGTGCACCTTCATACTTGACTACACAACCATGCATGGTACAAGGAGGGAATGTGACTAATGGAAGTCTTTTTTATGGGAATAATCATGGGATATTTGGAGGAAATCTTGGAATTGAAGGAGAGATCTATGTTCCACCATTGGAGAGTGTAAGTATTGAGTATCAAAATGTTGAAGGTGGGAATTTAGTTGAAAGGAGCAGCCAAAACAGTAACCCTAATAATAACAATATGACCAACTTGACTAGCCATTTCAATAGTAGTAGTAATATCAAAGTAGAGAATTTTGGAGGGATAGGGAATTATTGGGAAGGAGATGATCTAAAAGTGGGAGAGTGGGACTTGGAGGAATTGATGAAAGATGTTTCACCTTTCCCTTTTCTTGATTTCCAAGTTGAATAA
>NtMYB143

ATGTCATTATCATCATCTACTTCTTCCTCTTCTTGTTCTCCTATGAGTTCTACTTCAATGGGAATGTTTTTTGCTGATATGAATTCACTTTCCATTACTCCAAAACATGATAATGAGAGTACTAAGACAAGGGGTTCTTGGGATTTTCATTTCTGGAATAAAGGAGCTTTTTCTCAGAGTTTAGATGAAGCAGAAACTAGTGAAGAAAATAATGAAACCATTGATCTTAATGCTTCTTGTTTCAATGAAGAGAAACCAATTACCATGCATAGTACTCCTACTATTTTAAATAGTAATAGTAATAGTAGTAGTAATATTGGCAAGGAAATTACAGAGACTGGACAGTCAAAACTTTGTGCTAGAGGTCATTGGAGACCTGCTGAAGATGCAAAACTCAAAGAACTTGTTGCTATTTATGGCCCTCAGAATTGGAACCTTATAGCAGAAAAACTAGAAGGAAGATCAGAAGAGGAAGAGGAAAGACTAATGGCAGCACATAGATTGTATGGTAATAAATGGGCTATGATTGCAAGGCTATTTCCAGGGAGAACAGATAATGCAGTGAAAAACCATTGGCATGTAATAATGGCTAGAAAATATAGAGAACAATCTAGTGCTTACAGAAGGAGAAAAATGGGCCAATTTATTTACAGAAGAACAACAGTAGAAATAGATTCAAAATCAAGCTTATTTGTCAGTAGTAGCGAAGAAGTTGCTGAAGTAGCCATGAAAGGAGAAACACAAACACCAATTATCAGTGTTGGCCAAAATTCTGCAAACCCTTTTGGCAGTTTGAAAATTAATAATGATGGTCCAAATGGTTGGGTTGTTTATGGACCAAATGGTTCACCCCACATGGCTGCTTCTATTGGAGAAGCAATTCCTAGCACTAAAACCAATGTCCCTCTCCTTTCTCCTTACTCACCATTTGCTGCTCCTTTTGACACTTTACCTGGTATATCTTGGGAAAGGCAAAGGGAAGCATCCAATATAATTACTCAACACCACTCTCTTCCTCCATCTGATTCGTTGATGATGATGAATAGTATGCAACAGTCACAATATTTGCAGTTTCCTTATTCCAACTTCTCAAATGTCACAACAGCAAGAGCACAAATTCCATCACAAGTAATAGTAAAGGAGGACAGAAGAAGCAGCAGCAGTGATAATAGCCAGTGTGATCAGTGTGATACAATTGCACCACCTCCACCATTTATAGACTTTCTTGGAGTAGGAGCCACTTGA
>NtMYB075

ATGGGAAGGTCTCCTTGTTGTGATGAAGGTGGTCTTAAGAAAGGTCCTTGGACTCCTGAAGAAGATCAAAAACTCATCAACCATATCAAAAAGCATGGCCATGGCAGCTGGAGAGCCCTCCCTAAACTTGCAGGTCTGAATAGATGTGGAAAGAGTTGTAGATTGCGGTGGACTAATTATCTAAGGCCAGATATCAAGAGAGGCAAGTTTTCTCAAGAAGAAGAACAAACAATCCTCAATCTTCATGCTATTCTTGGCAACAAGTGGTCAGCAATTGCAACACATCTACCGGGAAGAACTGATAATGAAATAAAGAATTTCTGGAACACGCATCTGAAGAAGAAGCTGATACAAATGGGATATGATCCAATGACTCATCGGCCTCGGACCGATATTTTTAACAGTTTACCTCATCTTATAGCTTTGGCTAATTTGAAGGAGTTATTAGTTGAACAACATCACTCATCATTGGAAGGACAAGCTATGAGATTACAATCAGAAATGGCTACACTTCAATATTTGCATTACCTTCTTCAACCTCCTCCAACTACTCCAAATATGGCAGATGTGGAAGCTTACACTCTTTTAAACTCAATGAAAGATGGCCAATTTATAAGCACAAACCACTTGGAAAATTCCTTGAATAATATTCCATCAATACTACCTTCAAGTAGTCTTCGAGCTGTTCAAGATTCAATCCCTTTCTCTCATTTGCCTGAATTACAAGCACCTGCTCTTTGCAGTAACTTCCAATTAACATCTCTGAATAATAAAGAGAATATGATTCAATTATCTGTTCTAAGCCGAGATGATCAAAACATGACACCTACTTCATCACCATGGCCTCCAACTTCTTTATCTCCATCTCCTCGTCCCCCGGCAGCTGCAGCAATAAATGATATTAATATAGCTGGGGATAGTAATTGTAGTACTTCTTTATTTGGAGGAGCCTGGCCTGAGATTCTCCTTGAAGACTCTTTGTTCCATGATATTCCATAG
>NtMYB066

ATGTATAAATACTACAAACATAGCTTAGGTAGCAGCAGCAAGAAGAAACCAGCCAAACAAGTTAAAAGAAAAAATCTACCTCACAAAATGGGAAGGTCTCCTTGTTGTGATGAAAATGGCCTAAAAAAAGGGCCATGGACTCCTGAAGAAGATCAGAAACTTATTGATTATATTGACAAACATGGCCATGGCAGTTGGAGAGCTCTTCCTAAGCTTGCAGGCCTTAATAGATGTGGCAAGAGCTGCAGATTAAGATGGACTAATTATTTGAGGCCTGATATCAAGAGAGGCAAATTCTCTGAAGAAGAAGAACAAACAATTCTTCATCTCCATTCCATCTTAGGAAACAAATGGTCTGCGATCGCGACACACCTACCAGGAAGAACAGACAATGAGATCAAGAATTTCTGGAACACACATTTAAAGAAGAAACTGATTCAAATGGGATATGATCCAATGACTCACAGGCCAAGAACTGATTTATTTGCAAGCTTACCTAATATAATAGCTTTGGCAAACTTACTTCAGCATCATCCACTAGAAGATCATGCTGTAAGATTACAAACAGAAGCTGCCCAATTAGCTAAGCTTCAATACTTACAATTTCTATTCCAATCTTCATCAGCTTCAAATAATTACCCAATATCAAGCTCAAACACTCAATATAATCTTGGAGATTTTGGGGCATTTAATTTGTCAAATTCTATTAAGGAAAGTACTACCCCTTCTTTAAACTTATCCCATCTTGAAAATCAAACACTTTTCTCCAATGAAAACTCTGACTCTCAACTGCTCCAAAATCAAGATACTTCTTTGCATTTGCCAGACACACAACAAGTCCCTTTCAATTTCCAAACACATTTGAATAATAATATTAACACAAGTGATATTAATGGTCACAATTTTAATTTTGATCAAGGAAATGATTCAACAAGTTCCCCATTGAATAATATTAATCTTCCTTCTCCAACTTCTTCAAGTCGTTTGCCACCATTGACTGAAATTTCCATTAGCAATAATAATCAAGGAGATTCCAGCAGCACTTCCACCAATGCAGCTGAAGGAATTACTTCTTCATATAATTGGCCTGAACTTTTTTTCGAGGAGCACTTCATGCATGAGATTTCTTGA
>NtMYB104

ATGGGAAGAGCTCCCTGTTGTGATAAAAATGGACTTAAAAAGGGTCCATGGACCCCTGAAGAAGATCAAAAGCTCATTGATTACATTCAAAAGTATGGCTATGGAAATTGGAGAACACTTCCAAAGAATGCTGGACTTCAAAGGTGTGGAAAGAGTTGCAGGCTTCGTTGGACAAACTATCTAAGGCCAGATATTAAAAGGGGAAGGTTCTCTTTTGAAGAAGAAGAGACAATCATTCAACTGCATAGTGTTTTAGGGAACAAGTGGTCTGCTATTGCTGCACGTTTGCCCGGTAGAACTGATAATGAAATCAAGAACTATTGGAATACTCACATCAGAAAAAGGCTTTTGAGAATGGGAATTGATCCAGTAACTCATAGTCCACGCCTTGATCTTCTTGATCTTTCTTCCATTTTAAACCCTTCACTCTACAATTCATCTCATCAAATGAATCTTTCAAGATTGTTTGGTCATGTGCAACCTTTGGTAAATCCTGAAGTTTTGAGATTAGCTACTTCTCTTTTATCCTCCCAACGCCAAAACTCTAACTTCTTAATGCCAAATAATCTTCAAGAAAATCAAATATGCAATCCCCAAGTCCAAAACCAATTGCCACAAATGGTCCAAATTACTAGCCAAGTTCAAACCCCTATTCAAGATATTCCAACTTGCACCACTTTATGCACTACTTCATGTGTTCCATTTTCAAGTGAAGCTCAACTCATGCAACCACCTCCAAATATGGAACAATTCTCATCAAAACTTGAAAACTTTAGCTCACAAAATTGCCAAGTAAATGAGTGGCAAAGCAATGGGGTTCCTTTAAATTTAACAGATGATTATTTTGCTGTACAAAATTATGGGTACTATCATGAGCTGGATGATTCCATCAGGGATCGTCCACCGTCCGATGCTTCAACATTTCAATCCAACGATAGCAACAACTTCAGCTTCCAATCTGTTTTGTCTAATTTATCGACGCCTTCATCAAGTCCGACGCCATTGAATTCAAACTCAACTTACTATAACAACAGCAGCAGCACAACTACTGAAGATGAGAGAGATAGCTACTGCAGCAATATGTTGAACTTTGATATCCCAAATATTTGGGATTCCACTAATGAATTTATGTAA
>NtMYB164

ATGGTGAGAACACCTAGCTACGACGAAAATGGAAAGAAGAAGGGTACTTGGACTCCTGAAGAAGACAGGAAGTTAGCAGCATATGTTACTAAATATGGCTGCTGGAATTGGCGCCAACTTCCTAAGTATGCTGGTTTAGCAAGGTGTGGAAAGAGCTGCAGACTTCGATGGATGAATTACTTAAGGCCTAATATTAAAAGAGGGAATTACACAAAAGAAGAAGACGACATCATCTTGAAGCTGCATGCTCAACTTGGAAATAGTGAAAGTAAGAGTATCAATCAGGACAGCAGTACAAGAAGAAAGAGTGTGGAAAATCAGAATGCAATAAGTCCTAATAATTGTATGAGATCCTACGAAACTGTACTGGAAAGTTCCCACATGTCAGCTAAGCAATCATCAAGTGAAGAACTCTCCTCTTACACCACTGATTATCAAGTTTTTCAAGAAGAGGCAATATTAATGGAAAATAGTGGAAGCTTTTGGACAGAACCATTTCTAGTGGATAGTAGTTTCAGCAGTAGAACTGATTACGTAGTTCCTTCAATTGATTGTGAACTTGTCTGTCCGCCTTCTCCCTTTATAGGTCATGAATTTCTTTCCTCGTTTGACTTAGATGATTACAATTGGTAA
>NtMYB234

ATGAGATGCAAGCCAGCAGTAGACAAACCAAAGCAAAAGCACAAGAAGGGACTGTGGTCTCCAGATGAAGACCAGAAGCTCAAAGACTACATTATTAAGTATGGCTTAAAAAGGAACGGAAAGAGTTGCAGATTGAGGTGGATTAATTATTTAAGGCCAGGCCTAAAACGAGGGGCATTTAGCACAGAAGAGGAGGAAACTATCCTGACCCTTCATGGCATGATAGGCAACAAGTTCGTTCTAAACAGGTGGTCTCGGATAGCACAACATTTGCCTGGACGGACTGATAATGAGATTAAGAACCATTGGCATTCTTATCTAAAGAAGAGAGTGGACAAAATAGCAGAAAGTGAAGGCCAGAGCCAAAATATAGATGGAGTATCTTCTTCTTCACTGAAGTTGGCTTCACGAAACTCTAGTTTGGACTCATTTGCACAAACAGTAGGATCATTGGCAGATACAGATCAAGATGTTTCACCGGTGGATTTCTTAAATGAACCTCGTAAAAGCAAGTTTCGTAAAGTATTATTCGCCGAGTGGTTTTCGTTAGATCAATTTAATGGCCAGGATTTCCAGAATTCAGATCTTTCCAAGAATAACTTTTGCTACAATAGTTCAGAGTTCCAAGATGCTTTCGTGATGAGTAAAGGTGCCTATGAAAATGACATAAATATTCAAGGGATTAACAATGAAACAGTAGATAATGATATGTTTCAAGCACAACTCAAGTTTGAGGATCAGTTGTCTACAAATGGATTTGAAGAATTGTTATCTGGTGATTTCAACATAAACGGTGATGTCATGTACATATTATGA
>NtMYB119

ATGGGAAGATCACCAAGTTCTGATAAAAATGGACTCAAGAAAGGTCCTTGGACCTCAGAGGAAGATCATAAGCTCATAGAATATATTCAAGTTCATGGTCCTGGAAACTGGCGTAGCCTCCCTAAAAATGCTGGACTTCAAAGGTGTGGAAAGAGTTGTCGTCTTCGTTGGACGAATTATTTGAGACCAGATATTAAGAGAGGAAGATTCTCATTTGAAGAAGAAGAAACTATTATCCAACTTCACAGTGTTCTAGGCAACAAATGGTCAGCAATAGCTGCTCGTTTGCCAGGAAGAACGGACAATGAAGTAAAGAATTATTGGAACACACACATAAGAAAAAGGCTTCTAAGAATGGGACTTGATCCAGTAACTCACAGCCCTCGTCTTGATTTATTAGACTTATCATCCCTCCTTAACTCTACACAATTTAACCTTTCAAGTTTACTTGGACTACAAGCATTTGTAAACCCTCAAGTCTTGGCACTAATTTCTACAACCCTTTTTACATCCCATACAGAAAATCCAGAAATGTTATTACAAAGACAACTTCAAGAAAACCAATTTTTGAACGCACAAATACAAAACCAAGAAGGGTCTCAAGTGTTGTTGCAAAAATATCAAGAAAATCAAATTTTAAATGGCCCAATGGAAAACCCTACCCCAACTTTCCAACCTTATAATCAGTTCCAAGATCGGACTTCAGAAATACCAACATGCACTACATCAAACTTGGGATCATATAATTTGGTGAATGGCCAAAATTTACAAGAAAATGTGATGCTACCTTTGCAAAACTATGGCCAAATTTTACAAGAAAACTCCAGCGGTCAAAACTTTAGCTTTGATTCAGTGTTGTCAACACCATTGTCAAGCAGTACAGAAGATGAGAGAGATAGCTACTGCAGTAATTTCATGAAATTTGAAATTCCAGAAAGTTTATTTTTTGATGATTTAGTGTGA
>NtMYB118

ATGGCAAGGACACGTTGCTATGACAAAAGTGGATTGAAGAAGGGAACTTGGACTCCTGATGAAGATAGGAAATTAGCAGCTTATGTTAGTAAATATGGTTGCTGGAATTGGCGTCAACTTCCCAAGTTTGCTGGATTAGCTAGGTGTGGGAAGAGCTGCAGACTGAGATGGCTGAATTATCTCCAGCCAAATATCAAAAGAGGAAACTATACTAAAGAAGAAGATGAAATTATCATGAAGCTCCATGCAGAAATTGGAAACAAATGGTCGGTAATTGCTGCTCACTTACCTGGAAGAACAGACAATGGAATAAAGAATCATTGGCACACCTCCCTCAAAAAGAGATCTACTCAAGACTATTCAACGTCAACCGACTCAAAAAAGAAATCATCTAATAACAGTTATCAGTCCAGCAGTCGAAAAAAGAGAAGAGAAAATGAAACTCAAGTAAATGCAAATGAGAAGATAATTGAGAGTTTTCAATTGTCACCAATGCAAGCATGCAGTGAGGTTTCTTCTTGTGCTACAATTGATCAAAATGTGGAAAATATGAATGCAGAATATAGCCAGGTTTTTCAAGAGAAAGTATTTGAAGTATCTAGTGGAAGTTTTTGGACAGAACCATTTTTGTTAGATAGTTTTAACACTGCTAGTGATTATATTATACCTTCAGTTGTTGATCATGGAGTATTTGTATCTCCATTTTCCCCTATTATGAGCTATGATGAATTTCTACTCATATAA
>NtMYB202

ATGGGAAGGTCACCGTGTTGTGAAAAAGCACATACAAATAAAGGAGCATGGACTAAAGAAGAAGATGAAAGGCTAATTGCTTATATTAGAACTCATGGCGAAGGTTGTTGGAGGTCTCTTCCTAAAGCTGCTGGACTTCTTCGGTGTGGAAAAAGTTGCCGTCTTCGTTGGATTAATTATTTGAGGCCTGATCTTAAACGTGCTGGAAGATTACCGGGAAGAACAGATAATGAGATAAAAAACTACTGGAATACACACATAAGAAGGAAACTTTTGAGTCGTGGTATTGATCCTACTACACACAGGGCAGTTAACGAGCCTAATACAACTCCAAAAGTCACAACAATTTCTTTTGCTGCTCGAAATAATAAAGATGAAGAAGATCAGAAGGTCAATGTTAAAGGTGAATTATCTGGGCTTAGCCAAGAAGATGAAATTAGCAGCAACAGCAGCCATTTTCAAGAACAGTACTGTCCTGACTTAAATCTTGAGCTCAGAATTAGCCCTCCTTATCAGCAAAATTACCAAAATGATCAAGATTTGAAACCGAGTCCGAGGTGTTTTGCATGCAGTTTGGGCATACAAAATAGTAAAGATTGCAGTTGCAGTAAAAATAATATGGGTAATATTGCAAGCTATGATTTTTTAGGATTAAAGACTAATGGTGTTTTGGACTATAGAACTTTGGAGACTAAGTGA
>NtMYB115

ATGGGGCAGCATACGTGCTGCAACCAGCAAAAGGTTAAGAGAGGGCTTTGGTCTCCTGAAGAAGATGAAAAGCTCATCACATACATTACCACTCATGGCTATGGCTGTTGGAGTGAAGTTCCTGACAAAGCTGGTCTACAAAGGAGTGGGAAGAGCTGTCGGTTGAGGTGGATCAACTATTTGAGGCCTGATATAAGAAGGGGAAGATTTTCCCCCGACGAAGAAAAGTTGATTATCAATCTCCATGCTGCTGTAGGCAACAGCAAGTCTCAATATATCTAA
>NtMYB043

ATGAGTAGTGAGCAAATGGGAAACTGGGGAATAATAGATGAAGGTTGGAGAAAGGGCCCTTGGACTGCTGAAGAGGACAGATTGCTCATTGAATATGTCAAGTTGCATGGGTTGAAAAGAAATGGAAAAAGTTGTAGGTTGAGATGGGTAAATTACTTGAGGCCAGACCTAAAGAGGGGGCAAATAACACCACATGAAGAGAGGATCATTCTTGAGCTTCATGCTAGATGGGGCAATAGATGGTCAACTATTGCTCGAAGCTTGCCAGGGAGAACTGATAACGAGATCAAGAACTATTGGAGGACACATTTTAAAAAAAAGACTAAGACTTTGTGCGCCAACTCTGATAAATCAAGAGCTCGTCTTTGGAAAAGACAACAATTCCAACAACAGCAACATCAACTGCAGCAACAACAACAACAACAACAAATCAACAATCAAATCGACATCAAAAGAGTGATCTCATTATTCGATTCGAATGAGAATAAAGTACCAACTATGCCTCAAGCAAAACAAGAAATGACAATTTTGTACCCAAACACAGTTGATCAACAAAATCAAGTTGGCTTCTTCTACTCTATGCTCAATGGTTGTTCTTCTGTATCAGTGCCTGAGCCTTCCTCTGATGAAGATATTATGTGGGATGGATTATGGAATTTGGATGATTTTTATGGCCAGTTCATCAATACTACAACTTACAACAAAACCATTACTACTCCTAATTGCCTGCAAACTATGGCCACTACTCCAGCTTTTTATTAA
>NtMYB184

ATGGGGCACCATTCATGTTGTAATCAACAAAAGGTAAAGAGAGGTCTTTGGTCCCCTGAAGAAGATGAAAAGCTCATTAGATATATTACAACTCATGGCTATGGCTGCTGGAGTGAAGTCCCTGAGAAAGCTGGGCTTCAAAGATGTGGAAAGAGTTGTCGATTGAGATGGATCAATTATTTGAGGCCTGATATTAGAAGAGGAAGATTTACCCCTGAAGAGGAGAAGTTGATTATTAGTCTCCATGGAGCTGTAGGCAACAGGTGGGCACATATAGCAAGTCATTTACCTGGAAGAACAGATAATGAGATAAAGAATTACTGGAATTCTTGGATAAAAAAGAAGTTAAAAAAGTTTTCAAAGCCATCAACAAATAACACCACTTCTATTACTGATCAACAACAACGATCTCAATTGGCTTATAACACAATTACAACAAGCCAACCAGAAATATTCTTAACTCAAGATATTGGAATGACAAAATCTCAAGTCCTCCAAGATTCTACCCTATTAATCAATTCTCCAAACCAATTGTTCTTTTTCGACAATGGATCACTAGACACTGGAGGTACTAATAATGCCTCGTTATTCCAAGAAATATCGGTATTGAACTCAGAATTCTGGCAAGTTGATCAACAACAACAACAACATCAAGTACAAATATCGTACACAACGGGAATGGATTCGAATTATTTGCCACCATTGATAGAGACTATGGTATCTCCCATGGAAATACCTAGTAGTAAATATAATAATAATATGATAGTGGAAGGGCAAGATAATAATCAGTTGAATGAAGAATGGTCCAGTACTTGTTCGAGGATAACACGCACAAATCGAGAAATGGTCGAGTCGAATGAAGAATGGAGTCAAATAGATACACAACAATGTTGTCCAAGTTATCTATTTTGGGATCAAGAAATAAGATCACTAGGTGGGGATGAAATTATAGACCCAAACACATCAAACAATTTGGGACAGATTTTATCTTCTTTCCCTTCTCTATGA
>NtMYB222

ATGTGTATGACAAGTGAATGCGTTGACAGGATGACTTCAAAAGTTGGCGTGGGTTCGCCATCTGTTGAAGAAGCTAGCGGTGGAGGAAATACCAGAGGAGGTGTCCCACTGAAAAAAGGTCCTTGGACTAAAGAAGAAGACGCGGTTTTGATGGATTACATCAGAAAACATGGGGAAGGGAATTGGAGTGCCGTCCAGAAGCACTCAGGACTTGCTCGTTGTGGGAAAAGTTGCCGTTTGCGCTGGGCAAATCACCTAAGACCAGATTTAAAGAAAGGTGCTTTAACTCCAGAGGAAGTGCGTCGCATAAATGAACTGCATGCTAAGATGGGAAACAAATGGGCACAAATAGCTGCTAAGTTGCCAGGTCGCACAGATAATGAGATAAAGAACTACTGGAATACCAGAATAAAGAAACAACGGCGTGTAGGCTTGCAAATATATCCTCCGGATATTTGTTTCCAGGCATTTAGTGAGAACAAACAAAATAATGAGCTGGGAATTTTCTCCTCTGCAAATTCACATCCTGATTTCTTGCCTATTAACGATTTTGAGATTCCAACTGTGGAATTCAAAAAATTGGAACCTAGTCAGCAGCTGTATCCTTGGGCACTTGTTAATATTGCTGCTAGTAGCTTTTTTGATATTCCTGCAACTAGCCTGCTGGCTCAGGCTCTTAGTTCTTCTAATACTTGTTCTGGCCTCTCAACAATGCATCCATCCAAGCGTATACGAGGATCAGAATCTTGGTTCTTTGGTATGACTGATAATCTTTTTCAAGCTTGCCATCAATATCAAAATAATGGTTCTTTGTTTGCTCAATCCTTGGGGTTTTCCTCGTCATATACACATAATCTGACATCTGATAATCACCCATCATTCTCCGGTGAAATTCCTGGCAGCCATGCCCCTTTAAATGGCAACTCTTCTTCTTCAGAGCCCAAATGGGCTAAGAAGCTGGAGCTCCCTTCACTCCAAATTCAGATGGCAAATTGGGGTTCACCTTCCCCACTTCCTTCACTTGAGTCCTTCGATACTTTGATTCAATACCCTCCAAATGAGCATGCTGATTCGGGCAGTCTGTCACCTCGGAACAGTGGTCTATTGGACGCTGTACTTTATGAATCACAAACATCCAAAGCTTCAAAGCATAATTCACATCAGGAGACTTCTTGTGATGTAGTGGATGATTCATGTCCTGATCTCCAAGAGACACAGTGGGGAACTTACAGTAACCCAATCTCTCCTTTAGGACATTCTGCTGCATCAGTGTTGAGTGAATATACCCCTACGGAGGTTCATTGGATGAGCCCCCCAGTCAATAGCGATGGTGGCTGG
>NtMYB122

ATGGGACGTTCACCTTGTTGTGAAAAAGCTCATACAAATAAAGGAGCATGGACTAAAGAAGAAGACCAACGCCTTATCAATTACATACGTTCTCATGGTGAAGGTTGCTGGCGTTCTCTCCCTACAGCTGCAGGATTGCAAAGATGTGGAAAGAGCTGCAGACTGAGATGGATAAATTACCTAAGGCCTGATCTCAAAAGAGGAAACTTTACTGAAGAAGAAGACGAATTGATCATCAAACTCCACAGTTTACTTGGAAACAAATGGTCTGTTATAGCTGGAAGATTACCCGGAAGAACTGATAATGAAATTAAAAACTATTGGAATACACACATTAAGAGAAAACTCATCAGCCGTGGCATTGATCCTCAATCTCACCGTCCACTCAACGCTGCCGCCACCACTACCACCGCCTCCGCCGCTACCACCACAACCAAAAACATCTGCATGGACTTCAAAAACAACGTTGACCAAAAACCCAATATTATAAACCAGAGGAATAATACCACAGATTCATCATATGATGAAACAAAATGCAACAGTGGTACTACTGAAGAAACAAAGCCACTAGAAATTCCACAGAAAAGTTCACAGCAACTGATGATAAATCTTGAACTTTCAATAGGGTTGCCATTACATACGAAGACTGATCATATTTCTTCAGCTGAGTCAACGGCATCATACAACTTCTTGGCGGCGGTAGCACCACCGCAGACGGCTGCAGTACCGGTGACGGCCGCGGCGGAGATGGTGGCCAAAGCAGTTTGTTTGTGTTGGCAAATAGGATTTCAAGGTGGTGGTCAGTCTTGTGGTAAATGTAAAACCGCAACTGGATTTTACAGATATTGCTGA
>NtMYB217

ATGAAGGAGCGTCAAAGGTGGCGGCCAGAAGAAGACGCACTGTTAGGAGCTTACGTGAAGCAATATGGACCTAAAGAATGGAACCTCATTTCTAAACGCATGGGTAGAACTCTTGACAGGGACCCAAAATCATGCCTTGAACGTTGGAAAAACTACTTGAAACCTGGGATAAAGAAAGGATCTTTAACCCCAGAAGAACAAAATCTTGTCATTTCTCTTCAGGCAAAGTACGGTAATAAGTGGAAGAAAATTGCAGCTGAAGTCCCTGGTCGTACTGCTAAAAGATTAGGCAAGTGGTGGGAAGTTTTCAAAGAGAAACAGCTTAAGCAGCTTCAGAAATCACAGAAACTTCAAGATTACGCTGATCCACCGTCTATTTCCGCCGTCTCCGGTGGTGGGTCGCCGGAGGGAGCAGTTTCCGGGAAGTACGATCATATTTTGGAGACTTTTGCAGAGAAGTACGTGCAGCCAAAGATATTTGCTTTTCAGCCTCCTTTGCCTTTGCCAGCTATTAATATCATGCCAAATCTTGAACCGCCACCGGTTCTGTCTTTAAACCCTGCTGCTATGAATGAACCGGTGAATTCCACCACTATTCCACCGTGGATGAACTCAGCAGCTAATGCATCATCTTCTGCTCCATCTCCTTCTGTTAGTCTCACCCTTACACCGTCTGAACCGGTGTTGCGTGTGCATGAACAGGTGCAACCGGAATATGGTTTGACAAGCCGGTTTTATCCGGTTCCGCAACTGGGCACCCTAATCCAGTACTGCAAAGAGCTGGAAGAAGGAAGACAGAACTGGGTACAGCATAAAAAGGAGGCAACTTGGAGACTGAACCGGCTGGAGCAACAGCTAGAGTCAGAGAAAGCTAGAAAAAGGAGAGAGAAAACGGAGGAAATAGAAGCAAAGAGGAGGTGTTTACGTGAAGAGGAAATGGCTTTTATTGAAAGAATGGAGAGGGAATATAAAGATCAACTCAGTGCATTACAGAGAGATGCAGAGGCTAAAGAAGCAAAGTTAATTGAAGCTTGGGGTAGTAAGCAATTGAAGTTGGCTAAACTTATTGAACAAAGTGGATTTCATAGTCATGTTAATGGGGTTGGAAATATTGTATCCCAGGACAAGCATTAG
>NtMYB056

ATGGAAAACAATATCCCGGAAAATCTTGAGGGGTATTACGGCGGCGGAAGTGGCGACGCCGGCGATAGCGTTGGCGGAGACGACGAGGAAGCGTTGATGCTGGAAGATGGAAGTGGAAGCAGTGATAGAAAGAAAACAGCAGACCGCGTAAAAGGACCGTGGTCACCTGAAGAAGATGCTATACTTAGTCGTTTAGTAAGTAATTTTGGGGCAAGGAATTGGAGTTTGATCGCTCGAGGAATTCCCGGTAGATCGGGTAAATCGTGTCGCTTAAGATGGTGTAATCAGCTTGACCCTGCTGTTAAACGCAAACCCTTCTCCGATGAAGAAGATCGGATTATCCTTCAGGCCCATGCTGTTCATGGGAACAAATGGGCGTCAATTGCAAGGCTTTTGCCAGGTAGAACAGATAATGCAATTAAAAATCATTGGAATTCAACCTTGAGGCGCCGCTGTGCCGAACTTGGTAAGTTGAGAAGTGACTCCAGCAATGTTCCGGAAGACGTTAGTGCAGAAAAATCAAAAGCATCCTCTGAGGAAACCCAATCATGCGGTGATGTGAATTCTTCGAAAGCTATAGAAGGAAAAGATGTTAGCTCTCAGGAAAACCAAGAAGATAATCACTATGAGGCTAAGAGTCACGAAGAAGTTCAACGGAGTGATGTAGCACATGATCCTCCTACTATCTTCCGTCCTGTAGCTCGTATAAGTGCTTTTAGCGTATATGGTTCTATGAATGTCCCAGAAACCCAACTGCAAACTCCAAGACTAACTCCTATCCAAGTGCCGGATCTTGGGGTAAGCAAGTTGCTTGAAGGAGCTTTCACTGACAGATTAGTGCCTCACCAGTGTGGCCATGGCTGTTGTGGCAATGCCAGTCTGGAAAATAACAGAAGTTCACTGTTGGGACCTGAGTTTATTGACTACACTGAGGCTCCATCCTTCTCAAGCCATGAGTTGGCCACATTAGCCACAGAGATAAGTAATGTTGCTTGGTGTAAAAGTGGGTTGGAAAACAGCAGCATCGAGGTTATATTCAATCCAGCAACCAGGGGAACGTGTGGTACCTCTCACTTGACAAGCAGACCATTCTAA
>NtMYB008

ATGAGTGATTCGATGATAAAGAAAGGGCCGTGGAAAGCGGAAGAAGATGAGGTGTTGAGAAAGCATGTGAAAAAATATGGGCCAAGAGATTGGAGCTCCATTCGATCCAAAGGCCTTTTACAGCGTACTGGCAAATCTTGTCGTCTTCGTTGGGTCAATAAACTTCGCCCCAACTTGAAAAGTGGAGTGAAGTTTTCAGCAGAGGAGGAGAGGACTGTGATTGAACTTCAGGCACAATTTGGGAACAAATGGGCTAGAATTGCTACATATTTGCCTGGACGAACTGACAATGATGTCAAGAATTTCTGGAGTAGCCGGCAGAAGAAATTGGCTAGAATTTTGCGGACCTCAGTACAACAGCCTAGTAAGCCCCAGAAGACTAACAACAGGGAAGCTCCTGCTCTTCAAAAACATCCCTCAGTAGAGGGACCAAAGTTGAGCTCATTGGCAGAGGAAAGGTCTTTGTCCATATCCCAGTATTGCCCATCATCCTATATGAACAATTGTAACACAATCAACATGGTCCAATTGCCAGAGTTATTGAATTCAACTTCACTTCCTTTCGAGCCAGATCTGCTTCAACCTGAGTTCAACCCTTATGAGAAGAGAGCCTGCTTCGGGTCACAGATTCCACTTCCCTTTCCTCAGATTCCGCTGCAAACTGACTTTCTTCACCCACTGGAAAGTCAAATATTACCCATGAAACTTGAGGAATCTGACTTCTTAGATTTTTTCGGGCAGCTCAGTGCTTCTGAAATAGGAAATGTGCAAGTCCCTTTTGTACCATCATCATGTTCAGGACCAGAGAGAAGCTCTGATATTATTTCTGTGAAGAGAGAAATCGACATCCCCCTTACACCAGATAGCTTCATCGATGACTTCCCCATGGATATGTTTGATCATATCGATCCACTGCCAAGCCCATTCAATTGGTGA
>NtMYB216

ATGAGGGAGAGGCAACGGTGGCGATCTGAAGAGGATGCTTTATTGCGGGCATATGTGAAACAGTATGGACCAAAAGAGTGGCACCTTGTATCACAGCGTATGAACACACCCCTCAACAGGGACGCTAAGTCTTGCTTGGAAAGGTGGAAAAACTACCTCAAACCAGGGATTAAAAAAGGATCACTCACTGAAGAGGAGCAGCGTCTTGTTATCCATCTACAGGCCAAACACGGCAATAAATGGAAGAAAATAGCAGCTGAAGTACCGGGTCGAACTGCTAAAAGATTAGGGAAGTGGTGGGAAGTATTCAAAGAGAAGCAACAGAGGGAGCAGAAAGAAAATAATAAGGTTGTTGATCCAGTAGACGAGGGAAAATACGACCACATTCTTGAGACCTTTGCGGAGAAGATTGTGAAAGAGCGGAGTGTCCCAGGTTTACTTATGGCTACTTCTAACGGAGGTTTCCTCCACACCGATGCACCAGCTCCTTCGCCACAAACTCTTCTTCCGCCGTGGCTTTCTAATTCCACTGCTACTTCAACCGTCAGATCACAATCTCCCTCTGTGACATTAAGTCTCTCCCCCTCAACAGTGCCACCTACGCCTACTCCTGGAATTCCGTGGCTACAGACAGATAGAGGACCTGAAAATGCGCCCCTTATTTTGAGCAGTTTTCCACATCATGGGGTTGCCCCTCCTTGCGGAGAAAATCCATTTGTTACTGAACTTGCGGAATGCTGTAAAGAGCTAGACGAAGGGCATCGTGCTTGGGCTGCTCATAAAAAGGAAGCAGCTTGGAGGTTAAGGCGAGTGGAATTGCAGCTAGAATCAGAGAAAACAAGCAAAGTTAGGGAGAAGATGGAGGAAATTGAAGCAAAAATGAAAGCTCTGAGGGAAGAGCAGAAGGCAACTCTAGACAGGATTGAAGCAGAATACAAGGAGCAACTAGCAGGCTTGAGGAGGGACGCAGAAGCAAAGGAGCAGAAATTAGCGGAGCAATGGGCTTCCAAACACCTGCGCCTTAGTAAGTTTCTTGAGCAGATGGGATGTCAATCAAGACTTGCAGAACCTAATGGTGGCCGCTAA
>NtMYB047

ATGAGCACCGATCGGACATGCAATGGCTCCTTCTGGACTAAGGAGGAGGATAAAATCTTTGAGAATACCCTGGCAGTGTACTCTAGTGATGATGATCTATTGATGAGGATGGCAGCAGCACTTCCTGGGAAATCACTTGAAGATATAAAAAATCACTATGAGGTATTAGTTGAGGATGTGAATGCGATTGAGTCTGGACTTGTTCCTTTACCTCGATATCGGAATATGCAAAGCCATTCCCGCAATAAAAGTAGATTACCAAAAGCAGATGTAGAACGGCGAAAAGGGGTTGCTTGGACAGAAGAGGAACACAAGTTGTTTCTTAAGGGGTTAGATAAATATGGAAAGGGCGATTGGAAAAGTATATCCAGGCACTGTGTGCTATCTAGAACACCACAACAGGTGGCTAGCCATGCCCAAAAGTTTTTCAATCGCCGCGAAGGCGTCAACAAAGAGAGGAGAAGAGCAAGCATTCACGACATAACTAGTGTGGATATTGAAACTGCTGGAACTTCCCAAGTACCAAACCCTGAGAACATGATTGGACCTGCTGGAGGAGGATCACAAGTGACGGCAAGCACTAACGATACGACTGGAGCTGTTGACAGCGGGGTGGTATCTACTGGTGTTGGCACGTTTACCTCCCCAATTGCTGCCATAGAAATGAAGAGCATGTTGCCCCAAGAAATCACAGTTGCTGAGCCGGTGATAGCAGTTTCTGGAGGAGAGTCCTCAGGCCCTGGTGCTGCATCTGTCAATGAAGTGAATCGTCTGTACCATGATGTGAATGATGACTTCATATTAGGTATAGATGACCTAATCATGGAGCAGGAGGGCACTTATGAAGCTGGGATTCATGGTGACACTGAAAGATCCCTATTACCCAGCCTACAATCATCTACTGCTGCTGGCAATGAAAACTACGGTCACCCTGTCACTAGAATTGGGAGTGAACTAGAAGCGTTAATCACTGAGCATATGGTCGAAGACAACGAAATCAGTTCTATTTTTGACGTTGGAAAAACACCATCATCTCATGCAATGCTGTCCAGTGCTGCTCATAGTGGAATGTCCAGTTATGCAGTTGCTGCTCATAGTGGAATGTCCAGTTATACAGTTGCTGCTCACAGTGGAATATCCAGTTATACAGTTGGTAGCTTCGGTTTTAACAATGCACCTGAGAACAGGGTGGCTGCTCCAGGGGGAGGTTTAACCATTGACTCTCAGCAATTACCTTCCATTGCGCCCTCATCTAACTTTGGTGTTGGAGTATGCCCCAATTCAAACACCTGCGTTCGTGATGAAGGCATCTTTTATCTGGGTGACCTGTTCCCAGATATCTGA
>NtMYB078

ATGGTGAGAGCTCCTTGTTGTGAGAAGATGGGGTTGAAAAAAGGACCATGGACTCCTGAAGAAGATCAAATTCTTGTTTCTTATATTCAAACAAATGGCCATGGCAATTGGAGAGCCCTCCCTAAACTAGCTGGACTTTTGAGATGTGGGAAGAGTTGCAGATTGCGTTGGACTAACTATTTGCGTCCAGATATAAAGAGGGGAAACTTTACTAGAGAAGAAGAAGACTCCATTATTCAGTTACATGAAATGCTTGGCAATAGATGGTCTGCAATAGCAGCGAGATTACCGGGACGAACGGACAATGAAATTAAAAATGTATGGCACACCCACTTGAAAAAGAGGCTTAAAAATTACCAGCCTCCTCAAAACTCCAAAAGACACTCCAAAAACAACCTTGATTCCAAAGCTCCTAGTACTTCTCAAACCTTCAATAATTCAGACAATTTTAGCAATATCCAAGAAGATATTAATGGGCCCGTGACCGGCCCGAACTCGCCACAACGATCGTCTAGTGAGATGTCGACTGTCACGGTTGATTCAACAGCCATGACGACCATCACAATCGATGATCAGAATATGTTTAAGCAATTAGATGAGATGGACTCGTCTGAAAATTTTATTCCAGAGATTGATGAGAGTTTTTGGACGGATGATTTATCCACAAGCGATAACTCGACTTTTGGTATGGAGGGTACCGGTGGAGAATTACAAGTCCAATTTCCATTTTCTTCGGTGAAGCAAGAAAGTATGGACATGGTTGGAGCAAAATTAGAGGACGACATGGACTTTTGGTACAATGTTTTCATAAAGTCCGGGGACTTACTAGATTTACCGGAATTTTGA
>NtMYB079

ATGGATCATCACCATATTAAAGTCGGTTTGAGCCGTGGAGGTAATTACAATAAAAATAACAACCATCAACAACAGCATGAAGAAGACATGGACCTCCGACAAGGTCCATGGACCGTCGAAGAAGACTTCACCCTCATCAACAACATAGCTCACCATGGTGAAGGTCGCTGGAATTTTCTCGCCCGCTCTGCTGGTTTAAAGCGAACTGGGAAAAGTTGCAGATTGAGATGGCTAAATTATCTCCGCCCGGATGTTCGACGTGGAAACATCACTCTTGAAGAACAACTTGTGATTCTTGAGCTGCATTCTCGTTGGGGCAATCGGTGGTCAAAAATTGCTCAGCATTTGCCAGGAAGAACTGACAACGAGATCAAGAATTACTGGAGAACCCGAGTGCAAAAGCATGCCAAACAACTGAAATGCGACGTGAACAGCAAGCAATTTAAGGATACCATGCGTTATCTATGGATGCCAAGGCTAGTTGAGAGAATTCAAGCAGCTGCCACCACAAACTCCAATCAAGTGACAATTAATCCAAATATGGGTATATCTGAAGTTGTGCCTATTCACAACAATAACAACGCTATTAATAAGCCAAGAATGAGTGAGAATTCAATTAGCACGGCAGCTTCATCAGAAAACTCATTTGGGACGCCTGTTTCTGACATCACTGATTGTTGCTACAACTATCCCCCAGTTATAAGTAACAATCAGCAAGATTATTTTCATCAAAGTACTCAACTCGGAGAATCTTTAACCATCCCCACGGGTCTAGAATTCCATGCTGCAATGGATCAGCAAAACATGAGTCAATGGATGGACAATGTGTGGAACACTGAGGACATGTGGTTCATACAGCAGCAACTGAACGACAACAATGTCGTCTGA
>NtMYB042

ATGAGTGATTCGATGATAAAGAAAGGGCCGTGGAAAGCGGAAGAAGATGAGGTGTTGAGAAAGCATGTGAAGAAATGTGGGCCAAGAGATTGGAGCTCCATTCGATCCAAAGGCCTTTTACAGCGTACTGGCAAGTCTTGTCGTCTTCGTTGGGTCAATAAACTTCGCCCCAACTTGAAAAATGGAGTGAAGTTTTCAGCAGAGGAGGAGAGGACTGTGATTGAACTTCAGGAACAATTTGGGAACAAATGGGCTACAATTGCAACCTATTTGCCTGGACGAACTGACAATGATGTCAAGAATTTTTGGAGTAGCCGGCAGAAGAAATTGGCTAGAATTATGCGGACCTCAGTACCACAGCCTAGTAAGCCCCAGAAGAGTAACAACAGGGAACCTCCTGCTCTTCAAAAACTTCCTTCAGTAGAGGGACCAAAATTGAGCTCATTGGCAGAGGAAAGGTCTTTGTCCATGTCCCAGTATTGCCCATCATCCTATATGAATAACCCTGATACAATCAACATGGTCCAATGGCCAGAGTTAGTGAATTCAACTTCACTTCCTTTCGAGCCAGATTTGCTTCAACCTGAGTTCATTCCTAATGAGAAAAGAACCTGCTTCGGGTCACAGATTACACTCCCCTTTCCTCAGATTCCGCTGCAAGCTGACTTTGGTCACCCACTGGAAAGTCAAATATTACCCATGAAACTTGAGGAATCTGACTTCTTAGATTTTTTCGGGCAGCTCAGTGCTTCAGACATAGGAGATGTGCAAGTCCCTCTTGTACCAGCATCATGGTCAGGACCAGAGAAAAGCTCTGAGATTATTACTATGAAGAGAGAAATTGACGTCCCCCTTACACCAGATAGCTTCATCGATGACTTCCCTATGGATATGTTTGATCATATCGATCCACTGCCAAGTCCATTCAATTGGTGA
>NtMYB175

ATGAGAACACCAACATCATCAAAAACAAAAGTAACACCATGTTGTAGCAAAGTAGGGTTAAAGAGAGGGCCATGGACACCAGAAGAAGACGAGATATTAACAAATTATATAAATAAAGAAGGCGAAGGACGGTGGCGTACTTTGCCAAAAAAGGCGGGGCTCCTCCGTTGTGGGAAGAGCTGCCGCCTCCGGTGGATGAATTACCTCCGTCCTTCTGTCAAACGCGGCCATATTTCGCCTGATGAAGAAGATCTCATCCTTCGCCTCCATCGCCTCCTTGGCAACAGGTGGTCCTTGATAGCTGGGAGAATTCCAGGAAGAACAGATAATGAGATAAAGAATTATTGGAATACTCACCTTAGCAAGAAGTTAATCAGCCAAGGAATAGATCCAAGAACTCATAAGCCATTAATAAACCGTAATTCCTCTAGTGATGATCATATTACCAACAAAGCTTCTTCTTCTTCACCTTCTTCATCTTCAAAATTAGCAAATGATTTCAATACAATTTCAAACCCCATTTACATTCCTTTCCAAATGGAAGAGCCATTAAGAAGTAGTATCAATATTAATCATCCTGGAGAAATTACGAGTCTTGATGATTATCAATATCAGAGTAACGCGATGCTTGCCAATTATAATATTGATGATCTGAATATTGTGGTTGAGGAAGATGATGAAATGAATTGTTGCAGGGATGATGTCTTCTCCTCGTTCCTGAATTCTTTGATCAATGAAGACATGTTCAATAGCCAAAACCAACAAATTACCAATGGCATGTTCCCAGATTTTGATCCTTTGGTTAATCCTACACAGGATAATCAACAAGAGAGTGGATGA
>NtMYB223

ATGGCGCAAGAGGAAGCAAGAAAAGGTCCATGGAGTGAACAAGAAGATCTTCAACTAGCATTTTATGTGAACTTATTTGGAGATCGACGATGGGATTTCTTGGCCAAAGTTTCAGGTTTGAAAAGAACAGGAAAGAGTTGCAGATGGTCAAGAATTGCAAGGAAATTACCAGGGAGAACTGACAATGAAATCAAGAATTATTGGAGAACTCATATGAGGAAGAAGGCTCAAGATGACAGGAAAAATAAGGCTTCTATTTCTCCATCTTCATCTTTCTCCAACTGTTCATCTTATTTCTCTTCCAACAGTCCTGACGTGGAATTTATGCCCATTACCGAAAATAACGAAAGAAACTTCTACGATACTGGTGGATTGTTGGGCGTGCATGAACAAATTAGCTTGCAAAATGCAGGGAAAAAGAAAGTTGGTGATCAAGAGAAAGGGAAAAGCATGAAGGTGTACTCTATGGATGAAATATGGAAAGATATTGAATTATTATCAGAAGAAAATGACACAAAAAATAAACCAATTTTGCCATCAACTATGTGGGAATATTGCCCAGATAGCACTCTATGGATGACTGACGAAGAAGAAACTAAGATGTTTCCTCAGTTTTATTGCTTGGATAACCAGGATAACACATTTTTTATCGGCTAA
>NtMYB182

ATGTACAAGATTCATTCAACGTCGTCGATTTGGACGAGGTACGAGGACAAGTTATTCGAGGAGGCTTTAGTTATGTACCCTGAAGGTGTTGTTAACAGATGGCAGAAAATTGCAATTCATGTTCCTGGTAAGAGTCCTGAGGATGTCATGGCTCACTATGATGCACTTGTCCATGATGTCTTCGTGATTGACTCGGGACGAGTCGAGATCCCGAGTTACCATGATCGTTCTTCCGAGTGGGAGCCTGAATCTGGAACCAGTCGTAATATCTCTTTTATATATGGAAAGGATGACTGGAGAAGCATTTCAAGAAATGTAGTGGTAACAAGGACTCCTATGCAGGTAGCAAGTCATGCTCAAAAATACTTTCAGAGACAAGAAGACATTAAAAAGAAAGAAAGGAAAAGGTCCAGCATTCATGACATTGCAGTGGATGCCAATATTCTGCTTCCTCAAAACAATAACCAGAATCAAGGAGGCTATCAGAATTACAACTTCCCTTTGTAA
>NtMYB022

ATGGAGGAGATAAAGAAGGGAGCATGGTCTCCAGAGGAAGACCAAAAGTTGAAATCTTATATCATCAGATATGGCATTTGGAATTGGAGTCACATGCCCAAATTTGCAGGTTCCACCACTAGGCTTTCAAGAACTGGGAAAAGTTGTAGACTTAGATGGATGAACTACCTCCGCTCTGATGTTAAGAAAGGACCCTTTACCATGGAAGAAAGAGAAATAGTCATCAAATTGTATCAGGAACTTGGAAGTAGATGGTCAACTATTGCAGCAAAATTGCCTGGAAGAAGTGACAACGACGTTAAAAACTTCTTCTACACACATTTAAAGAAGCATATGGGCATGAAAAATGATGCCTTACTGAAGTCTAAGGCAAGACGCAAAAGGGTGGAGAAACCCCAGAAAAGTGTTGGGAAGATAAATGCAGAAAAAGCTCAAGAAAGACCCGTATTATTTCTGGCTATTAATAATCTAACGATAGGAAAATCCAGCAACAACAGCTTGACATCACCTGATGTTTCTTCATCCTGCAGCAGCAGCATTATTACATTCGGGGAAAACCAAAAGATGAATATTGAAATGGAAAACACGGTTATCTTGGAGAGCAATCCTGAAATTTATCAGTCTGATTGTTTGAGTATTGAGTCATTGGATCAGTTCGATACGAAAATCGCTTGA
>NtMYB023

ATGCCAAGATTACCACCACAGCAGCAGCAGAAAAGCACAAACATGGAGGAGATAAAGAAGGGAGCATGGTCTCCAGAGGAAGACCAAAAATTGAAAACTTATATCATGAGATATGGCATTTGGAATTGGAGCCACATGCCCAAATTTGCAGGGCTTTCAAGAACGGGGAAAAGTTGTAGACTCCGATGGGTGAACTATCTTAGCCCTGATGTTAAAAGAGGTCCCTTTATCATGGAAGAAGTCGAAATAGTCGTCAAAACCTATCAGGAACTTGGAAATAGATGGTCAGCCATTGCTGCAAGATTGCCAGGAAGAACAGACAACGAAGTTAAAAACTTCTTCCATACACACTTAAAGAAGCATTTGGGAGTGTTGAAGAGTACTACTAGGGCAAGAAGCAATAAAAGGGCACTGAAGAAAACCAAAGGAAATGCCGACAAACAATCACCTGATGTTTCTTCATCAGACAGCAGCAGTATTGTTACATGTGAAGAAAATAAAGTGAATGAAAACCAGACGATGGGCGTTTCTATGAATTTATCTCAAACATACCAAGATTGGTTCAACATTGTCGATCAACCAAATATTGAGATGGAAATTAGCCCGGTTATATTGGAGAGCAACCCAGACGATGGTGGTACTTATGATTCCAACTGCCAACAACTTCATGATCAGTTTGAGCACTCTGATGAGTACATTTCCGAATATTACTCCAGCTTTAACTCAATTGACCAGTTCGATATGAGTTCATTCTGGTTTGATGAACTTTGGGATGTCGAAACATCTGATTTTTTCAGAGAT
>NtMYB024

ATGCCAAGTGTACCACCACAACAGCAGCAGAAAAGCACAAACATGGAGGAGATAAAGAAGGGAGCATGGTCTCCAGAGGAAGACCAAAAATTGAAATCTTATATCATGAGATATGGCATTTGGAATTGGAGCCACATGCCCAGATTTGCAGGGCTTTCAAGAAGCGGGAAAAGTTGTAGGCTAAGATGGATGAACTATCTCCGCCCTGATGTTAAGAGAGGGCCCTTTAGCGTAGAAGAAAGAGAAACGGTCATCAAAATGTATCAGGAACTTGGAAATAGATGGTCAGAAATTGCTCGAAGATTGCCAGGAAGAACAGACAACGAAGTTAAGAACTTCTTCCACACACACTTAAAGAAGCATTTCGGACTGAAATATGATGCCCCGTTGAAGAGTACTACCAACGGGGCAAGAAGCAATAAAAGGGTACTGAAGAAAACCAAAGGAAATGAGAGGACAAACGTCGAGAAACGATCACCTGATCATGTTTCTTCATCAGACAGCAACAGTATTATTACATGTGAAGAAAATCAGATGATGGATGTTACTATGAATTTATATCAAACAGACGGAGATTGCTACAACGTTGTCGATCAACCAAATATTGAGATGGAAATTAGTCCTGTTATATTGGAGAGCAACCCAGATGATGGTGATACTTATAACTCCAACTGCCAACAACTTCATGATCAGTTTGAGTACTCTCATGATATTTCCGAATATTTTTCCAGCTTTGACTCCGACGGCCAGTTCGATATGAGTTCATCCTGGTTTGATGTACTTTGGGATGCCGAAACATCTGATTTCTTCAGAGAGGTTATAACAAGTTAG
>NtMYB112

ATGAAGAAAAGTTCAAATAGTGGTGAAGCTGCTAAACCTAAAGAAAGACATATTGTTTCTTGGTCTCAAGAGGAGGATGATATACTAAGAGAGCAAATTCGAATCCATGGAACTGACAATTGGACGATCATAGCATCGAAGTTTAAGGATAAAACAACAAGGCAATGCAGAAGAAGATGGTTCACTTATTTAAACTCTGATTTCAAGAAAGGGGGATGGTCACCTGAAGAAGATATGCTTTTATGTGAGGCTCAAAAGATTTTTGGTAACAGATGGACTGAAATTGCCAAGGTGGTTTCAGGAAGAACGGATAATGCTGTGAAGAATCGATTCACTACACTGTGCAAAAAGAGAGCTAAACATGAAGCTTTGGCTAAGGAAAACAGCAATTCATTCGTTAACCTAAATAACAAGAGGGTTATATTTCCAGATGGTCTCAATATTGACAACATAACAGAAGCTGCTGCTCCTTTTAAAAAGCTGAGGACAAGCCACATCTCAGATGTCCGTCAAAATTGTGACAGCGGAGAAAAATCTTTTGGTGATTGTGGAACTACACATCCACTACTAAGACATCCATTTGCAGTACTTGCTCAAAACTTTCGTAACGCTGGGAAAAGCTTGGCATCTCATCAGCAGACGACTGAAAATGACAACAAAACTCAAGGAACATTCCTTAAGAAAGATGATCCAAAGGTACAAGCTTTGATGCAACAAGCGGAGCTGCTAAGCTCACTGGCTATGAAAGTTAATACAGAGAATACAGATCAAAGCCTTGAAAATGCTTGGAAGATACTCCAAGATTTTCTTCGTCAAACAAAGGAAGGTGATATGCTCAAGTTCCAGATCCCTGAGATGAATCTTGGACCTGATGATTATAAGGATCTGATAGCAGATTCAAAGAGCAGTAATGAAGGCAGTCGGCCATCTTGGAGGCAACCTGCTTTATCTGAAGATTCAGCTGGCAGCTCTGAGTATAGTACTGGATCAACTCTGCTATCCCATGCGCTGGCTGATAAAACAGAAGAAAGCCAAGCCGAGGTGTGCGCGCACCATCAGGATATTGAATCTGAATTACGAACTTCTCAGATGAGTGATCAAGGTGCGGAGTTGCTTTACGCTGATACTTGTGGTGATTGCATTATCTCAGATACTTTGACAGTTCATGGTGAAGAAAAAGTGAATGATGGACCAGCTACAGCTGAATGTGAATTTCTGGATACAGATTTCACTTCTCCTCTTCAAGTAACTCCACTGTTCAGATCTTTAGCTGCAGAAATTCCCACCCCAAAGTTTTCAGAAAGTGAGAGGCAGTTCCTATTGAAAACACTTGGAGTGGAGTCCACATCCCCGTATCCAGGCACAAATCATACACAACCTCCATCGTGCAAAAGAGCCCTCCTTCACAGTCTATAACCAACTTTACTGATCAAACCTTACACAGATTCTGTGGCGGGCAGAATCACCATAACTTTGATCAACAGTTTTTATTATATGGAGTCTACTCAATTTTTTGGAGTTCTTTTTGTTTGGATTGCAGTCACTACGACCTGAGTTTTTTTTCAAGAGGCCTTGGAAGATCTGGTCTGCATCCTAGAATGCAATGGAGGCATTCTAGCTTTTTATCTGGAGATCTGAC
>NtMYB147
ATGGGGAGACAACCATGTTGTGACAAAGTTGGATTGAAGAAAGGTCCATGGACAGCTGAGGAAGACAAGAAGCTCATTAACTTTATTCTCAACAATGGCCAATGTTGTTGGAGAGCTGTTCCTAAACTTGCAGGGCTTTTGAGGTGTGGAAAGAGTTGTAGACTGAGATGGACAAATTATCTGAGACCAGATTTAAAGAGAGGACTTTTATCAGAATATGAAGAAAAAATGGTTATTGATCTTCATGCTCAACTTGGCAACAGGTGGTCTAAAATTGCCTCTCATTTACCTGGACGAACTGATAATGAAATCAAGAACCATTGGAATACACATATCAAGAAAAAATTAAGGAAAATGGGGATTGATCCAGTCACTCACAAACCACTATCTACTACTATTACTAATGACCAAATTACAAGCATACAACAGCCAGAAAATCTGCCAATTCAACAAGAAAAAGTACAAGAAATAATGCCACCTTGCACAGTAAATGATGTTTCAATTGATCAGTCAGCTATTACAGAGATCAAAATAGACGACGACAACGACAATAACAAGAATACGGGGACAAGTTGCACAAATAATAACGATATTTTTGACTCAACTACAGTGGAAGTCAACAATAATGGCTTTTGTACTGATGAAGTTCCATTGATCGAACCCCATGAGATTTTAGTCCCTTCTAAATCAACCCCATCAACATCATCTTCTTCTTCTTCATCTTCATCATCCTACATAATTGAAGAGTTAAAGTTTTTGCCAAGTTTTGATGATTGGCCAATGGAAAATAACATGGGATTTGGATGGGAAAATGATTTCAGCAGCACATTGGATTTCTTGCTTAATGATGATAATGACATGAATAATGTCACATATGATGAATCTTGGAAGTTTGAGCAACTCTTGTGA
>NtMYB007

ATGGAAGGTGGTAGTAGTGCTTTTCGTCCCTATCAAAATTTACCAAAAAACTACCTTGGATCAACTCCTCCATTTACTGCCATAGATAGTAGTAGTAGCCAGGCAAATGGAGTTTCTTGGCCAAAAACTTTACCAGAGCCAAGTTTTATTGAAGGGTTTTTTCTCAACGAACAAGAGAGTGATTTAATAGAAGAAGCGAATTCAGTTCAAAAAAATAAAAGGGAGAGTTGGAAAAAGGCAAAAGAAGGCAATTCAACAACAAATTATTTGGTCAAGGGTCCGTGGACTGATGAAGAAGACAGCAAACTGCTTAGGTTGGTAAAACAGTTAGGAGTAAGGAAATGGGCTCAAATTGCTGAGAAAATGGACGCTAGAGCAGGGAAGCAGTGTCGAGAGAGATGGCATAATCATTTGCGTCCAGATATCAAGAAAGATACATGGAGTGAAGAAGAAGAGTTGATGTTAGTAGAAGCACATAAGCAACTTGGAAATAAATGGGCAGAAATTGCAAAGAGAATTCCGGGAAGGACTGAGAATTCAATCAAGAACCATTGGAATGCCACTAAAAGAAGGATGAATTCAAGGAGAAATAAGAAGAGAAAAAATCAACAAGATGGCCAAAATGAACGCCAAAATCGCTCCAATGTTCTCCAAGATTATATAAGAAGCGTGTGCTTCGCTGATGATTCTCCCCTCACCACCGCCACATACCATAGTGGCGGTGGTTCTGGTGGTGGCGGTGGATGCAGTTCCACCACCACCACTGTCACTCAGAGTAATAGTACCATCACAAATGCAACCCTAACATACTCTGACGATGATTCTCCATCGTTGCTCACTCATCAAACATGTGATGAAGAAATGAACTTCATGCAAAATTTATTTGGAAAGAATTCACTCTTGAGTGACAATAATGGTACTAAAGCCATTGATCATTCTATGGAGGCAAAAGTAACTCAAAATCTTTTCGACAACAACTCATCTATCTCTAACTCTGCCTTCAATTCCTTTGGTGAAAATCCGCTATCTAACGGTCAAGAGACTCAATTACAGTATTCTCAACATTTTTGTCCTGACGTTTACCTTCCGTACCTTCTAGATGGTTCATCTTATAATCCGGAGTGCTTCGGATATGGAAACAGCATGAATATGCAGATGAATCAAGCATCTGGTTGTTCTTCAGAAGGAAACAATAAGGTGGAAGTTGATTTGATGGAGTTTGTTTCATCTTCTCATTTCTCTCAAGGAACCTTTAACAATACCTTCTTTTGA
>NtMYB006

ATGGAAGGTGGAGGAGGAGACAGAAGTGCTTACCAACCATTTCAAAATCTACCAAATAACCTTCCAATTTTTCAACAAGGTCCTCCATTAACAGCAATTAATAGGTTCTTATGGAGTGATCAAAGTCAGTTTTCTTCCCAACAAAACGAAAGCGTTTTTCCACATTTCTATGATTTTTCATCTTATAGCAACTCTGCAAGTGGCAGTAGTAGTCATGAAAAGGTGTTTTCTTGGACAAGTTTTCCAGAGCCTGGCATTTTCTTCAATGAACAAAATTCAGTCCGCTGGAATAATCAAGAGAATGGCATAGCTGACGAGATGATATCATCTGAAAAGAATTCAAAAGAGACCGGAAAAAAGGCAAAACAAGGGGCTTCTTCTACTACTGTAGTGGTCAAGGGTCAGTGGACGGAGGAAGAAGACAGGAAATTAGTGAAGTTGGTAAAGCAGTTTGGAATGCGGAGATGGGCTCAGATAGCTGAGAATATGGTCGGTAGAGCAGGAAAACAGTGTCGCGAGCGATGGCATAACCATTTGCGTCCAGATATAAAGAAAGACACATGGAGTGAAGAAGAGGAATTGATGTTAGTGGAAGCACATAAACAAATTGGAAACAAATGGGCAGAGATTGCTAAAAGAATTCCTGGAAGGACCGAGAACGCAATTAAGAATCACTGGAATGCCACTAAAAGAAGGCAAAATTCGAGGAGAAACAAGTTGAAGAAACAAGAAAAAGACGGCCCAAATGAGTCCAAATATCGGAGGTCCAATATTCTCCAAGATTATATTAGAAGCAAGTATTTCAGTGATGATTCTCCTCTTACCACCAACATGACTCCAATGACCAATGCAACCCCACCCTATTCTGATGATGATTCCCCATCTTTGCTCACTAGTCAAACATATGATGAAGAAATGAACTTCATGCAAAATTTATTTGGAAGAAACTCATTGATGGAAAATAATGGTAAAGTCCTAGACAATAATTCATCATATGGCTTCAACTCCTTTGGATTTAATTATTCAAAGAATGACAATCAGAGTCAAGATGGCTGCAATTTGTATCTTGAGCCAAATATGTACATGGCTGATGACCAGTCTTATAATTCTTCTGACATTTATCTTTCCTATCTTCTGGATCGTACTTCTACTTCAGCTACTTCTTTACCTTATAGTGGGAGCTTCGCATATGGAAACATGATGAATCAAGCTTCCTCATCATCAGGAGGAAACAATCAAGTTGATTTAATGGAGATGGTTTCATCCTCTTTCTACCCTCAAAAAACCTCTAACAATACCTTCTTTTGA
>NtMYB192

ATGGTGAGAGCTCCTTGTTGTGAGAAGATGGGGTTGAAAAAAGGACCATGGACTCCTGAAGAAGATCAAGTTCTTGTTTCTTATATTCAAACAAATGGCCATGGCAATTGGAGAGCCCTTCCTAAATTAGCTGGACTTTTGAGATGTGGGAAGAGTTGCAGATTACGTTGGACTAACTATTTGCGTCCAGATATAAAGAGGGGAAACTTTACTAGAGAAGAAGAAGACTCCATTATTCAGTTACATGAAATGCTTGGCAATAGATGGTCTGCAATAGCAGCGAGATTACCAGGACGAACGGACAATGAAATTAAAAATGTATGGCACACCCACTTGAAAAAGAGGCTTAAAAATTATCAGCCTCCTCAAAACTCCAAAAAACACTCCAAAAACAATCTTGATTCCAAAGCTCCTAGTACTTCTCAAACCTTCAATAATTCAGACAATTTTAGCAACATTCAAGAAGATATTAATGGGCCAGTGACCGGCCCGAACTCGCCACAACGATCGTCTAGCGAGATGTCGACTGTCACAGCCGATTCAACGGCCATGACGACCATCACAATCGATGATCAGAATATGTTTAAGCAATTAGATGAGATGAACTCGTCTGAAAGTTTTATTCCAGAGATTGATGAGAGTTTTTGGACGAATGATTTATCCACGGGCGATAACTCGAATTTTGATATGGAGGGTACCGGTGAAGAATTACAAGTCCAATTTCCATTTTCTTCCGTGAAGCAAGAAAGTATGGACATGGTTGGAACAAAATTAGAGGACGACATGGACTTTTGGTACAATGTTTTCATAAAGTCTGGGGACTTACTAGATTTACCGGAATTTTGA
>NtMYB203

ATGGGTCGATCTCCATGTTGTGATAAAGTTGGTCTGAAAAAAGGACCTTGGACACCTGAAGAAGATCAAAAACTCTTGGCTTATATTGAAGAACATGGTCATGGTAGCTGGCGTGCATTACCTGCTAAAGCTGGACTTCAAAGATGTGGAAAGAGTTGCAGGCTCAGGTGGACTAATTACTTAAGGCCTGATATCAAGAGAGGGAAATTCACTTTACAAGAAGAACAAACCATCATTCAACTCCATGCTCTCTTAGGGAATAGGTGGTCGGCCATAGCAACTCATTTGCCCAAAAGAACAGATAATGAGATCAAGAATTATTGGAATACGCATCTTAAGAAACGGCTAGTGAAAATGGGCATTGACCCAGTGACCCACAAGCCCAAGAACGATACCCTCTTGTCCAATGACGGTCAGTCTAAGTACGCAGCCAACCTGAGCCACATGGCTCAGTGGGAAAGTGCCCGGCTCGAAGCCGAAGCTAGACTTGTTAGACAATCCAAACTTAGGTCCAATAGTTTTCAAAATTCAATATTTGCATCCCAAGAATTTACTACCACTTCACCTTCTAGTCCTCTTAACAAACCAGTTGTGGGCCCTCCTCGATGTTTGGACGTACTCAAGGCGTGGAATGGTATTTGGACCAAACCAATGAATGAAATTACGGCCAGTGGCAGTGCGACTATTTCTGTCACTGGACTAGACCTGGAGGAGTCTCCTACGTCTACACTAGGTTATTTTGATCAAAACGCGCCACATATTTCTACACCAGGGATTAATGGAGGAAATTCTACGGTTTTATTTGAATTCGTTGGAAATTCCTCAGGATCAAGCGAAGGCAGAATTATGAATAACGAGGAAAGTGAAGAAGATTGGAAAGGATTTGGAAACTCATCAACAGGACAATTACCTGAATATAAAGATGGTATTAATGAAAATTCAGTGTCATTCACTTCAGGACTTCAAGATTTAACTATGCCAATGGACAATACGTGGACAGCTGAATCTCTAAGATCAAATGCAGACCAAATTTCCCCTCGCAATTTTGTGGAAACATTTACAGATCTATTGCTTAGTAGTAATTCAGGTGACGGCGGTTTATCGGAAAACTGCACGGAATCCGATAACGGCGGCGAAGGCGGAAACGCTAGTGAGAATTGTGAAGATAGCAAGAATTACTGGAATAGTATTTTTAACTTAGTTAACAATTCTTCACCCTCTGATTCGGCTATGTTCTAA
>NtMYB087

ATGGAAGCGATTAAGGAAACGGGTCGGATCAAGGGTCCATGGAGTCCTGAAGAGGATGAGTTATTGCAGAGGCTAGTTGAAGAACATGGGCCAAGAAACTGGTCTATTATAAGTAAATCAATTCCGGGTCGATCCGGAAAATCTTGTAGGCTCCGTTGGTGTAACCAGCTTTCTCCTCAAGTGGAGCACCGCCCTTTTACTGCTGAAGAAGATGAAACTATTCTCAAAGCCCATGCTAAGCTCGGTAATAAATGGGCTACTATAGCCCGTTTTTTATCGGGTCGAACCGATAACGCCATAAAGAACCACTGGAACTCGACGCTTAAGCGAAAGTGTCCTTCCACGTCGGATGATTTGTCATTCGAAACTCCTCAGCAGCCGCTGAAGCGATCGTCCAGTATTGGGCCGGGTACAATATCAATGAATCCGGGTAGTCCGTCTGGATCCGACTTGAGCGATTCGGGTTTTCCTGGGATTGCTCAATCGAATGTTTATCGACCTGCCGCCCGACCCAGTGGAGTTTTACCTCCTTCAGTACCCGACCCACCAACATTTCTGAGTCTTTCTTTACCCGGATCCGGATTCAATGAAGCTACGGGTCGGGTAACCCCACAAGTAGCTGAACCGGATCCCGCACCATCTTCAGCTCCGGGCTTAATGCCCCAGAATCTTCCATTTTGGTCCTTCAATTATGGAGAAACAGTTATTTAG
>NtMYB244

ATGGGGAGAGCTCCTTGTTGTGAGAAAATGGGGCTGAAAAAAGGGCCATGGACTCCTGAAGAAGATCAGATCCTCATCTCTTTCATTCAACAAAATGGCCATGGCAACTGGCGAGCCCTTCCTAAACAAGCTGGACTATTGAGATGCGGGAAAAGTTGCAGACTGCGGTGGACGAATTATTTGCGACCAGATATAAAGAGGGGAAATTTCACAAAGGAAGAAGAAGATACAATTATCCAGTTACATGAAATGCTTGGCAATAGATGGTCAGCAATAGCAGCAAAATTACCGGGACGAACAGACAATGAAATAAAAAATGTTTGGCACACCCACTTGAAGAAGAAGCTCAAAGATTATAAGCCTCCTCAGAACCCCAAAAGACACTCCAAAAATCATGATTCCAAGGGTCCTACTACTTCTGAGTCATCCAATAATTCTCATCTTACTTTTATTTACACACAAAAACACATTATTGATAGCTCAGTGCCAGCTCCTAACTCACCCCAAATTTCATCTAGTACTGAAATGTCAACTGTGACACTAGTCGATGATCATCAAATGGTGATTAAGCAAGAAGAAATGGAGTCGTCGGAGTATTTTCCAGAGATCGATGAGAGTTTTTGGACGGACAAATTATCAACGGACAATAACTGGAGTAATACTCATGATCATGTTATGGTTACTGCTGATCAAGAATTACAAGTTCAATTACCATTTTCCAGTTTGAAGGAAGAAAATGTGGACATGTTGACTACAAAAATGGAGGATGACATGGACTTTTGGTACAATGTTTTCATCAAGACTGATGACTTGCCAGAATTACCAGAATTTTGA
>NtMYB135

ATGGAAGGAAGAAGATCATCAACTTCATTTTCGTATCATCGTAGTCGTTATCAGTTTGATCATAATGAGGATGAAATAAAGAAAGGACCATGGAAAGCAGAAGAAGATCAAGTGTTGTTAAATCATGTGAAGAAATATGGTCCAAGAGATTGGAGCTCCATTCGATCCAAAGGTCTTTTGCAACGTACTGGAAAATCTTGTCGTCTTCGTTGGGTCAATAAACTTCGACCCAACTTGAAGAATGGAGTGAAGTTTTCAGCGGAGGAGGAGAGGACAGTGATTGAACTTCAGGCACAATTTGGGAACAAATGGGCAAGAATTGCAACATATTTGCCGGGAAGAACTGACAATGATGTTAAGAATTTTTGGAGTAGTCGACAGAAGAGATTGGCTAGGATTTTGCGAACATCAGCACCACAACCTGCAAAGCCACAAAACAACAACAACAATGGTAGCCAAAATGCTGTTTTCCAAGATTCTCCTCCAATAGAGGCACCAAAATTCAGCTCATCAACAGATCAAGAAGTGTCTTTATCCAAGTCACAATCACGCTCATCTTCCTATATTGATAACTCTCATAATTTGATCAACATGGTCCCATTGCCAGAGCTAGTGAATCCAAATTCCATTGCTTTTGAATCAAACCTGCTTCAACTTGATTTCACTCCAAATGACAAGAAACTTGGAATAGAATCATCACATATTCAAACTGACTTTACTCTGCCTTTCGAAAATCAAGAATTCAACATTCCTAACTTCATAGATGTGTTTGGACAGTTCAATGGTTCTGAATTAGATAATGTGCAGGTCCCATTTGTAGAGAGATCATGTTGTGACAATATTGTGACGAGAGAAATTGACAAGCCACTTACTCCGGATAGCTTCATTGATGATTTTCCTTTGGATATGTTTGATCATATTGAACCTCTGCCTAGTCCATCTGAA
>NtMYB085

ATGAGTAAAGAAATATGCAGTTGGGGAATGACAAAAGAAGGATGGAGAAAGGGACCTTGGACTGCTGAAGAAAACAGATTGCTCTTTGAATATGTTAAGTTGCATGGGTTGAAAAGGAATGCAAAGAGTTGTAGGTTGAGATGGGTGAATTACTTAAGGCCAGACCTTAAAAAGGGACAAATTACTTCTCATGAAGAAAAACTCATTCTAGAGCTCCATGCTAGATGGGGGAACAGTAATAACTTGATAAAAAATAAATACAGGTGGGCAACTATTGCGAAAAACTTGCCAGGGAGAACTGATAATGAGATCAAGAACTATTGGAGGACTCATTTCAAGAAAAAGACCAAAACTTCGAACAACAAATCTGAAATATCAAAGGCGCCTGATCAAGAGCAAGATGATGACTTCTTTTATTCCATTCTCAATGACTATACTCCTGTGCCTGTGCTAGAATCCTCATCAAATGAAGACATCATTTGGGATGTCTTGTGGAATTTGGATGATTTT
>NtMYB057

ATGGAAGGTGGAGGAGGAGATGGAAGTGCTTATCAACCATTTCAAAATGTACCAAATAACCTTCCAATATTTCAACAAGGTCCTCCATTAACAGCCATTAATAGGTTCTTATGGAGTAATCAAATTCAGTTTTCTTCCCAACAAAACGAAAGCGTTTTTCCACATCAACGTGGTGGTTTCTATGATTTTTCATCTTATAGCGACTCTGCAAGTGGCAGTAGTAGTCATGAAAAAGTGTTTTCTTGGACAAGTTTTCCAGAACCCGGCATTTTCTTCAATGAACAAAATTCTGTTGGCTGGAATAATCAACAGAATGGCATAGCTGACGAGATGATATCATCTGAAAAGAATTCAAAAGAGACCGGAAAAAAGGCAAAAGAAGGGGCTTCTTCTACTACTGTAGTGGTCAAGGGTCAGTGGACGGAGGAAGAAGACAGGAAATTAGTAAAGTTGGTAAAGCAGTTTGGAATGAGGAGATGGGCTCAGATAGCTGAGAATATGGTCGGAAGAGCAGGAAAACAATGTCGCGAGAGATGGCATAACCATTTGCGTCCAGATATAAAGAAAGACACATGGAGTGAAGAAGAAGAATTGATGTTAGTGGAAGCACATAAACAAATTGGAAACAAATGGGCAGAGATTGCAAAACGAATTCCTGGAAGGACCGAGAATGCAATTAAGAATCACTGGAATGCCACAAAAAGAAGGCAAAATTCGAGGAGAAACAAGTTGAAGAAACAAGAAAAAGACGGCCCAAATGAGTCCAAATATCGGTCCAATATTCTCCAAGATTATATTAGAAGCAAGTATTTCAGTGATGATTCTCCTCTTACCACCACCATGACACCAATGACCAATGCAACCCCACCCTATTCTGATGATGATTCCCCATCTTTGCTCACTAGTCAAACATATGATGAAGAAATGAACTTCATGCAAAATTTATTTGGAAGAAACTCATTGATGGAAAACAATGGTAAAGTCCTAGACAATAATTCATCATCAAGCTCATATGGCTTCAACTCCTTTGGATTTAACTATTCAAAGAATGACAATCAGACCGATAACGGTCAAGATGGCTGCAATTTGTATCTTGAGCCAAATATGTACATGGCTGATGACCAGTCTTATAATTGTTCTGACCTTTATCTTTCCTATCTTCTGGATCGTACTTCTACTTCACCTACTACTTCTTTACCTTATAGTGGGAGCTTCGCGTATGGAAATATGATGAATCAAGCTTCCTCATCATCAGGAGGAAACAATGAAGTTGATTTAATGGAGATGGTTTCATCCTCTTTCTACCCTCAAAAAACCTCTAACAATACCTTCTTTTGA
>NtMYB044

ATGGGCAGAGCTCCTTGCTGTGAAAAGCTTGGATTAAAGAGAGGTCCATGGAGTAAAGAAGAAGATGACTTACTCATCAATTACATTAATAAACATGGCCACCCTAATTGGCGTGCACTTCCCAAACTTGCAGGTTTGTTAAGGTGCGGAAAAAGTTGTCGTCTCCGATGGACTAATTATTTGCGACCTGATATTAAGAGAGGGAACTTTACTCCTGAAGAGGAAAACACCATTATCAAGTTGCATCAAGTTCTTGGAAATAGGTGGTCTGGAATTGCAGCAAGGTTACCAGGACGAACAGATAATGAAATAAAAAACATTTGGCATACTCGTTTGAAGAAGAGAGTGGATGATAAATCTCAACCTCAAGAAACTCAAGATATAAAAGATCAACAAACCATGGAAACGTCAAAATCCGAGGAAAATTTTGAAACACGTTCATCAGAACCCGAAAATTCTAAGGATAATTCTGAAGAAATATCAAGTCCTAAAACAAACTCCCAGATTCAAGAACATCCAAATACTCCGTCGTCAACATTATCTAGTGGAGATTCATGTTCAAACACAACTGCTACGAGTGCGAGTTCTCTTGCTGATGAATCAAGAGATCAAATACTGTTGGACAATTTGCTTGAAGTTGACGACAATTTTTGGTCCGAGGTACTATGGGCACCAGCTGAAACTAATGACTATAATGTTTCAGATTTGTCATTATCTTCATTGGAGGAAAATTACGAGCTTAATTCCAGCTTGAATGATAACTGGTTTTGGGATGATCTTTTTTCAACAGCTAATGAGTTGATGTTAGAATTGCCTGCATTATGA
>NtMYB055

ATGGCTTTCCAATTGCAACTAACCATGCAACAAGAAAAACTACGAAAGGGACCTTGGTTCGAAGAGGAAGACGAGAGACTGGCATCTATTGTTGCCATTTTAGGGCTAAGGAGAAGTGGAAAAAGCTGCAGATTGAGATGGATGAATTACCTCAGACCCAATTTAAAACATGGCCATATTAGTGAAGATGAAGAACGTTTAATTGTTAAACTTCAGAAACAGTTTGGAAACAAGTGGTCAAAGATTGCTAAACAATTGCCAGGAAGAACTGATAATGAAATAAAGAACTATTGGAGAAGTCACTTAAGAAAGAAAGCACTGATTTATGAACAAGAATGCTCAGGAAGCAATACAAGTTCTAATTCAGAATTAAAATCATCATTTGGAAAAGATGATTGTTCCTCTGCTGATTCTTTAACTGAAATGGAAGTTTCTAATTATAGCATTGATCACTCGTCGAAGGAAACAGCATTACCAGATTGGATACCAAGTTGGACATATGAACAAAGTCAAATGGAACATCATATGTACCTTTGTAGATTAAACATATGTTCATGTTATCCTCAGTGTTTTTCTGAAGATAATAATAATAGTTTTAGTACATGGGATGATACTTCATCTTCTATATGGGAATAG
>NtMYB169

ATGGCCCTAGACGATAGAGGAATGAAGGCGTCGTCAGGAGGAGGAAGAAACGGAGGAACAAGCAGGCAAGCGCTTAAGAAAGGGCCATGGACAGCAACAGAAGACGCGATTTTAATGGAGTATGTGAAGAAACATGGAGAAGGTAATTGGAATGCTGTTCAAAGGAATTCAGGATTGATGAGATGTGGTAAAAGTTGTAGGTTAAGATGGGCTAATCATCTTAGACCTAATCTTAAGAAAGGTGCTTTTTCTCCTGAGGAAGAAAGGATTATTATTGAGCTTCATGCTAAACTTGGCAACAAATGGGCTCGCATGGCTGCTCAGTTACCTGGAAGAACAGACAATGAGATCAAGAATTACTGGAACACAAGGCTAAAGAGAAGACAAAGAGCTGGTTTGCCTATATACCCTCAAGAATTACAACCACAAAACCAACAAGAAAACAATCAACACCAAAACCTTCTTTCTTCACCATATGATCCCAAAAGGGCAACTTATAATAATAACAATCCTCCCTCTTTTTCCCTTTTGGATATCTTCAATCCTTCAACCATGAAACCTTCTATTACTCAACAATTCCCTCTTAATAATAACAACATTTTTCACGATCCTCCTAAAGGCATTTCCTTGACATTGCCATCGTCTATAAGGAATTCGCAATTTTCTTCACTATCTAAATCTGTGCCAAATAACAACTTTGGTCACGGCTTGTCCAATTCAATGCCAATGCCATCATTTCAAAATAACTATCCAAGTTTTAATAACTTCACAACAAGGCCTTTTACGGGGAATATTCATTCGAATCCAAATGAATTAATCTCTGGTATAGGAGGTATTAATAATATTAATTATCCCTCAGGACAATCATCTATCCCTGTAACTGCATCATCATCTGAGAATACAGGCAGTGATTTTGGTTCAAGTGATGCTAATAATTATGCAAATGTTGCTGGATTATCGCGAGGAAATAGTGGATTATTGGAAGATTTATTGGAGGAGTCTCAGACTTTGACTACTCGCACTGTCAAGATAGAAGATCAGAATAATAATCTTGATTTAAAGGAAGAAGAAGCTGATTATAAAGGGAAATCATTGTGGGAAGATTATGGATTAGTGGAAGAGGAAGGAGAAGAAGCTATTTTAACTGAAGAATCCGTTTACAGCTTTGCTCATGGTGTTGATGTCACCTTAAATATTCCTGATTGGTATGACGAAAGGGAAGACAAAAATAATTCAAATGGACAATTGTCAAATGTGACAAATGGTGATCACAAAGCTGAAAATCAGGCTGAAGATTCTAATAAGTCACAAGTTGTGACAAATTCAGGGCCTAGGAACCATGATTGGGAACTTGGAGGATGTTGCTGGAATAACATGCCTTCTTTTTGCTAG
>NtMYB245

ATGGACGCTAGGGCAGGGAAACAGTGTCGAGAGAGATGGCATAATCATTTGCGTCCAGATATTAAGCTTTTATGCTCTTACCTTTTTGGTCACAAGGATTTCCTCCAAAAAGAAATTGCTAAGAGAATTCCTGAAAGGACTGAAAATTCAATCAAGAACCATTGGAATGCCACGGAAAGAAGGATGAATTCAACGAGAAATAAGAAGAGAAAAAATAATCAACAAGATGGCGGCCAAAAAGAACGCTCCAATGTTCTCCAAGATTATATAAGAAGCGTGTACTTCACTGATGATTCCTTCCCAACCGCATCCTCATTCCACGGTGGCGGTGGCGGTGGCGGTGGTTCTGGTGGTGGCAGTTCCACCGCCACAACAGTCACACTGAGTTATAGTACAACCACAAATGCAACTCCACCATACTCTGATGATGATGGTCCATCTTTGATCACTCATCAAACATGTGATGATGAAGAAATGAACTTGATGCAAAATTTATTTGGAATGGAGAATTCACTCATACTATGTGATAATAAAGCTATTGATCAATATTCCATGGAGGCAAAAGAAACTCAAAATCTTTTTGACAACAACTCATCAATGATCTCTTCTGCATTCAATTCCTTTCCACTGGCTAAGGGTAACGTTGGGAGTTATAGTACAGAAAAGGTCACAGACAGCGTTGGGAATTACATGGCTGACTATAATACCAAAGAG
>NtMYB065

ATGGCAGAAGGTGGTGGTTCCGGTGATGATACAAGAAGTAGTTGTCCACGTGGCCACTGGCGGCCGGCCGAAGATGAAAGGCTCCGGCAGCTTGTAGAACAGTATGGTCCTCAAAACTGGAACTCTATTGCTGAAAAACTTCAAGGAAGATCAGGAAAGAGTTGTAGATTGAGATGGTTCAACCAACTAGATCCAAGAATTAATAGAAGGCCATTTACTGAAGAAGAAGAAGAAAGACTTGTTGCAGCTCATAGAATACATGGAAACAAATGGGCATTAATTTCAAGATTATTTCCAGGTAGAACTGACAATGCTGTGAAAAATCATTGGCATGTCCTAATGGCAAGAAAGCAAAGGGAACAATCCAAGAATATTTGTGGCAAACGAAGCTACAAATTACAACATGATAATTTTCTAAGTGATTCTAAATCACCCTCCTATGGTTTTCGAAGACGGAACAACGACAACAACAATAATAATCCAAAAACACAATTAGAAGGTAATTATGGCTCCAAAATCAGCTTCTTTGAATTTCAAAACCCAAACAAAGATAGGGTTTTCTCATTATCAACATATTCACCTGAATTGTTTGGAAGAAATGGGAGCCATTTGTTTAGAGAAAGCTCAAACTTTTCAGATAAAAAACCTTTATGTCAAAATAATTTAAGCTTTTCATTATGTGGAGGATATGAAGGCACTGCTGCATTAGGGGTTCCCAATAACTACAAAAGGAGTAATATTCAAAATCCTTTTAGTTATTCAGTTCCTGCTGATCATAGAATTAATGTATCTGATGGCATGACTGAGGGAGTAGTGAATATTAGAGATAGTACGTTTTCCTTAAAAAAAATGCTAAGGGCAAACATTGAACAACAACGACGACAACAACAATATGGAGAAGAAGCAAGGGAAAAGGAAGATATTCCCTTCATAGATTTTCTTGGTGTGGGGATTTCTTCTTGA
>NtMYB001

ATGGGAAGACAACCTTGTTGTGACAAACTTGGAGTGAAGAAAGGTCCGTGGACAGCTGATGAAGACAAGAAACTCATCAATTTTATTCTTACAAATGGCCAATGTTGTTGGCGTGCTGTCCCTAAACTCGCCGGTCTTAGGCGCTGCGGTAAGAGTTGTCGTCTCCGATGGACTAATTACCTTCGACCCGACTTGAAGAGAGGACTTCTTAGTGATGCTGAGGAGAAATTGGTAATTGATCTCCATGCTCGTCTTGGAAACAGGTGGTCCAAGATTGCTGCAAGATTACCAGGAAGGACAGATAATGAGATTAAAAATCATTGGAACACTCATATTAAAAAAAAGCTTCTAAAGATGGGGATTGATCCTGTTACACATGAACCACTCAAAAAAGAAGCAAATCTAATTGATCAACCTATCCCAGAATCTGATCAAAACAAAAATAATGGTCATCAGCAGGTACAAGTTGTACCCGAGTGTACAAGTGTCACTGCAGCAGCCACCTCCTCAGAGTTAGATAACTCATCTTACTCCGCTTCTTCTATTTCTTCGTCTGAAAACTCTTCAAGTATCACCGATGAATCCAAGTTGGTTCTCAACGCCCTCGGTGAAAATGATCCGCTGCTAAGCTCCCTACTGGAAGTTGATGCTCCTCTTGTCGATTCGCTATGGGAACTTCCAGTATCTTGTGAAGAACAAAAAAAATTCGATAACATGGCATCCTGGGACGACAGTTTGAATTGGCTATTGGATTGTCAAGATTTTGGTATTCATGACTTTGGTTTTGATAATTGCTTTAATGATGTTGAATTAGAGGTGTTTAACACCATAGATGACATGGAAAACAAGCAGTGA
>NtMYB168

ATGGGAAGACCCCCTTGCTGTGACAAAGTAGGGGTGAAAAAAGGGCCATGGACTCCTGAAGAAGATATAATGTTGGTCTCTTATGTTCAAGAACATGGTCCAGGAAATTGGAGGGCAGTTCCCACTAAGACAGGATTGCGGAGGTGTAGCAAGAGCTGCAGGCTAAGATGGACTAACTACCTTAGGCCAGGAATAAAGAGGGGTAGCTTCACAGATCAAGAAGAGAAGATGATTATCCAGCTACAAGCTCTTTTAGGCAACAAATGGGCTGCAATAGCTTCGTATCTACCAGAGAGAACAGACAACGACATTAAAAACTACTGGAATACACATCTAAAGAAAAAGATGAAAAATCTTGAAGAAAAATGCTCTGGAGATGATGATCTATTCTCAGTAGAAAATGGCCATAATTTGTCATCTACAAACTCAACCTCTAGGGGCCAATGGGAAAGAACACTTCAAGCTGATATAAACATGGCCAAAAAGGCTTTACATAGTGCCTTGTCACTGGAAAACTCAACCCCATATATCAAACAAGAAACCCCAGCCCCAGTTTCTACCTATGCATCAAGTACTGAGAATATAGCCAGATTGCTACAAGGATGGATGCGAAGTTCTTCCACAAACAATTCTGAGAATTCAAAAACTTCATCTAATAACATTGCCACAACTGATTCCTCTTCCTGTGATGGGACTCCAAGTGCAGAAAGCAAAGGTGGAATGGTGTTAATGGAAGCGTTGGAGTCACTTTTTGGGTTGGAGTCATTTGAACCGTCAAGTTCAGATCAGTTGTCTCAAACAGCATCACCTGAGGGTAGTAAATTTCAAGTTGAAATCAAGAAAGAAGAGAATACTAACTCACAACTGCCCTTGTCCGTTATGCTAGAAAATTGGCTGCTTGATGAAAATACCATTCAAGGGAAAGACGATTTGACTAGCTTCTCTTTTGATGAAACTGCTGACCTTTTTTAG
>NtMYB053

ATGGGGAGAGCTCCATGTTGTGATAAAGCAAATGTGAAGAGAGGGCCATGGTCTCCTGAAGAAGATGCTAAACTCAAAGATTTCATTCACAAATATGGAACTGGTGGAAATTGGATTGCTCTTCCCCAAAAAGCAGGACTAAAGAGATGTGGGAAGAGTTGTAGATTGAGATGGCTAAATTATCTAAGGCCTAATATCAAACATGGTGATTTTTCGGAGGAAGAAGATAGAGTTATTTGCAGCTTGTATTCCACCATTGGAAGCAGGTGGTCAATAATAGCAGCTCAATTACCAGGAAGGACTGACAATGATATCAAGAATTACTGGAATACTAAACTCAAGAAAAAGCTTATGGGATTAATGCAATCAACAAACCAAAGAAAATCACCATATTTTCCAGCTACTAATTCTCTTCAAACCCAACCCCAGATAAATTCAAGTCTTTTTAGAGACTTATATTACAACCCAAATAATAGGCCTATTATTACAGGCCTAAATCAGTCCATTTCTTCTGCCCACCAGCCAAATTTTCTCTACACTAATAGTAACATGAATTTTCCTAATTTGGGTGCTACAAATAGTCAATATCCTTATAATATTCAAAGTCATAATTTACTTATGTTTGGAGAAGCAAGTTGTTCTTCATCAGATGGAAGTTGTAGCCAAATGAGTTTTGGCAAAGAAATCAAGAGAGAGGAAATTATGAGTAATTGTTTACAACAAGGTCAAATTTCAAGTGTTAATGCTTTTGAAGAAAATCAGAATTTCACTCTTGATTATGGTAACAGTAGTAGTAATTGGGTGGATCAAAAACCAAATGTGTATTTTGGAAATACTACTACTACTACTCAAGTACTTCAGTATGATGTTGAAGAAGTTAAGCAGCAGCTAACAAGTTGTACCAATGGCAACAATGGCAGTACTATTGGATGTAACAACAACAACAGTATGTTCGTGTTCAATGATGAGAATTATAACAAGTCAAATGAGATAGGGATGTTCTATTACTGA
>NtMYB051

ATGGGGAGGCATTCTTGTTGTTACAAGCAGAAGCTGAGGAAAGGCCTCTGGTCCCCTGAGGAAGATGAGAAACTTATAAATCATATTAGTAAATATGGTCATGGCTGTTGGAGTTCAGTCCCTAAACTAGCTGGGCTTCAGAGGTGTGGCAAGAGCTGCAGGCTAAGATGGATTAACTACCTGAGACCTGATTTGAAAAGAGGAACATTCTCACAAGAGGAAGAGAATTTGATAATTGAACTTCATGCAGTTCTAGGGAACAAGTGGTCACAAATTGCTGCTAGATTACCTGGAAGAACAGACAATGAAATCAAGAATTTATGGAACTCTTCCATTAAAAAAAAACTAAGGCAAAAAGGGATTGATCCAAACACTCACAAGCCACTTTCTGAGGTTGAGAATGAAGAGAAGGTGTCAGCAATCAGTAAAAACAATGAGAAAGCTTCTGAAGGCTCCAGTGAACTCAATTTCTTTGAAGCTCATGAGAATTCTAACTATGGAATTGAAACAGAGAAACCAAAACCATCTTCAGCGACGACTATGGACCGCTATTCCAATAATATGAGTGCTGCTGTAGCCCCACCAACACATGAATTCTTCCTTAATAGGTTTGTTAACACACATGAAACCTCCACCACTAGTTGCAATAAGCCTCTTGACTTGGCAAGTTACCTCTCTTTTCAGCACTTGAATTATGGCTCAAACATTGGTTTGTCCATGAGTCCAGACACCAGTAATATTCTTTTCAACTCCAATAATCCCAAGAATTCAGAAATGGTTTCTCATCACTTCAATTCCAACATGTCAACAAATGATAATATTCTCACTTCCATTTCAAACTCAATTCTCACATCTCCAATAGCAGCAGCAAGTAATAATTCAATAGGGTCTTTTACCAGCAATGGGAGCAGTACTAGTATTGATCAATTGCAAAGAAACTGTTCTTTCTTTGATAACAATGCATTCTCATGGGGAGCTGCAGACTGTGGGAAATCAGAAAAAGAAGCCAATATTCATCCATCAGAAACTGATCCTGAAGACATCAAATGGTCTGAATATTTGCATACACAATTTTTACCAGGCAATTCAATCCATAATCATCAAATAACTCAAGACTTGTACAGTGAAAAATCAGGCACACAATTTGCAACAGAAAGTTCATTGAGTAGTACTACATGGCTGCAGAACCAACAGCAACAACCTTCTATACAAACTGCAGACTTATATAATAAGCATTTTCAGAGAATTCCAGATGCATTTGGACAATTTTCTTAG
>NtMYB003

ATGGGCAGAATCCCTTGTTGTGAAAAAGACAATGTCAAGAGAGGGCAATGGACACCTGAGGAAGATCACAAGCTTTCATCTTACATTGCTCAACATGGAACTCGTAACTGGCGTTTAATTCCTAAGCATGCTGGTTTGCAGAGATGTGGAAAGAGTTGCAGATTAAGATGGACAAATTACCTTAGGCCTGATCTTAAACATGGACAGTTTTCAGAGGCAGAAGAGCAGACCATTGTCACACTTCACTCTGTTCTTGGCAATAGATGGTCAGTGATTGCTGCTCAGTTGCCAGGCCGCACAGACAATGATGTCAAGAATCACTGGAACACAAAGCTGAAAAAGAAGTTATCTGGAATGGGAATTGATCCAGTAACACACAAGCCATTTTCTCACTTAATAAGTGAAATTGCAAATACATTATCTCCACCACAAGTTCCTCATTTAGCTGAAGCAGCGCTAGGATGTTTCAAAGATGAAATGCTCCATCTTTTGACGAAAAAACGTATCGGTTTTCAGTTTCAATTTCAGCAATTTGGAATGGCAAGTACTGCTACAACAGCACCAAATAATGTACCGAGTACTAGTGTCAAACATGAAGATAACAAAGATGAAACTATTGAGAAAATTAAGTATGGATTATCAAGAGCAATTAAAGAACCTGAAATGTTAAATCCTATCAAGAATTGGGACACTAGTAATTTTCCTGAAAATGGAGGATTTAATTATAATTTTGCTTCTTTACTTAATGAAGGAGAGGGTTCACCTTGGAACCAAAGTTTGTGTAGTGGAAGTCCATGCACAGCAGGAGGAGAATTACAGCAAAATAAGAGAATTAGCAATGAGAATTGTGGGGAAAATTCTGAGGGTGGAAAAGAAATAGTAACAAGAAATGGATCAACAACTATGTTTAATTCTGATTGTGTTCTTTGGGACATATCTTCTGATGATTTGATGAATCCTATGGTTTGA
>NtMYB016
ATGGGAAGGCCACCTTGTTGTGATAAAATAGGGGTGAAGAAAGGACCATGGACACCAGAAGAGGATATCATCTTGGTTTCATACATTCAACAACATGGTCCTGGTAACTGGAGAGCTGTTCCCAGTAATACTGGTTTGCTTAGATGCAGCAAAAGCTGTAGACTTAGATGGACTAATTATCTCCGTCCGGGAATCAAACGTGGCAACTTCACAGAACATGAAGAAAAGATGATTATTCACCTCCAAGCTCTTCTTGGCAACAGATGGGCTGCGATAGCATCATATCTCCCACAAAGGACGGACAACGATATAAAAAATTACTGGAATACTCATCTGAGAAAGAAGCTGAAGAAACTTCAAGGGAATGATGAGAATAGTAATCAAGAGGGAATACGCTCATCGTCTCAATCAAATGTCTCAAAAGGACAGTGGGAGAGGAGGCTTCAAACTGATATCCACATGGCTAAAAAAGCCCTTTGTGAGGCTTTGTCCCTTGACAAATCTGATTCTCCGCCAAATAATCCTATCCCTCAACCTGTTCAATCATCTTGTACTTATGCATCTAGTGCTGAAAATATTTCTCGATTGCTTCAAAATTGGATGAAAAATTCCCCCAAATCATCTCAATTTAGTCAATCAAACTCGGAGTGTACTACTCAAAGCTCCTTTAACAATTTATCAATCGGGCAGGGTTCGAGTTCTAGTCCTAGTGAAGGGACCATAAGTGCAACAACACCCGAGGGTTTTGATCCGCTCTTTAGCTTCAATTCATCCAATACTGATATGTTGGCAGATGAGAGTAACGCTTTCACACCTGAAAATGCTAGGATTTTTCAAGTTGAAAGCAAGCCAGATTTGCCGAATCTGAATGCTGAAAATGGATTTTTATTTCAAGAGGAGAGCAAGCCAAGTTTGGAATCGGAAGTGCCATTAACTTTGCTGGAGAAGTGGCTCTTTGATGATGCTATTAATGCACCAGCACAAGAAAACCTAATGGGATTGGGAATAGGAATGGGAATGACCTTGGGTGATGCTTCTGATTTGTTTTGA
>NtMYB088

ATGGGAAGACAACCTTGTTGTGACAAGATTGGACTCAAAAGGGGTCCTTGGACTATTGAAGAAGATCATAAGCTTATGAATTTCATCCTCAACAATGGTATACAATGCTGGCGTCTTGTACCAAAATTAGCAGGGCTAATGAGATGTGGAAAGAGCTGTAGATTAAGGTGGATAAATTATCTAAGGCCAGATCTCAAAAGAGGAGCACTGTCAGAAGCAGAGGAAGACATGATCATCAAGCTTCATTCTCAGCTTGGCAATAGGTGGTCGAAAATAGCGGCGCATTTTCCAGGGCGTACAGACAATGAAATAAAGAATCACTGGAATACAAGGATCAAGAAGAAGCTAAAGCTCCTTGGCTTAGACCCTTTAACACACAAGCCTATTGAACAGTCTGAGAAGCTGGAATTGCCAGAAACTTTAAACTTTCCACAGGAGCAGCAGAATATTCAAATTTCAACATCTAGTCCCAGCTTAGATGAAATGAATGAGAGTAATTTGGAAATGGGATCAAATGAGTTGTTCCAAAATTCAGACACATTTTCCAGCGACATGTATAATCCAGGACTTGAAGATCCTTTCCAGAATTGGATAGATAGCCCAATTCATTGGAATCTTTTCGACAACTTAGACGACAATTTTCTATGA
>NtMYB061

ATGAAAAAATGGGGAGTTATAGAAGAAGAGTGGAGAAAAGGCCCTTGGACTGCTGAAGAAGACAGATTGCTCATTGAATATGTCAATTTACATGGTGAAGGCAGATGGAATTTTGTTGCTAGACTTGTAGGATTGAAAAGAAATGGAAAAAGTTGTAGGTTGAGATGGGTGAATTACTTAAGGCCAGACCTTAAGAGAGGGCAGATAACTCCATATGAAGAGAAGATTATTCTTGAGCTTCATGCTGTATGGGGTAATAGGACTCATTTCAAAAAAAAGGTCAAGAAATCAAGTACTGAGAATTCTGAAAAAGCTAAAGCTCGTCTTTTAAAAAGACAACAGTTTCAACCGCAACAACAACAACAACAAAAACTAAACGATCAAATAGACATGAAAAGAGTCATGTCATTGTTTGAGGAAAATGAGAATAATAAAGTTCCAAAATTGTCTCAAGGGAAGCAAGAAATGGCACTTTTGTACCAAAATAGAGCTGATCAGCAAGAGCAAGGTGGCTTCTTCTATTCCATGATTAATGGATATGCTACTGTTTCAATTCATGAGGTCTCTCTAAATCATGAAGACATCATGTGGGATTATGGCTTATGGAACTTGGATGAATTTAATGCCAATTTAAACATTGGATCTTATAACAAAAGTTCACCTTGTCTGCAAACACAGCTTGCTACTCCTTTCTGTTGA
>NtMYB091

ATGGGGAGAGCGCCGTGTTGTGCTAAAGAGGGGTTGCGTAAAGGTCCTTGGTCTACAAAAGAAGATTTGTTGCTTAGTAATTATATTAAGGAAAATGGTGAAGGCCAATGGAGAAACTTGCCCAAGAAAGCTGGGCTACTTAGATGTGGAAAAAGTTGTAGGCTAAGATGGATGAACTATCTGAGGCCAGGGATCAAGAGAGGAAATTTTAGCCAAGATGAAGAAGATCTTATAATAAGACTTCATTCCCTTTTGGGCAATCGTTGGTCACTCATAGCTGGAAGATTACCAGGTCGAACTGACAATGAAATCAAGAATTATTGGAACACACATCTCATCAAGAAGCTCAAAAGTGCTGGAATTGAGCCCAAAGTTAACAAGATTTTCTCCAAATATTGTCCTAAAAAAGAACCCAAAAAACAAGCCAAAATAGAGAAACCAAGAAAGAAACAAGACAAGAAGAAAAACAAGAAGAAAAAAGACCAATCTTTAGTACAAAATATTAGTGACTCTCCTCAAGTTGTGTTTGTCCCAAAACCAATAAGAATTTCCTCTTGTAGGAATCATAGTAACATGCTGGAGAAGGTGTATGAAGAGTATCTTCAGCTTCTTTCTGAAAAATGTTATCTTCAGGATAATCAATTAGATGATGATCTTTTGGCTGGAAATGTCTTTGATCATTCAATGTTAATGTAG
>NtMYB130

ATGAGCATCACTGTTGAAACCGATGACATGATGACATCCAAAGTAGACGTGGATTCGCCCGACGAAGCTACTGGTGGAGTAAATGCCGGTGGAAGTGAACCACTTAAAAAAGGTCCCTGGACTTCCGCGGAAGATGCAATTTTAATGGATTACGTCATGAAACATGGTGAGGGGAATTGGAATGCCGTCCAGAAGCAATCAGGACTTGCTCGTTGTGGTAAAAGTTGTCGTCTGCGGTGGGCAAATCACCTGAGACCAGATTTAAAGAAAGGTGCATTTACTCCAGAGGAAGAGCGGCGAATAGTTGAGTTGCATGCTAAGATGGGAAACAAATGGGCACGAATGGCTGCTGAGTTGCCTGGCCGCACAGATAATGAGATAAAGAACTACTGGAACACCAGGATAAAGCGACATCAGCGTGCCGGCTTGCCAGTTTACCCTCCAGATATTTGTTTCTTGGCAAGTCAGAACAAACAAAATGAGGAGTTGAGTGCATTCTCCTCTGCAGATGCACAAAATCCTGATGTCTCGGGAACTAATGATTTTGATATTCCTGCTGTAGAGTTCAAAAATTTGGAACTCAATCGGCCATTATATCCACCACCACTCTTTGAAATTCCTTCTAATAGCCTGCTCGATATTACGGTAAGTAGCTTTCTCGCCCAGGGTCATAGTCCTCCCTACAATAGTACGTCTTTCCTTTCGACAATGCATCCATCTAAGCGTATACGAGGATCAGAATCCATGTTCGGTTCAAATGGTGGTTCTTTGCTTGGTCAGCCCTTGGGGTTTTCTTCATATAATAATCATAATGTAACATATGATGATCACCTACCATTCTCGAGTATTGTAATTCCAGGCAGCCATGCCCCTTTAAATGGCAATTCCTCTTCTTCGGAGGAGCTCCCTTCACTCCAAAATCAGACGGCGAATTGGGGCCCACCATCTTCCCCTCTTCCTTCACTAGAGTCCATTGATACTCTGATTCATTCCCCTCCGGCTGGACACAGCGAATCGGGTAGCGATCTGTCGCCTAGGAACAGTGGTTTATTGGACGCTATGCTTTACGGATCACATACTATGAAAGCTTCAACCGATAACTCACACCAAGAGAAGGAGACGTTTGGTGATGCAGTCGACAATTCTTATGCCGATCCAATCTCTCCTTTGAGTCATTTCTCTGCATCAGTGTTTAGCGAATATGCCCCTATCGACGGAAGCTCATTACATGAGTTCCCGTCGTTAGCCACAATGCCAGGATGCAAAGTAAAGCAAGAGAATGTTGCCACATCATCAGGGCAAGCTTGTGGACGCGATTCTTGTACGTGGGATGCCATGTCCACTGTGTAGTCGATGACCTGAACGCGATTATGGTACTTTTAAAAGCTATGAGAACATTTTCTTTTTGAGACAAAACTTGGTTATCTCAGTTAATATATGATAGTGGAATACAATGTAACATTTTCCATTAGCTGGAAACACTTTTGCATGTTGCGAGTGCATTGAGTTTAGGCAATCTAAAGACAAATACATTGATACTTCTTTTTATGTGGCATCAAATTGATTTCAGTTTTTATAATA
>NtMYB098

ATGGCGCAAGAGGAAGCAAGAAAAGGTCCGTGGAGTGAACAAGAAGATCTTCAGCTAGCATTTTATGTGAACTTGTTTGGAGATCGACGATGGGATTTCTTGGCCAAAGTTTCAGGTTTGAAAAGAACAGGAAAGAGTTGCAGGTTACGTTGGGTAAATTACTTGCATCCTGGTCTTAAACGTGGCAAGATGACTCCTCAAGAAGAACGCCTTATTATTGAACTCCACTCCAAATGGGGAAATAGATGGTCAAGAATTGCATGGAAATTACCAGGGAGAACTGACAATGAAATCAAGAATTACTGGAGAACTCACATGAGGAAGAAGGCTCAAGATGACAGGAAAAATAAGGCTTCTATTTCTTCATCTTCATCTTTCTCCAACTGTTCATCTTATTTCTCTTCCAACAGTCCTGATGTGGACTTTATGCCCATTACCGAAAACAACGAAAGAAACTTCTACGATACTGGTGGATTGTTGGGTGTGCATGAACAAAGTAGTCTGCAAAATGCAGGGAAAAAGAAAGTTGGTGATCAAGAGAAAGGGAAAAGCATGAAGGTGTACTCTATGGATGAAATTTGGAAAGATATTGAATTATTATCAGAAGAAAATGAGAAAAAAAATAAACCAATTTTGCCATCAACTATATGGGAATATTGCCCAGATAGTACTCTATGGATGACTGATGAAGAAGAAACTAAGATGTTTCCTCAGTTTTATTGCTTGGACAAACAGGATAACTCATTTTTTACCGGCTAA
>NtMYB019

ATGAGAAGATCAGCAGAATTTGATGATATGAGTGGGCTAAAAAAAGGTCCTTGGACTCCAGAAGAAGATCAAAAGCTAGTTGATTACATCCACAAATATGGCCATGAAAATTGGAGAGCTCTTCCTAAACTTGCTGGACTTAATCGCTGTGGAAAAAGCTGCCGCCTTAGGTGGACTAATTATCTCAGGCCTGATATCAAGAGAGGCAAATTCTCTGAAGATGAAGAAAAACTCATCGTCAAACTCCACTCACTCCTCGGTAACAAATGGTCAGCAATTGCAACACGTCTACCGGGACGAACTGATAATGAGATCAAGAATTACTGGAATACTCATCTGAGAAAGAAACTTCTGCAGATGGGAATTGACCCTGTAACTCATAGGCCTAGAACTGATCATATCAACCTTTTTAATGCCTTAATTGGGAATTTGCCTCCTCAACTTCTTGCTGCTTTTACTTCCAGTTTTATCAATACTAATACTAGTTCCATCAACCCTCAATTCGATATGAATAATACTCTCACCAATTCCTTGTTTTCAGATACGACTCAACTAATTCACCAAATCCAATTGTTACAGAACTCTAGCTTATTAGTTAATTCTCTAATTAGAAATGCCACTGCAACAACTTCTCCCTTAAATATAGAAGCTTTGAACCAAATTTTAGGGTCACATAATCAGCTTCAAGAGTACAACTCTACCTTCCAGCAATTTCTATCCAACAGTAGTGACTCATTAATTGATTTTGGTCTCAAATCCTCAAATGTAAATGCAGAATTCACACATGCAAATAATTTTTCTGGTAAATTAGATTATCAGGAAATTAATGACACTAAATTAGGAGGTGATCAACTGATACTGAGTGGCACATGTAGCACGTCATCAAGTGTTATTGGAAATGATCAAATGAAAAATATCAGTAAAATGCCAAACGAGAACACAAGCGATATCTACCCAAAACAAGAGCTGATAATGCAGCCTTCATCTGCATCAACGTCCACCTTTGAAGCCTGGGACCAAATTATGGGTAATGAAGAAGCAAGCGACTCTTACTGGAGAGACATCTCAAATCATTGA
>NtMYB174

ATGGAACTTGATAAACAAGAGCTTTCTTTTCACCCAATTTTTGCGCCTAATAACAATAGCCTCAAACCAGAATTAGATGATGATTTTTGCATAGACTCAAAAAATTATCTTCAATATTTTCAGCACCTTGATCTTAACTTTTCTCTTTCAGGAGGAGTACTACCTAACTATACCTTCAACAACAGTACTGGAAATTTTATGATTGATACCAATGGTTATGACCCCTTTGATCCATTCTCCAATGAGGATAATTTTTCTTCATTAGAAGATTTTAACTTAAGTTATGAGCTTAAGCCATTTGATCAAGAAAATGGAGAGAGTGGTAACACAATCAAGGAGAATACTATGGATGTTAGTTACACGTACAATGAGAGCTATTTTAATTCCTTGAGTTGTGAAGATGCGAAGCCTTTGAATTTTGTTGTGCCTGATGAAAGTTCATCATGTGTCACTAATGGTTCTAATTGCAAATTAGAAATTGGTGAAAGAAGAAAGAATAAGAAGGTGAAAAGAAATGAAAGAAGCTTATTATCTTCATCAATGAAAAAACTAGGTAGGTTTTTGATCCATTTGGTAGAGAAGTTTGGAGTTAGAAAATGGTCTCAAATTGCACAAATGCTCAAAGGGAGGATAGGCAAGCAAATGGGAAACAAATGGGCAGAAATTGCAAAAAGACTACGTGGAAGAACTGAGAATTCCATTAAGAATCATTGGAATGCAACAAAAAGAAGGCAATTTTCAAGACGAAAATGTCGTACCAAATGGCCAAAGCCTAGTTCTCTCCTCCAGAATTACATCAAAAGCTTGAATTTGGAAAAGGGAAACAGCAAAAAAAAATCTCAAACTAGCAATGCCACAAACTCTACTGCCAAAGTAGAAACCATTGAGTTTTGCCAAGGGAATATTGAGCAAGTTCGTGAATATTGTGATTTCAGTGAAGTCCCAGAATTTGCATTGGATGATATATTTTTTGAAGAGAATAGAATGAATTCTTTTATGGAAGATATATATTCATGTTGGTCCACCTTCCATTATGGAGAAATGCATGGGTTTGGAGATTATTCCTTATGA
>NtMYB060

ATGGATCAACACAAGATTAAAGTTGGTTTTAAGAACAACAATCAAGAAAAGGAAGAAGATTTGGACCTTAGAAGAGGTCCATGGACTGTTGAAGAAGATTTTACACTTATCAATTTTATTGCTCATCATGGTGAAGGTCGTTGGAATTCCCTTGCTCGTTGTGCTGGTCTGAAGCGAACAGGGAAAAGCTGTAGATTGAGATGGCTTAATTATCTTCGCCCTGATGTTCGACGTGGGAATATCACACTTGAAGAACAACTCTTGATTCTTGAATTGCATTCTCGTTGGGGCAATCGCTGGTCAAAAATTGCTCAACATTTGCCTGGAAGAACTGATAACGAGATAAAAAATTATTGGAGAACCCGAGTACAAAAGCATGCAAAACAACTCAAATGTGACGTGAACAGCAAGCAATTCAAAGACACCATGAAATATCTTTGGATGCCAAGGTTAGTCGAGAGAATTCAAGCCGCCGCCACCACTTCCGGTACGACGGTGGCCTCTTCCTCCACCACCACCTACATCCAAAACCAAGAAAATCAGCCGCCGCTACCAAACATAAGTACTATGTCTGAGGTTAATGTTCCCGTCCAACTGGTGAATAACGTTGACAAAACAAACAGTCTTAATTATTCGAGCACGATTTTCACACTGGAGAATTCAAGCGCAACAACTTCATCAGACAACTCATCTTCTGACCTCACTGATTGTTGCTACAATTTCCCTATTAACCAAAGCACTAATCAGGATTATTCTCAAGTTAATCAGATGTGTTATGGAGATCAATACTTAACTAGCCCAACTGGTTACTTTAACCCTGGTTACTTTCAAGCATTGGATCAGCAAAATTCCCAATTGATGGACGGTGGATATGGTTCAGACAATTCATGGAATATTGAAGACATGTGGTTTTTACCGCAGCAATTTAACATGTGA
>NtMYB206

ATGGGGCGCCATTCTTGTTGTGTGAAGCAGAAGCTAAGGAAAGGATTATGGTCCCCAGAAGAAGATGAGAAATTGAGTAATTATATCACCAAATTTGGTGTTGGCTCCTGGAGTTCTGTCCCTAAGCTAGCTGGCCTGCAAAGATGTGGAAAGAGTTGCAGATTGAGATGGATAAATTACTTAAGGCCTGATCTTAAAAGAGGAATGTTCTCACCGGATGAAGAAGATAGGATCATTAGTCTCCATCAAGTTCTCGGAAATAGGTGGGCACAAATTGCTGCACAATTACCAGGAAGAACAGATAATGAAATAAAGAATTTCTGGAATTCCAGTTTGAAAAAGAAACTAATAAAGCAGGGGATTGATCCAAATACTCACAAGCTACTAAGTGAGGATCAAGTAAAGGATGAAGAGAATTGTACAAATAAGACCTCAATGTTGCAGATACCGTCAGCTGGATTAATGGACCAACCATTTCACCTGACTAATAGTAGAAGTTTTAACAGTGAGGTAAATGGACAATTAACAGAAGCTTCAAAAGACGAATTTGTAAGCAAACAGGTATTTGATCTTCTGTATATTCATGAATTCCAAGCCAATGTAAATCCGAATGGGTATAATTCAGAAATATTAGCTCAATACCAGCAAAATATGAGACCTAATGATCATCGTCAGAGCGAATTCAACAGGAATCCAAACTATGGGTTTTGTTCAGAGACAAGTATAACAAAATTAGAACATGGACAGATCACAGAAACTGATTTTGCTAGTAGCTCAACTTCAAGAATGAGTTCAAGTAACAGTTCAAATGTACGTAGATATCAGAATACAGCTGAAATTCAGATGCCAAGAATGTTGGAAAATAGTGAAGACTTGACGTGGGAAGTTGAGAACAAAATTGAATCTTTGTTTCAGTATCCATACATTTCGATCAAGAATGAAGAATTGAAGTCAAGTCCGAGGCAATAA
>NtMYB076
ATGATGTATACTACGAACAATCGGTGGATGATTGGTAGCGATTCAACGGCAACAATGATTCATTCAAATTCGACATGGACGAGGTTTGAAGACAAGTTATTTGAACAAGCCCTAGTTATGTATTCCGAAAACGACGTTGAACGTTGGCTTAAAATTGCTAATCATGTACCTGGGAAGACCGCTGAGGATGTTATGGCTCACTATGATGCACTTGTTCATGATGTTTTCGAGATTGATTCTGGTCGAGTAGATCCGCCCAGTTATCCGGATGATTCGTTTGATTGGGAATCGGATTCTAAAACGAGTCAGATCTCTTTCGGGTCAAATAAGAAACATGAGGCTGAAAGAAAAAAGGGTACTCCTTGGACCGAAGAAGAGCACAGGTTATTCCTTATTGGACTGGACAAATACGGGAAGGGTGACTGGAGAAGCATTTCAAGAAATGTAGTGGTGACAAGGACACCAACACAAGTGGCCAGTCATGCTCAAAAATACTACCTTAGACAGCAGTCAATGAAAAAAGAACGGAAAAGGTCGAGCATACATGACATAACGACTGCGGTGGATACAAAGACAGTGCCTCCTCAAAACAGTCTTCAGAATCAAGGAGGGTATCAGAATTTCAACTTCCCCATGTAGTAATGAAGAGCAGGAATATCTGTATATAGTACGGTTATGAGTCGATATTCCATCTTGTAAAGT
>NtMYB093

ATGGGAAGGTCTCCTTGTTGTGATGAAAATGGCCTTAAAAAAGGACCATGGACTCCTGAAGAAGATCAGAAACTTATTGATTATATTGACAAACATGGCCATGGCAGTTGGAGAGCTCTTCCTAAGCTTGCAGGCCTTAATAGATGTGGCAAGAGCTGCAGGTTGAGATGGACTAATTATTTGAGGCCTGATATCAAGAGAGGGAAATTCTCTGAAGAAGAAGAACAAACAATTCTTCATCTCCATTCCATCTTAGGAAATAAATGGTCTGCGATCGCGACACACCTACCAGGAAGAACAGATAATGAGATCAAGAATTTCTGGAACACACATTTAAAGAAGAAACTGATTCAAATGGGATATGATCCAATGACTCACAGGCCAAGAACTGATTTATTTGCAAGCTTACCTAATATAATAGCTTTGGCAAACTTACTTCAGCATCATCCACTAGAAGATCATGCTATAAGATTACAAGCAGAAGCTGCCCAATTAGCTAAGCTTCAATACTTGCAATTTCTATTCCAATCTTCATCAGCTTCCAATAATTACCCAATATCCACAAGCTCGAACACTCAATATAATCTTGGAGATTTTGGGACATTTAATTTGTCAAATTCTGTTAAGGAAAGTACTACGCCTTCTTTAAACTTATCCCATGTTGAAAATCAAACAATTTTCTCCAATGAAAACTCTGACTCTCAACTGCTCCAAAATCAAGATATTTCTTTAACTTTTCCAGACACACAACAAGTCCCTTTCAATTTCCAAACACATTTGAATAATACTATTAACACAAGTGATATTAATGGCCACAATTTTAATTATGATCAAGGAAATGATTCAACAAGTTCCCCATTGAATAATATTAATCTTCCTTCTCCAGCTTCTTCAAGTCGTTTGCCACCTTTGACTGAAATTTCTATTAGCAATAATAATCAAGGAGATTCCAGCAGTACTTCCACCAATGCAGCTGAAGGAATTACTTCTTCATATAATTGGCCTGAACTTTTTTTCGAGGAACATTTCATGCATGAGATTTCTTGA
>NtMYB210

ATGCCAATAAAACAAGCAAAAGATGATTGCAAAAAGAAGAAACTTTCTTTAGATATGATTATGACAAGTGAAAGCGATGACAGGATGACATCAAATGTTGGTGTGGATTCGCCATCTGTCGAAGAAGCCTGTGGTGGAGGAAATACCGGAGGAGGTCTACCACTAAAAAAAGGCCCCTGGACTTCTGCAGAAGATGCAATTTTAGTGGATTACGTCACGAAACACGGTGAGGGGAACTGGAATGCCGTCCAGAAGCACTCAGGACTTGCTCGATGTGGTAAAAGTTGCCGTTTGCGGTGGGCCAATCACCTGAGACCAGATTTAAAGAAAGGCGCTTTCACTCCTGAGGAAGAGCGCCGCATAATTGAACTGCATGCTAAGATGGGAAACAAATGGGCACGAATGGCTGCTGATGTTCGTAACTTCTCTCAATCTGCTTCTTTTTTTTTGCAGTGCTATATATATCTAGATATTGCGAATTTGCCCGGGCGCACAGATAATGAGATAAAGAACTACTGGAATACCAGAATAAAGAGACGACAGCGTGCAGGCTTGCCAGTTTACCCTCCAGATATTTGTTTTCAGGCAATTAGCGAAAACAAGCAAAATGAGGAGTTGGGTGCATTCTCCTCTACAGATGCACAATATCCTGATTTCTTACCAATGAACAATTATGAGATTCCAGCAGTGGAGTTCAAAAATTTGGAATTCAATCAGCAGTTGTGTCCACCACCACTTCTTGATATTCCCTCTGGTAGCTTACTTGATATTCCTGCGAGAAGCCTGTTGGCACAGGGTCTTAATTCTGCCTATTATAGTCGGTCATTCCTCTCAACGGTGCATCCAACCAAGCGTATGCGAGGCTCCGAGTCTGTGTTCTCTGGTTTAAATGATGATTCTTCTCCATTAAAAAATGATGATTCTTTCCCAAGCTGCCATAAATATCAGAACGATGGTTCTTTGCTTGCTCAGTCCTTGGGGTTTTCATCTTCATATTATCGAAATCTAACATCTGATCATCACCCGGCATCCTTGGGTGTAATTCCTGGCAGCCATGCCCATTTAAATGGCAACTCCTCTTCTTCAGAGCCCTCACGGGCAAAGAAGCTCGAGCTCCCTTCACTCCAAAGTCAGATGGCAAGTTGGGGCTTATCTTCTTCCCCTCTTCCTTCACTCGAGTCCGTTGATACTTTGATTCAGTCCCCTCCAACTGACCAGACTGAATCATGCAATCTGTCACCTAGGAACAGCGGTCTGTTGGACGCTGTACTTTATGAAGCACAAACTATGAGAGCTTCAAAGAATAACTTGCAGCAGGAGAGTTCCGGTGATGTGGTGGATAATTCATGTCCAGATCTCCATGAGACTGGGTGGGAAACATATGGTGATCCAATCTCTCCTTTAGGTCATTCTGCTGCATCTGTGTTTAGTGAATACACCCCTACTAGTGGAAGCTCATCAGAGGAGCCCCAGTTAGTGACGATGCCAGGTTGCAAGGTTAAGCAGGAGAAGTTTGACTTCGGGCCCTATGATGGGAAGGATGACGCCTCAAACCCGATCTTTTCCAGGCCAGACTACTTGCTTGACTCCAATTGTTTCAGTCCTATGCAGAACTATGTGAGAACCATTTGGCGCTGA
>NtMYB208

ATGGGAAGAACACCATGTTGTGAGAAAGTGGGACTCAAGAGAGGCAGATGGACTGAAGAAGAAGATGAAATTCTCACTAAATATATTCAAGCTAATGGCGAAGGTTCTTGGAGATCACTACCCAAAAATGCTGGGTTACTGAGATGTGGAAAGAGTTGCAGACTGAGATGGATTAATTATTTGAAAAATGATTTAAAGAGAGGTAACATAACTGCTGCTGAAGAAGCTATAATTATCAAGTTACGTGCAACTTTGGGTAACAGGTGGTCTCTAATAGCAGAATATTTACCGGGTAGAACAGACAATGAAATAAAAAACTATTGGAATTCTCGTTTGAGCAGAAAAGTAGAAAGCTTAAGGATTCCAAGTGATGAAAAGTTGCCACAAGCTGTTGTAGAATTAGCCAAAAATGGAACACATCAACTAAACAAGCAAAGACGCAGACGAACAAGTCCATCATCAAAGTCTATTGCTTCAAATTTATCGAAACCTGATCAGCTAGTAGCGGAGTCAGAATTTTCACCAAATGAGACTGTAATTCCTATGCCATCAACGCCAAATATAGAGAAAGAAGTCTTATCTAGCACCATAAATATTACTACTAGCTCATGGCAAGAATATGGGAATAATATTATAGCAAGTGGCAATAATATCATAGAGCTAGATAATGATCAAATGCAGTGGCGTGATGATATTGTGCTAATAGACGAAGATGAAGAGCTAGATCAAGATTTCATTCTCAGCTGTTTATGGAACGACGAAGGAGAAAATCTTGAAATAATCCAGCATAACAATAACAACAATAATAATAATGAAAAAGTAAGTGAAGAAGGTGGACATGACAAAATTATTGTTAGTGATGAAACAAAAACATTAATGGGGGATTGGGAATATTTATGGGCAAGTCATGAAGAAGCAGAGGAAGAGAACAACATGTCAAATAATAATTATATTTCATCTTGGCCATTGTGGGATAGTAATGACACTGCAGGGCTACAACAATATTGCACGAATAAAGCAATGGTAGAAATTGATCCCATGCAGAGTGAAGATCATCAGCATATATAG
>NtMYB142

ATGGGAAGGCCACCTTGTTGTGATAAAATTGGTGTGAAAAAAGGACCATGGACACCAGAAGAAGATATCATTCTGGTATCATATATTCAAGAACATGGTCCTGGTAACTGGAGAGCTGTTCCTACTAATACTGGATTGCTTAGATGCAGCAAGAGTTGCAGACTTAGATGGACTAACTATCTGCGTCCAGGCATCAAACGTGGCAACTTTACCGAGCATGAAGAGAAAATGATTATTCACCTCCAAGCCCTTCTTGGCAACAGATGGGCAGCTATAGCTTCATATCTTCCACAAAGAACAGACAATGACATAAAAAATTATTGGAATACTCATTTGCAAAAGAAGCTTAAGAATGATGATGTGAATAATCAAAAGGGAAAATCATCATTTCAATCAATCTCAAAGGGACAGTGGGAGAGGAGACTTCAAACAGACATCCACACAGCTAAACAAGCTCTTTGTGATGCTCTATCCCTTAACAAAAAAACCACTGATTTCTCACCAAATATTAATCCTAGTACTAGTTCTTTTCCTGTCCAATCTTCTACTAATACCTATGCGTCTAGTGCCGATAACATCTCTCGATTGCTTCAAAATTGGATGAAAAATTCCCCAAAATCATCTAAGAGCATATCTAATAACTCAGCCACTAGTCAGAGTTCTTTCAACAATTTATCAATCGGGACGGGTTCGAGTTCTAGTCCTAGTGTTGGAACCATGAATGCACCAACACCAGAGGGGTTAGACTCACTCTTTAGCTTCAATTCATCCTATAATTCTGATGTTTCTCAGTCCGTGTCGGCTGACGAGGTTGTTGTTTTCACACCTGAGAATGCTGGAATTTTCCAAGTCGAAAGCAATAAATACAATTTGCCAAATTTCAAGGATGAAAATGGTTTTTCCCAAGAGGGAATTAGCAAACAAAATTTGGAGACGGAGGTACCCTTAACTTTGCTGGAAAATTGGCTCTTTGATGATTCTAATGTACAAACACAAGAAGAGCTAATGGGAATTGAAATAGGCATGGAATGGAACTGCTGA
>NtMYB048

ATGGTACAAGAGGAAATAATAAGAAAAGGTCCATGGACTGAACAAGAAGATGTTCAGCTAGTATTTTACGTGAAGATGTTTGGTGATGGCCGCTGGGATTTTCTGGCGAAAGTTTCAGGTTTGAAAAGAACTGGAAAGAGTTGCAGATTACGCTGGGTTAATTACTTGAATCCTGCTCTCAAACGTGGCAAGATGACCCCTCAAGAAGAGCACCTTGTTCTTCAACTCCACTCCAAATATGGAAATAGATGGTCGAAAATTGCCGGGAAATTGCCGGGACGAACCGATAATGAAATCAAGAATTATTGGAGAACCCACATGAGGAAACAAGCTCAAGATCAGAGGAATAAGAACAAGGCTTCTATTTCTCCATCTTCGTCCTTTTCCAACTCTTCGTCTAATTCCTCTGCCAACAGTCCTACCGTGGACTCCATGCCTGTCAATGAACAAAACGAAAGAAATTCTAACGATGGACTCGAGCACTTGCAATTAGCTGCTGGAGAAAATACAGTATATGATCATGAATCAGGGGAGAAAAATATGATGGTTTATTCCATAGATGAAATCTGGAAAGAAGTTGAATCATCAGAAGATACCGATCAAACGATGAATAAGTTACCAGTAATGGCATCACCCTTATGGGATTATTGCCCAGATACACTATGGATGACGGATTATTACTATGACAATCAAGATATCTCATTTTTCACAGGCTAA
>NtMYB230

ATGGGAAGAGCTCCTTGTTGTGACAAAAATGGACTTAAGAAGGGTCCATGGACCCCTGAAGAAGATCAAAAGCTCATTGATTACATTCAAAAACATGGCTATGGAAATTGGAGAACTCTTCCAAAGAATGCTGGACTTCAAAGGTGTGGAAAGAGTTGCAGGCTTCGTTGGACAAACTATCTAAGGCCAGATATTAAAAGGGGAAGGTTCTCTTTTGAAGAAGAAGAGACAATCATTCAACTGCATAGTGTTTTAGGGAACAAGTGGTCTGCTATTGCTGCGCGTTTGCCCGGTAGAACTGATAATGAAATCAAGAACTATTGGAACACTCACATCAGAAAAAGGCTTTTGAGAATGGGAATTGATCCAGTAACTCATAGTCCACGCCTTGATCTTCTTGATCTTTCTTCCATTTTAAACCCTTCACTCTACCATTCATCTCATCAAATGAATCTTTCAAGATTGTTTGGTCATGTCCAATCATTGGTAAATCCTGAAGTTTTGAGATTAGCTACTTCTCTTTTATCCTCACAACGCCAAAACTCTAACTTTTTAATGCCAAATAATCTTCAAGAAAATCAAATATGCAATCCTCAAGTCCAAAACCAATTGCCACAAATGGTCCAAATTACTAGCCAAGTTCAAAACCCTATTCAAGATATTCCAACTTGCACCACTTTATGTACTACTTCATGTGTTCCATTTTCAAGTGAAGCTCAACTCATGCAGCCACCTACAAATATGGAACAATTCTCATCAAATCTTGAAAACTTTAGCTCACAAAATTGCCAAGTAAATGAGTGGCAAAGCAATGGGGTTCCTTCAAATTTGACTGATGATTATTTTGCTGTACAAAATTATGGGTACTATCATGAGGTGGATCAGTCCATCAGGGATCCTCCACCGTCCGATGCTTCAACATTTCAATCCAACGATAGCAACAACTTCAGCTTTCAATCTGTTTTGTCTAATTTATCGACGCCTTCATCAAGTCCCACGCCATTGAATTCAAACTCAACTTACTTCAACAACAGCAGCAGCACAACTGAAGATGAGAGAGATAGCTACTGCAGCAACGTGTTGAACTTTGATATCCCAAATATTTGGGATTCCACTAATGAATTTATGTAA
>NtMYB099

ATGGGTAGACCCCCTTGCTGTGACAAAGTAGGAGTGAAAAAAGGGCCATGGACTCCAGAAGAAGATATAATGTTGGTTTCTTATGTTCAAGAACATGGTCCAGGAAATTGGAGGGCAGTTCCCACTAAAACAGGATTGCGGAGATGTAGCAAGAGCTGCAGGCTAAGATGGACTAACTACCTTAGGCCAGGGATAAAGAGGGGTAGCTTCACAGATCAAGAAGAGAAGATGATTATCCAGCTACAAGCTCTTTTAGGCAACAAATGGGCTGCAATAGCTTCGTATCTACCAGAGAGAACTGACAACGACATTAAAAACTACTGGAATACTCATCTAAAGAAAAAGATGAAAAATCTTCAAGAAAAATGCTCTGGAGATGATGATCTATTCTCTGTAGAAAATGGTCATAATTTCTCATCTTCAAACTCAACCTCAAGGGGCCAATGGGAAAGAACACTTCAAGCTGATATAAACATGGCCAAAAAAGCTTTACATAATGCCTTGTCATTGGAAAACTCAACCCCATATATTAAACAAGAAACTCCAGCCCAAGTTTCTACCTATGCATCAAGTACTGAGAATATAGCCAGATTGCTACAAGGATGGATGAGAAGTTCTTCTTCCACAAATAATTCTGAGAATTCAAAAACTTCATCTAATAACATTGCGGCCACAACTGATTCCTCTTCCTGTGATGGGACTCCAAGTGCTGAAAGCAAAGGTGGAGTGGGCATAATGGAAGCGTTCGAGTCACTTTTTGGGTTGGAAACATTTGAATCGTCAAGTTCAGATCAGTTGTCTCAAACAGCATCACCTGAGGCTAGTAAATTTCAAGTTGAAATCAAGAAAGAAGAGAATAACTCACAAGTGCCCTTGTCCGTTATGCTAGAGAATTGGCTGTTTGATGAAAATACCATTCAAGGGAAGGACGATTTGACTATCTTCTCCTTTGATGAAACTGCTGACCCTTTTTAG
>NtMYB081

ATGGGAAGAACTCCTTGCTGTGAAAAAAATGGACTTAAGAGAGGTCAATGGACCTCAGAAGAAGATCAAAAGCTCATTGATTACATTCAAAAGCATGGTTATGGAAATTGGAGGGTACTTCCCAAAAATGCTGGACTTCAAAGGTGTGGAAAGAGTTGTAGGCTTCGTTGGACCAACTATCTAAGGCCAGATATTAAAAGGGGAAAATTCTCTTTTGAAGAAGAGGAAACAATCATTCTACTTCATAGTATATTAGGCAACAATCAATATTTCAAGATTGGTGGGATACCTATGGTAAATCCAGAAGTCTTGAGAATATTAACCACTTCTCTTTTATCATCACAATATACAGTGAAACCACCCGAACCCGTTGAAAATCAACTGCCACCGTTAGTTCAACTTAGTCAAACTCAAACTGCTACTCAAGATATTCCATGTGTTCCATTTACTAGTGAAGCTCAGCTAATGCAACAAGCAAATGTGAAGCAATTTTATAGCTCACAAAATTACCAACTAAATGATTGGCAAAATGGAAGTCAATTTGATTTGACAAAAGATTACTTTCCTTTACAAAATTATGGTTACTATGAGCCAGATCAATCTGTTATGGATCCTTCACCGTCCGATGCATCAACTTTCAATCCAACGGCAGCAATAACATGA
>NtMYB032

ATGAATAGTACTGCTGCTTCTTGTGCAGTTGAGGAAATGAACTTTTTACTTCCTTCTGTTAAAGAAAGTCATTGGATTTTTAATCAAATGGAAGAAGAGAGAGGAACATATAAGTTGAAGGATGAAAAAGAGGAAGTAGATTTAGTGGGGATGAGGAAAAATACAAAGCTATGTGCAAGAGGTCATTGGAGACCACATGAAGATGCAAAACTTAGAGAACTTGTTGCTCAATTTGGTCCTCAGAACTGGAATCTCATTGCTGAAAAGCTTGAAGGAAGATCAGGAAAAAGCTGCAGATTGAGATGGTTTAATCAACTAGATCCAAGGATAAACAGAAGAGCATTCTCAGAGGAAGAAGAGGAAAGGCTGTTAATAGCTCACAAAATGTATGGAAACAAATGGTCAATGATTGCAAGGCTATTCCCAGGAAGGACAGATAATGCAGTTAAGAACCATTGGCATGTCATAATGGCTAGAAAACACAGAGAACAAAACAGTGTCTACAGAAGAAGAAAGCCTTCACATTTGCAACAAATTAATTCCCCTCATATTGTCTCTGCTTCTAATTTGAATAGTGATTCAACCATTTCTAGCAACTACAACAACATTGATGATCATCAATCAGCTTCAACTTGCACTGATCTTTCACTTACTCCATCTTCTAAATTTATTATTCCTCCTTTTCTCATGCCAAGATTTACTCCTATGCAGCATCACCACCAAGAAATCCTTGAATCAAACAAAGGTATCTCAAGACATGAAGAGTTGAAAATGGAAAGTGGGGTTCACCCAAACTTCTTGTATGGAAAGGAGGAGCCAATTGCAAACAGTACTGTAGAGGAAGGTAATCAATGTGGATGTGGTAATCAGTCAGATACAAACTCAGAAATTTCTGCATCTGAGTCGGTAGCCAACAACATGACTAATGTTAACATTTATGAAAATGGTAACCAAGAAAAACAGATGAAGAGCAAAACTATGCACTTCATTGATTTTCTTGGAGTTGGAGCCACTTGA
>NtMYB095

ATGGGACGTTCACCTTGTTGTGAGAAAGCTCATACAAACAAAGGAGCTTGGACTAAAGAAGAAGATCAACGCCTTGTTAATTATATTCGTTCTCATGGTGAAGGTTGTTGGCGTTCTCTCCCTAAACCTGCAGGATTGCAAAGGTGTGGAAAGAGCTGCAGATTGAGGTGGATAAATTATCTAAGGCCTGATCTAAAAAGAGGGAATTTTACTGAAGAAGAAGATGAATTGATCATCAAACTCCATAGTTTGCTTGGAAACAACTGGGAGATTACCGGTAGAACTGATAATGAAATCAAGAATTATTGGAACACACACATTAAGAGAAAACTCATCAGCCGTGGCCTTGATCCACAAACCCACCGCCCACTCTCCACTGCCACCGCCACTTCTACCGCCACTGCCACCTCCACCTCCACCGCCACCAAAAACATCTGCTTGGACATGAGAAACACCTCAGTAGCAGCAACCCCTTTATCTCTAAATGATCAAAACCCCACAAACTATTCATATTCATTTGAAGAAGAAACCAAATGCAGCAGTAGTACAACTGAGGAAAGACATGAGCCGTTAGAGGCGTCGGCGGCCGTTACGGAGAAAAGCTCCGGTGAAGTGATGATCAATCTTGAACTTTCAATTGGGCTTCCATTTCAGGCTATGGTGGCGCAACGGCGGCCGACGGTGGAACTACCGGTGGCAGCCACCGAGTTGGTGGAGAAAGCAGTGTGTTTGTGTTGGCAAATAGGATCTCAAAGTGGTCAGCAGTTTTGT
>NtMYB228

ATGGAAACTATATTTCCTACTTCATCAAGTTGGATGAACAAGAGCTCAATATGGACTAAAGAAGAGAACAAACTGTTCGAAAGTGCTATTGCGATATACGATGAGAATACTCCGAATAGGTGGTTTCAGGTGGCAGATATGATCCCTGGAAAGTCAGTGCTTGATGTGATGATGCAATATCAGGAACTAGCTGCAGATGTTTGTGACATCGAAGCTGGATTGGTTCCAAATCCTGGTTATTTCGCGTCTTCTGATTGTGGATTACAAACATTTAGAAAGAGAGGCAGGTCTTCTGATCAAGAAAGAAAGAAAGGAGTACCATGGACAGAGGAAGAACACAGGCGATTTCTAATGGGTTTAGACAAGTATGGAAAAGGGGACTGGAGGAATATATCCAAGAAAATGGTAATCTCAAGAACACCAACACAAGTAGCAAGTCATGCTCAGAAATACTACCAGAGACAGCTCTCAGGATGCAAAGATAAGAGGAGACCCAGTATCCATGACATTACCACTTTCCATTTCGTGGCCGACGACACATCTCAAAACAACATCAATTCTCTCTCTAAAGAAAAGTTGCACAAATTCACAACTACAACAGATGTAGTGAAATACTGGAATAGCTCAAGTGATGAACATCTTATGGATTTTGGATCGTCTTATGGAAGTTCAATTGTGGCATACCCGTATGAGCTTTCTTCACAATCTTGGGATGGACATGGAGCTATATGGGATTGA
>NtMYB132

ATGGGAAGACAACCTTGTTGTGACAAACTTGGAGTGAAGAAAGGTCCATGGACAGCTGAGGAAGACAAGAAACTCATCAATTTTATTCTTACAAATGGCCAATGTTGTTGGCGTGCTGTCCCTAAACTCGCCGGTCTTAGGCGCTGCGGTAAGAGTTGTCGTCTCCGATGGACTAATTACCTTCGACCCGACTTGAAAAGAGGACTTCTTAGTGATGCCGAGGAGAAATTGGTTATTGATCTCCATGCTCGTCTTGGAAACAGGTGGTCCAAGATTGCTGCAAGATTACCGGGAAGGACAGATAATGAGATTAAAAATCATTGGAACACTCATATTAAGAAAAAGCTTCTAAAGATGGGGATTGATCCTGTTACACATGAACCACTCAAAAAAGAAGCAAATCTAATAGATCAACCTATCCCAGAATCTGATCAAAACAAAAGTAATGGTCATCAGCAGGTACAAGTTGTACCCGAGTGTACAAGTGTCACTGCAGCAGCCACCTCCTCAGAGTTAGATAACTCGTCTTCTTCCACTTCTTCGTCTGAAAACTCTTCAAGCATCACCGATGAATCCAAGTTGGTTCTCAACACACTCTGTGAAAATGATCCGTTGCTACGCTCCCTACTGGAAGCTGATGCTCCTCTTGTCGATTCGCTATGGGAACTTCCAGTATCTTCTGAAGAACAAAAAAATTTCGATAACATGACATCCTGGGACGACAGTTTTAATTGGCTATTGGATTGTCAAGATTTTGGCATTCATGACTTTGGTTTTGATAATTGCTTTAATGATGTTGAATTAGAGGTGTTTAACACCATAGATGACATGGAAAACAAGCAGTGA
>NtMYB197

ATGGCGGCGATTACACAACGAAAAGATTCGGATCGGATCAAGGGTCCATGGAGTCCCGAAGAGGACGAGCTATTGCAGAGTCTAGTGGAGAAACATGGGCCCAGAAACTGGTCTTTAATAAGCAAATCGGTTCCGGGTCGATCCGGAAAATCCTGCCGGCTCCGATGGTGTAACCAGCTTTCCCCTCAAGTGGAGCACCGTGCTTTCACTCCAGAGGAGGATGAAACCATCATCAGAGCCCACGCCAAATTCGGTAACAAATGGGCTACTATTGCCCGTTTACTATCGGGTCGGACCGATAACGCTATTAAGAACCACTGGAACTCTACTCTTAAACGTAAGTGTTGTTCCATGTCTGAAGATTTAAGTTTTGAAACTCCTCAACAACCTTTGAAAAGATCGTCTAGTGTAGGTCCTAGTACCAACTTTTCGTCTCATATGAATCCGGGTAGTCCTTCCGGATCCGACTTGAGTGATTCGAGTCTTTCGGGTTTTCCCCAGCCTCTTGTTTATAGACCTGTCCCCCGAACCGGCGGGTTGTTCCCTCTTCCTCCTCCAGTTCAACAGATCGAAACTTCTCCATTTATACCCGACCCACCCACTTCTCTTTGCCTCTCACTACCCGGATCCGGAACCCGTGAAACCTCGAATCAGACTGCACAACCAACCCAGCAAACTCAGCCTCCTCAATCACCACCACTACCTCCATCTCCTCCTTTGGCTTTGCCGCCGGTTGATAAACCGGTACCGCCACCAAAGGCTGCTTTCATGCCTCAGGTTCCTCAAACTAAGCAAAGTTATGATTTTTGTGCAGCAGCTTTACCCAAATCAGGAGAGAAACAGTTCTTTACTCCAGAGTTTTTGGGAGTTCTACAAGATATGATAAGAAAGGAAGTAAGGAATTACATGTCTGGTGTTGAACACAATGGGATTTGCATGCAAACTGATGCAATAAGAAATGCAGTAGTTAAGCGTATTGGGATTAGCAAGATTGAGTGA
>NtMYB183

ATGCCAAGAGTACCACCACAACAGCAACAGAAAAGTACAAACATGGAGGAGTTAAAGAAGGGGGCATGGTCTCCTGAAGAAGACAAAAAACTGAGAGCTTATATCATGAAATATGGCATTTGGAATTGGAGTCAAATGCCCAAATTTGCAGGGCTTTCAAGAACGGGGAAAAGTTGTAGACTCCGATGGGTTAACTATCTCAGCCCTGATGTTAAAAGAGGACCCTTTAGCATGGAAGAAGTTGATATAGTCGTCAAAATCAGCATTATAACATGTGAAGAAAACCAAATGATGGATGTTGTGAATTTCTCACAAACGTACCTGAATTGTTACAACGTTAGTTCACTTCACGATCAATCAGATATTAACGTGGAAAACACAGTTATCTTGGAGAGCAACCCGGAAATAGATGAAAATATTGGTGTTGCTGACTCTGATCAACTTTGTCATCAGTTTGATCAGTACTCCCATGCATGTTCCATTTCCGATATTGGTACAAGCTTTAATTACTCTATCGATCAGTTCGATATGAATTCCTTCTGGCTTGATGTAATTAGGGGTTTAGATCATTTTATTTTCTGA
>NtMYB146

ATGGGAAGAAAGCCTTGTTGTTCTAAAGAAGGATTAAACAAAGGGGCATGGACTCCTATGGAGGATAAAATTCTAATAGATTATATCAAAGTAAATGGTGAAGGGAAATGGAGAAATCTTCCCAAAAGAGCTGGTCTTAAAAGATGTGGAAAGAGTTGCAGACTAAGGTGGCTGAATTATCTAAGGCCAGACATTAAGAGGGGAAATATAACTCCAGATGAAGAAGATCTCATTATCAGACTTCATAAACTTCTTGGAAATAGATGGTCTCTGATAGCTGGAAGGTTACCAGAACGAACAGACAATGAAATCAAGAATTATTGGAACACAAACATCGGCAAAAAACTACAACAAGGAGTTGCTCCTGGTCAGCCAAACCGCATAATATCTTCCATTAATCGTCAGCGCCCTCGTTCTAGTCATGCCAAATCTTCCAAGTCCGACCCAGTTACCCAACCAAACAAAAATAATCAAGAACACACAGTTCCTAATCAGGATTCACAGTATTTGCTAACAGACGTTGGATTCGGAGGATCATCGTCTTCTTCATCCCCGTGTTTGGTTATCCGCACAAAGGCAATTAGGTGCACTAAAGTTTTTATTACTCCTCCTCCTACTAGTAGTTCGGTTGCTGAGCCACAGAATGTTGATCAGTCTCACAATGAGATTGCTCAAAGGGCTAGTAATTCTCACTCAGTCTTCCCACCTTGCACCAGGAATCCCGTTGAGTTCTTACGCTTTCATGTTGACAACTCAATTCTTGATAATGATAACGATGACAAGGTAATGGCGGAGGATTTGACAATAGAAAATGCAAATACTATTGTAGCATCGTCCTCATCATCGTCATCATTATCAGTGTCATCTTTGTCCGAGCAGCAACAACCAATATCAGGATCAACACCAACTTTCTCTGGAGAATTGGAAAATTATAACTTTAATTTTATGTTTGGTTTTGATATGGACGATCCTTTTCTTTCTGAGCTTCTAAATGCACCTGATATATGTGAAAACTTGGAGAATACAACTACTGTTGGAGATAGTTGCAGCAAAAACGAAAAGGAAAGGAGCTATTTCCCTTCGAATTATAGTCAAACAACATTGTTCGCAGAAGATACGCAACACAACGATTTGGAACTTTGGATTAATGGGTTCTCCTCTTGA
>NtMYB103

ATGGGTAGACCACCTTGTTGTGATAAAATAGGGGTGAAGAAAGGACCATGGACTCCTGAAGAAGATATTATGTTGGTCTCTTATGTTCAAGAACATGGTCCTGGGAATTGGAGAGCAGTTCCCACTAATACAGGGTTGCGCAGATGTAGCAAGAGCTGCAGGCTAAGATGGACTAACTACCTAAGACCAGGAATTAAGAGAGGTAGCTTCACTGATCAAGAGGAAAAGATGATTATCCAACTTCAGGCAGTTTTAGGCAACAAATGGGCTGCCATAGCTTCATATCTCCCGGAGAGAACAGACAACGATATAAAAAACTATTGGAATACTCATTTAAAGAAGTTGAAAAAGCTTGAAGCAAGTGATTTATACTCTAAAGAAGGACATTGTTTATCACCTTTAAACTCAAGCTCCAGAGGCCAGTGGGAAAGGACACTTCAAACAGATATAAACACAGCAAAACAAGCTTTACAAAATGCCCTGTCGCTTGAGAAATCAAGCCCAATTCCCGAATATACGACCACTGATGTGAAGCCCATAAATCTTGGCTGTTACTCATACATAAAACAAGAAGGAAAAGTGTCTACTTCTACTTACGCATCAAGTGCTGAAAACATAGCGAAATTGCTTAAACAATGGACCAGAAGTGATTCAACAAACATTTCTGAGCAATCAAAAGCTTCATCAAGTACTCAACTATCTTGTAATAATAATGCCACGAACGAGGAATTTGAGTCACTTTCCAGTTTCGAGTCATTTGAACAGTCAAATTCAGATCAATTTTCACAGAGTTTGACACCTGAGGCTGGTAAATTACATTGTGAAATTAGCAAAAGAGAAGTGGATGATCAAGTACCCTTGTCAGTAATGCTGGAGAGTTGGCTTTTTGATGAAAATGACGATTTATTAATTTAG
>NtMYB128

ATGAGGAAGCCAGATCATCCATCAATATTAATGAAGGAGAAAGGGAATAATAACAATAGTAAGGCAAAACTAAGGAAAGGGTTATGGTCACCAGAGGAAGATGAGAAGCTGATGAATTACATGTTGACAAATGGGCAAGGATGTTGGAGTGACATTGCTAGAAATGCTGGCTTGCTAAGGTGTGGCAAAAGCTGTCGTCTCCGTTGGATTAATTACTTGCGACCTGACCTTAAACGTGGCGCCTTTTCTCCTCAAGAAGAAGAACACATTGTTCATTTGCATTCCATTCTTGGAAATAGGTGGTCACAAATTGCGGCTCGTCTTCCAGGGAGGACAGACAATGAAATAAAAAATTTCTGGAATTCCACAATCAAAAAGAGACTGAAGAATAATAACAACAACAATAACAACAGTAACAACAACACGTCATCACCTAATACCAGCGACTCGTCTTCCGAGCCTCGAGCACTCATGGGTGGAATAATCCCTATGCAAGGACACGACGTAAATCATGTAATGGCAGCAATATGCATGGATAATTCCTCATCTAGTAGCAACCATTTTAATCCTTTCCCGCAACTTGACAATACCAACTACGACATAATCGGAGCAGGTTTATACAATTTTCCATCTTGTTTAGGTCAATTTGATGGAGATGGTGGCGTTGTGGATTATGATGTTGTGGAAAATTATAGTACTATGGGGTTAGGAAGTGATTTTTCAGTTCCCACATTAGAGGGTGGTGGAAATAAGAGTATGGGGGGTCAGATTAATAATAATGTTAATTTTAGTAGTAGTAATATTACCGCTGCCAATATTGACTATAATTCTTTGATTGAAAAGAAAACAAATGGCAACAACAACCAGCAGTTGATGTTGAGTGAGACTAGTGATCAAAGTCTCAAAGTTGAAGACTATACGGTTGGTTTTGGGAATCATCATCATCAACATCATTGGCATGGAGAAAGCTTAAGAATTGGAGAATTTGATTGGGAAGGGTTGTTGGCAAATGTTTCCTCCTTACCTTACCTTGATTTTCCAGTTGAATAA
>NtMYB161

ATGGGGAGGCATTCTTGCTGTTACAAGCAGAAGCTGAGGAAAGGCCTCTGGTCCCCTGAAGAAGATGAGAAACTTATAAATCATATTACTAAATATGGTCATGGCTGTTGGAGTTCAGTCCCTAAACTAGCTGGGCTTCAGAGGTGTGGCAAAAGCTGCAGGCTAAGATGGATTAACTACCTGAGACCTGATTTGAAAAGAGGAACATTCTCACTTGAGGAAGAGAATTTGATCATTGAACTTCATGCAGTTCTAGGGAACAAGTGGTCACAAATTGCTGCTAGATTACCTGGAAGAACAGACAATGAAATCAAGAATTTATGGAATTCTTCCATTAAGAAAAAACTAAGGCAAAAAGGGATTGATCCAAACACTCACAAGCCACTATCTGAGGTTGAGAATGAAGAGAAGGTGTCAGTAATCAGTAAGAACAATGAGAAAGCTTCTGAAGGCTCCAGTGAACTCAATTTCTTTGAAGCTCATGAGAATTCTAACTATGGAATTGAAACAGAGAAACCAAAACCATCTTCAGCGACGACTATGGACCGCTATTCCAATCATATGAGTGCTGCTGTAGCCCCACCAACACATGTATTCTTCCTTAATAGGTTTGTTAACACACATGAAACCTCCACCACTAGTTGTAATAAGCCTCTTGATTTGGCAAGTTATCTCTCTTTTCAGCAGTTGAATTATAGCTCAAACATTGGTTTGTCCATGAGCCCAAACACCAGTAATCTTCTTTTCAACTCCAATAATTCCAAGAATTCAGAAATGGTTTCTCATCAGTTCAATTCCAACATGACAACAAATGATAATATTCTCCCTTCCATTTCAAACTCAATTCTCACATCTCCAATAGCAGCAGCAAGTAATAATTCAATAGGGACGTTTACCAGCAATGGGAGCAGTACTAGTATTGATCAATTGCAAAGAAACTCTTCTTTCTTTGATAATAATGCATTCTCATGGGCAGCTGCTGACTGTGGGAAATCAGAAAAAGAAGCCAATATTAATCCATCAGAAATTGATCCTGAAGACATCAAATGGTCTGAATATTTGCATACACAATTTTTACCAGGCAATTCAATCCACAATCATCAAATAACTCAAGAATTGTACAGTGAAAAATCAGGCACACAATTTGCAACAGAAGGTTCATTGACATGGCTGCAGAACCAACAGCAACAACCTTCTCTACAAACTGCAGACTTATATAATAAGCATTTTCAGAGAATTCCAGATGCGTTTGGACAATTTTCTTAG
>NtMYB243

ATGATGGATAAAGAATTTAAAACAAGAATGAAGAGAGGATTTTGGAAACCTGAAGAGGACTTGATATTGAAAAATTGTGTGGAGATTCATGGAGAGGGAAACTGGGCCACCATTTCTGAGAAGTCAGGCTTAATGAGGAGTGGTAAGAGCTGCAGACTAAGGTGGAAAAATTACCTGAGGCCAAACATCAAGCGAGGAATGATGTCTGAAGATGAAAAGGACCTCATCATCAGACTCCATAAGCTCCTTGGAAACCGATGGTCGCTCATTGCAGGTAGGCTTCCTGGAAGAACAGACAATGAAGTAAAGAACTTCTGGAACACACATTTGAGCAAGAGGTCTTGTAGAGGCAAAAAGAAACATGTCAAGTCCAAGGAGGCGAACAGTCGCAGCCCACTGGGGAAAGAGAGTCAAGAATTTCCTGCTGAGACAGTAAGCAATAAAGAAGTGGCGGCCAATTCAGTTTTAGATTCATGGATAGAAGAAATGCAGGATTTCAACTGCAGCTTACTATCACCTCTGTCAATGAATAACGTGCCATTCCTTGAAGACGAGCCTTTTATCCCCATACTGGATGACATTGTCTTGCTTGATACATTTACAAGCACTGGCAAAGAAGTGTGGAATGAGATTCAGCCATTCCTTTAG
>NtMYB052

ATGGGAAGGTCACCTTGTTGTGAGAAAGTGGGATTGAAGAAAGGGCCATGGACACCAGAAGAAGACCAAAAACTCATGGCTTTCATTGAAAAATATGGCTGTGGCAGCTGGCGTGCTTTGCCTGCTAAAGCTGGACTAAAGAGGTGTGGAAAGAGCTGTAGACTAAGATGGATAAATTATCTAAGACCAGATATCAAGAGAGGAAAGTTCAGTTTGCAAGAAGAACAGACCATCATTCAACTCCATGCCCTTCTTGGAAACAGGTGGTCAGCTATAGCAGCTCACTTGCCCAATAGGACTGACAATGAGATAAAGAACTATTGGAACACACATTTGAAGAAGAGATTAACCAAGATGGGCATTGATCCAACTACTCATAAACCAAAGACCAACATTTTTGGAAAGGATGCGGCAAACCTAAGTCACATGGCTCAGTGGGAAAATGCTCGTCTAGAAGCTGAAGCTAGACTTGTTCGTGAATCCAAGAAACAAATTTCCAACCAATTTGGTCCTAATTTGGCTACCAAACCAATATCTTATGGCAACCAGAGAAACATTTTGCCCCTTCAAACGAAAATACCACCTTGTCTTGACGTACTAAAAGCATGGCAAGGGACTAATTGGACAACAAAGCCAAAAACAAAAGACATGACTTCATCAGTTTTTTATCCTTTCTTTGATTCTCCAACATCAACGTCAAACTTATCGAACAACAACTTATTCATGGTACCAAATAATAATATTCCTGGATTAGTGGACATGAATTCGTGTTTGGTTGCAGCAAGTAATTTCGTGGAAAACACAAAGGAAGAAGTTCAAACAGAGTGGAAATGCTACGAGAAATCAAACAACGAATTACTCAGCCAGATTAACGATATTTCATATTCTAATGATTCATCAACTTATAATATGAGCATAACAGATCAATCTTCATTATGTGTGATTCAAGGGTTCACGCACTTGGAAAATATTGTTGGAAGCTGCGAAGACAATATTTTTGAAGACGACAACAACAACAATTATTGGAATACTATACTAAATTCTTGTACTTTACCTGCTGATTCACCAGTATTTTAA
>NtMYB106

ATGGGGTGCAAGCAATTAGTGGACAAGCAAAAGTCAAAGCACAAGAGGGGATTATGGTCTCCAGATGAAGACCAGAAGCTCAAAGACTACATCCTCACCTATGGACATGGCTGCTGGAGCTCCGTGCCCATCAATGCTGGGTTGCAAAGGAATGGAAAGAGTTGCAGATTGAGGTGGATTAATTATTTAAGGCCTGGCCTAAAGCGAGGGACTTTTAGCACTGAGGAGGAGGACACAATTCTGACCCTTCATGGCATGTTGGGCAACAAGTGGTGTCAAATAGCACAACATTTGCCTGGAAGGACAGACAATGAGATAAAGAATCATTGGCACTCTTACCTAAAGAAGAGAGTGTCTAAAATGGCAACAAATGAAACTGGGCAGGCTAGATCGGGATGCACTAGCCTGCATAGTGGAAATAGAGAATCTTCACCTTCTTCAATAAAATTGGCTTCCCAAAATTCAAGTCCGGACTCATTAGCAGATAGTGATCAGTCTGCTTCACTACTGGTTGACTTTGCAAAAGAAAATTGCAAAAGCAATTTACCAAAAGTCTTATTTTCTGAATGGTTCTCGTTAGAACAATTTAGTGGTCAAGAAGATTTCAACAACACAACCAATCAAGATCTTTCCAAGAATAACTTTGGATGCAATGATTCGGTGTTCCCAGATGCTTTCATGCAATATGTTCCACTGATGAATGAAACTACCTATGGGAATCACATAAATCAAGGTTTTCACAGCGGGACTGTGGATGGAATATCCCAAACACCACTCAGATTTCAGGATCAGATCTCTGCTAATGGTTTTGAAGAATTTATATCAGGGGAATTTAACATACACGGCCATGTGATGTAA
>NtMYB110

ATGGGGAGGCATTCTTGCTGTTACAAACAGAAGTTAAGGAAAGGCCTTTGGTCTCCTGAAGAAGATGAGAAACTTATAAAGCATATTACTAAATATGGTCACGGCTGTTGGAGCTCAGTCCCTAAACTAGCAGGTCTTCAGAGGTGTGGAAAAAGTTGTAGGCTCAGGTGGATTAACTACTTGAGACCTGATTTGAAAAGAGGAACATTCTCACAAGAAGAAGAGAATTTGATCATTGAACTTCATGCAGTTCTTGGGAACAAGTGGTCTCAAATTGCAACAAGATTACCTGGAAGAACAGATAATGAAATTAAGAATCTGTGGAACTCTTCTATTAAGAAAAAGCTAAGACAACGAGGTATTGATCCAAATACTCACAAGCCACTTTCTGAGGTTGAAAACGAAGAGAAAGCGTCGGCAAACAGTAATAATAAGAACAGTGACAGAGTTTCTGAAAGCTCAAATAATGATCAGCTCAATTTTGTTGAGGCTGCTCATGAGAATGTATTTTCAACAGAAAAGCCAAAGCCATATTCAATGACAATTATGGACCGTTATCCATTTATTGAAACCAATAATATTGCCCCACCAACTCATGAATTCTTCACCACCAATTGCAAGTCTCCTGATTTTGCTAATTATCTCTCCTTTCAACACTTGAATAATTATACTCCCAATACAAATATTATCTTCAATAAGAACTCTGCTGACATGGTATCTGATCAGTTCAATTGTAGCCTTTCTCCTATGTCGAATTCTATTCTCAATACATCCCCGTTGGCACGTATAAAGCCGGCTTCTTTAACTACTCTTCCTCCTGATAGTAGTTTTAATATCAACAAGTTCCAGAATTGGGAAGCTTGTACTATCAGCAGCAACAGTAATGGTAGCAGTAACAGTATTGAATTACAAAGCAACTGTTCATTCTTTGATAACAATGCTGCGGCTTTCGCATGGGGATCAACAACAGCAGATGGTAGTGGGAAACCAGAGAGAGAAGAAATCAAATGGTCTGAGTATTTGCAAACCCCATTTTCACTAGGTTCTAACACAATCCAGAATCATCAAATTTCGTCTCAACATCAAGCTGACTTATACAACGAAACAAAATCCGAGACACAGTTCGTGACACAAGGTTCATTGAATTTGAGTACTACTACAACATGGATTCAAAACCAACCGCAACAATCTTCTCTACAAACTGCAAACTTATACAATAGTAACAATTTTCAGAGGCTTCCCGCCGCCTTTGGACAATTTTCTTAG
>NtMYB140

ATGCACCAAGACGAACTGCGGAGAGGGCAATGGCTTGAAGAGGAAGATGAGAGTCTGGTTATGATTATAGCCATGTTAGGAGAACGTCGTTGGGATGCGTTAGCAAAGGCTTCAGGTGAAGAACATCTGATAATCCAACTTCAGAAACAGTTTGGAAACAAGTGGTCAAAGATAGCTGAACAATTGCCAGGAAGAACTGATAACGAAATCAAGAACTACTGGAAAAGTCATTTAAGAAAGAAAGCACTAACATACAAACAAGAACAACAATCATCAACTTTGAAAAGTGACACAGTCCCTTCTTCTCATAGTGATGACTCCTTTTCTGGAAAAGGAGATTGTTCCTCTGCTGATTCTTTGGCATACTCTTCAAATGACACAACATTATTGGATTGGATTCCAAGTTGGTCATATGAACAAAGCAGAATGGAGCATCAT
>NtMYB049

ATGGCAAGGACACGTTGCTATGACAAAAGTGGATTGAAGAAGGGAACTTGGACACCTGATGAAGATAGGAAATTAGCAGCTTATGTTAGTAAATATGGTTGCTGGAATTGGCGTCAACTTCCCAAGTTTGCTGGATTAGCTAGGTGTGGGAAGAGCTGCAGACTGAGATGGCTGAATTATCTCCAACCAAATATCAAAAGAGGAAACTATACTAAAGAAGAAGATGAAATTATCATGAAGCTCCACGCAGAAATTGGAAACAAATGGTCGGTAATTGCTGCTCACTTACCTGGAAGATCAGACAATGACATAAAGAATCATTGGCACACCTCTCTCAAAAAGAGATCAACTCGGGAATATTCAACTTCAACTGACTCAATAAAGAGATCATCTAACAACAGTTATCAAGCCAACAGTCAAAAAAAGAGACGTGAAAATGAAACTCAACTAAATGCAAATGAGAGTTTTCAATTGTCACCGATGCAATCATGCAGTACTGAGGTTTCTTCTTGTGCTACAATTGATCAAAATGTGGAAAATATACATGGCGAACGCGAGGTTTTTCAAGAAGAAATATTTGAAGTATCTAGCGGAAGTTTTTGGACAGAACCATTTTTAGTAGATAGTTTTAACACTGCTAGTGATTGTTTTGTACCATCATTCGATGATCATGGAGTATTTGTATCTCCATTTTCCCCTGTTATGAGCTATGGTGAATTACTATGCTCATATTATTAA
>NtMYB033

ATGGGAAGACAGCCTTGTTGTGAAAAGATAGGACTCAAAAGGGGTCCTTGGACAATTGAAGAAGATCATAAGCTTATGAATTTCATCCTCAACAATGGAATACAATGCTGGCGCCTTGTACCAAAATTAGCAGGGCTAATGAGATGTGGAAAGAGCTGTAGATTAAGGTGGATAAATTATCTAAGGCCAGATCTCAAAAGAGGAGCACTGTCAGAAGCAGAGGAAGACATGATCATCAAGCTTCATTCTCAGCTTGGCAATAGGTGGTCAAAGATAGCAGCGCATTTTCCAGGGCGTACAGATAATGAAATCAAGAATCACTGGAATACAAGGATCAAGAAGAAGCTAAAGCTCCTCGGCTTAGATCCTTTAACACACAAGCCCATTGAACAACCTGATCATCATAAAAATGACGATATTAAGCAAAATGATTCTTCAGAAAAAGAAGAGATCAATGGGAAGCTGGAATTGCCAGAAACTTTACCTTCATTAGACTTTCCAGAGGAGCAGCAGAATATTCAAAATTCAACATCTAGTTCCAGCTTAGATGAAATGAATGAGAGTAATTTGGAAATGGGGTCAAATGAGTTGTTCCAAAATTCAGACACTTTGGAGACATTTTCCAGCGACATGTATAATCCAGGGCTTGAAGATCCTTTCCAGAATTGGATAGGTAGCCCAATTCATTGGAATCTTTTCGGCAACTTAGACGAAAATTTTCTATGA
>NtMYB012

ATGGGTAGACCACCTTGTTGTGATAAAATAGGGGTGAAGAAAGGACCATGGACTCCTGAAGAAGATATTATGTTGGTCTCTTATGTTCAAGAACATGGTCCTGGGAATTGGAGAGCAGTTCCCACTAATACAGGGTTGCGCAGATGTAGCAAGAGCTGCAGGCTAAGGTGGACTAATTACCTCAGACCGGGAATTAAGAGAGGCAGTTTCACTGATCAAGAGGAGAAAATGATTATCCAGCTTCAGGCTCTCTTAGGCAACAAATGGGCTGCCATAGCTTCATATCTCCCGGAGAGAACAGACAACGATGTCAAAAACTATTGGAATACTCATTTAAAGAAAAAGTTGAAAAAGCTCGAATCAAGTGATTTATACTCTAAAGATGGATCTTGTTTATCACCATCAAACTCAACCTCGAGAGGCCAGTGGGAAAGGACACTTCAAACTGATATAAACACAGCCAAACAAGCTTTACAAAATGCCCTGTCACTGGATAAGTCAAGCCCAATTCCTGAATATACGACCACTGATGTGAAGCCTATAAATCTTGGCTGTTACTCATACATAAAACAAGAAGGAAAAGTGTCTACTTCTACTTACGCATCAAGTGCTGAAAACATAGCCAAATTGCTTAAACAATGGACCAGAAGTGATTCAACAAACATTTCTGAGCAATCGAAAGCTTCATCAAGTACTCAACTCTCAAGTAATAACAATGCCACCACCGAGGAATTTGAGTCACTTTCCAGTTTCGATTCATTTGAACAGTCAAATTCAGATCAATTTTCACAGAGTTTGACACTTGAGGCTGGTAAATTACACTGTGAAATTAGTAAAAGAGAAGTGGATGATCAAGTACCCTTGTCAGTAATGCTGGAGAGTTGGCTTTTTGATGAAAATGACGATTTGCTAATTTAG
>NtMYB178

ATGGATGGTGGTAGTAGTGCTTTTCATCCCTATCAAAACTTACCAAAAAATTACCTTGGATCAACTCCTCCATTTACTGCCATAGATAGGTTCTTATTGAGTCATGAAAATTATTTTTACCCTTTAAGTAGTAGTAGTAGCCATGCAAATGGAGTTTCTTGGCCAAAAAGTTTACCAGAGCCAAGTTTTATTGAAGGGTTTTTTCTCAACGAACAAGAGAATGGTTTAATAGAAGAAGTGAAATCAGTTCAAAAAAATAAAAGGGAGAGTGGGAAAAAAGCAAAAGAAGGTTCTTCAACAACAAATTATTTGGTCAAGGGTCAGTGGACTGATGAAGAAGACAGGAAACTGCTTAGGTTGGTAAAACAATTTGGAGTAAGGAAATGGGCTCAAATTGCTGAGAAAATGGACGCTAGAGCAGGGAAACAGTGTCGAGAGAGATGGCATAATCATTTGCGTCCAGATATCAAGAAAGATACATGGAGTGAAGAAGAAGAGTTGTTGTTAGTGGAAGCACATAAGCAACTTGGAAACAAATGGGCAGAAATTGCAAAGAGAATTGATGGAAGGACTGAAAATTCAATCAAGAACCATTGGAATGCGACTAAAAGAAGGATGAATTCAAGGAGAAATAAGAAGAGAAAAAATCAACAAGATGGCCAAAATGAACGCAAAAATCGCTCCAATATTCTCCAAGATTATATAAGAAGCGTGTGCTTCGCTGTTGATTCTCCCCTCACCACCGCCACATACCACGATGGCGGTGGTTCTGGTGGTAGCGGTGGATGCAGTTCCACCACCACCACTATCACACAGAGAAATAGTAACATCACAAATGCAACCCTAACATACTCTGACGATGATTCTCCATCGTTGCTCACTCATCATACATGTGATGAAGAAATGAACTTCATGCAAAATTTATTTGGAAAAAATTCACTCTTGAGTGACAATAATGGTACTAAAGCCATTGATCACTCTATGGAGGCAAAAGTAACTCAAAATCTTTTTGACAACAACTCATCTATCTCTAACTCAGCCTTCAATTCCTTTGGTGAAAATCCGCTATCTAAGGGTCAAGAGGCTCAATTACAGTATTCTCAACATTTTTGTCCTGACGTTTACCTTCCGTACCTTCTAGATGGTTCATCTTATAATCCGGAGTGCTTCGGATATGGAAACATCATGAATATGCAGATGAATCAAGCAACTGGTTGTTCTTCAGGAGGAAATAAGGCGGAAGTTGATTTAATGGAGTTAGTTTCATCTTCTCATTTCTCTCAAGGAACCTATAACAATACCTTCTTTTGA
>NtMYB063

ATGAGAAAAGGGAGATTAGTCAAGAGCACAAGTAGTAATTCCTCAAATGAAGATGCATTTGAGTTAAGAAAAGGGCCATGGACTACTGAGGAAGACAACCTTCTTATTAATCATGTAACTAGCCATGGCGAGGGTCGTTGGAATGCCTTAGCCAAATCTTCTGGATTGAAGAGAACAGGGAAAAGTTGTAGGTTGAGATGGTTGAATTACTTGAAACCTGATGTTAAACGAGGAAACCTTAGCCCACAAGAACAACTCTTAATCCTTGAACTCCACTCTAAATGGGGAAACAGGTGGTCGAAAATAGCAGAGCATTTACCTGGAAGAACAGATAATGAGATTAAGAATTATTGGAGAACAAGGGTGCAAAAACAAGCGCGACAACTTAAGGTTGATTCTAACAGTACAAAGTTTCTTGAAGCAATTAGGAGTTTTTGGATACCTAGGTTGCTTGAGAAAATGGAGCAATATTGTCCCTCTTCATCATCCCCTTCTTTTTCTTCATTTTCCGATATTGAAAAGCAGAATTCTGCTCTTCCTTCTTCCTTAATCAACGAGCAAGAATCTTTGCAATCACTAATAAATCCAAAACCAAATACATGCCAGGAAATTAGTCCAAGATTTTACTCACCAGAATCCAAAAGTATGGCAGAAAATGCCACTAGCTTTACTGGTAACTCTGTTTACAGCAATTCAACTCAAGAAGATTGTTATCATTTGGAGACTAGCAGCAGCTATTTTGAGGAGCAACCATATTTTTCAGCACTAGAATCTCAAGATATGTCCATCTCAGAGTATAATGGGATGGCAGAAGCCAATTGGTTTACGGACCAATTGTGGAACATTGATGAGTTCTGGCAATTCAGAAATATAGGAGATGTTGGCATCTCA
>NtMYB034

ATGGATGGTACTGGTGAAAAGATCAAAGGATCATGGAGTCCTGAAGAGGACGCCATGTTGACTAAGCTAGTGGACCAACATGGTCCACGAAATTGGTCCCTTATAAGCACCGGCATTCCCGGTAGATCCGGCAAGTCTTGCCGTCTGCGGTGGTGCAATCAGCTCAGCCCCGCCGTGCAACACCGTCCTTTTACCCCTTCCGAGGATGCTATTATCCTTCAGGCGCATGTTGTTCATGGTAATAGGTGGGCTACAATCGCGCGCCTCTTACCTGGAAGGACTGATAATGCCATAAAAAATCACTGGAACTCCACGCTCCGTCGTAAGCGACACGCGCCGGAGGCGGCGGCAGCGGCGACTATGCTTATGGCATTGGATGAGTCGAGGACTGGGTCATCGTCAGAGTCCAACTCAAAGAGGCAGTGTTCTCGTGCATCGCAGGAGCAGAGTAGTTGTGGGCTGGACACTGATGATTTGGGCCTTAATGGGCCGGAGACTTCATTGACGTTGTCGCTACCTGGGGGAGGATTGCTACATTCACTTTCTGTTGACGAAGAGAAGGTGAAGGATGAAGTTCCGCCACCGATCAACGGTGATCATAAAGTGAAGGAGGAAAAATGTACGGTGGAGATGGAAGAAACATGCTTGGTGACGATTATGCAGCGTATGATAGCACATGAGGTTCGTTGCTACATTGACAAATTACGGGCTCAGGGTGGGCTTAGAATTGGGCCTGGCTTTGAGTCTGATGTTCCAAAGCAACCTTAG
>NtMYB011

ATGGGTGAAATTACTGCATCCTCCACACAGGTAACGGCGCCGTCAAGGCCATTGCCGTTTCGTGAGGATTGTTGGACTGAAGAAGCTACCTGGACGCTGGTTGATGCTTGGGGACGTCGTTATATCGAACTGAATCGTGGATTTCTCCGTCAAACAGATTGGCAACAAGTGGCGGATTCCGTAAATGCTCTTCACGGACACACCGCGAAAACTCGGCGAACCGATGTTCAGTGTAAGAATCGGATTGATACGCTGAAAAAAAGGTATAAAGTTGAGAAGGCAAAACTCGTTGAGTCTAACGGAACCCTAACATCATCCTGGCCCTTTTTCGAACGGCTTGATTTTTTAATCGGGAATTCCAGTAACAAAGTTACCGCGGTGATGGTTTCTCCGTTACCTTTACCGTCACGGTCTCCGCCTATGGGGGTGCCGTTGCCTAGCCGGCGATCGACGACAACAACAGCGGCTGCTCCGGTGGTGACACCGGTTGTTTTGCCTCAGAAACGGCAGATGCCGGTTTTGGATGATTCGTATTTCAGGAGGAATTATTCGGCGGTAGCTGCTGCTGCTGCGGCAGAAGAAGGAGAAGAGGATTACGATGATGATGATGATGAGGAGGAGGAGGAGGATATGGGGATGAGTGAACAAAAGGATGGGATGAGGAGGCTGGCGAAGGCTATAGAGAGATTTGGAGAGATATATGAGAGAGTTGAAGAGATGAAACAAAGACAAATGGTGGAATTGGAGAAGCAGAGGATGCAGTTTGCTAAGGATTTGGAGGTTCAAAGGATGCAATTGTTTATGGATACACAAGTCCAGCTACAGAAGATTAAGCATGCAAAGCGGTCTGGCTCTGATGGTATGAAGTTTATATCTTTTGACTTCACATAA
>NtMYB179

ATGGCACCAGATGGAGGAGGATTGAAAGCAAGAAATAATGGAGGGACAAGGCAAGTATTAAAAAAAGGTCCATGGACAGCAGCAGAAGATGCAATTTTAATGGAATATGTGAAGAAAAATGGAGAAGGAAATTGGAATGCAGTACAAAGGAATTCAGGATTAATGAGATGTGGGAAAAGTTGTAGGTTAAGATGGGCTAATCATTTGAGGCCTAATCTTAAAAAAGGTGCATTTTCTTTAGAGGAAGAAAGGTTTATTGTGGAACTTCATGCTAAGCTTGGAAATAAATGGGCTCGTATGGCTGCTCAGATGCCAGGTAGAACAGACAATGAAATCAAAAATTACTGGAATACAAGGCTAAAAAGAAGGCAGAGAGCTGGAATGGGCGTGCAAAACAACCCTTCAGTCCAATCGTCCATGCCTGAGACTAAAACATGTTCTAGGAATACAGGGAGTGATTTTATGAATACAACATCAAGTGATGGTGCTGATAATTATGATATTAATCCTGGATTATCGCGAGGAAACAGTGGATTATTGGAAGATTTGTTAGAGGAGTCTCAGGCTTTAACTAGAGTTGAGAAAATAGAAGAGAATTGTCCAATTGAAAACGAGGCTATTAAAGGGAAATTGGTGTGGGAAGAATATGGATTAAGTGAAGAGGCAGAAGATATTATTTTAACTGAAGAATCAACATTTAGTTTTGCTCAAGAAGGTGGTGATAATGCCACCCCAAATAAGCATTCTGAAGACTCCAGCTCTCTCAATTCATCCTCAGGGATAACAACAAAGGAAGGTTCATTAGAGCTGGCTAATCAAGTGGATGAGGATATTATGAGATTTCTTGATAATTTTCCAGTAGGAGTACCAGTTCCTGATTGGTGTAATGATGAAAATGATGAGCAGAATACTTCTAATGGCCAATCTTTCGAATGTGACCAAATACAATCACATTGCTCAAAATCAGGCTGA
>NtMYB145

ATGAGTAATAATTCCTCAAATGAAGATGATCAATTTGAGCTAAGAAGAGGTCCATGGACTCTTGAGGAAGATAATCTTCTTATTCATTATATTTCTACCAATGGTGAAGGTCGTTGGAATGCCTTAGCTAAATGTGCTGGATTGAAGAGAACAGGAAAAAGTTGTAGACTGAGGTGGTCAAAAATTGCTCAACATCTACCAGGAAGAACAGATAATGAAATCAAGAACTACTGGAGAACAAGGGTGCAAAAACAAGCAAGACAACTCAAGGTTGATTGTAATAGCAAAATATTTGTTGAAGCAATCAAGAGTCTTTGGGTGCCAAGATTACTTGAAAAAATGGAACAATCTTCCTCCATTGAAAAACATAATCCTTCACTAATTACTCCCTTAATCAACAATCAAGAACCTTATGATAAGGAAAATTCAAGAATGTATTCAACAGATTCAATGAATATGTTGAAGTTGGAGCCTCATGAAATGACACAAGATTTCACTATCTACAATAATTCAGTACAAAATGAGTGTTACCATGTGGAAAGTTTAAGCCAACAGCCAGATTTTTCATCTCAAGAAATGTCAATTTCAGAGTGTGAGGTGGCAGAAGCTCATTGGTTTAGTGATGAAATGGCTGCAACATCATTATGGAACATGGATGAGTTTTGGCAATTCAGAAAGCTAGGAGATATAGACATCTAG
>NtMYB015

ATGGAAACAGACATTTCTTTCTTATCTAAAAGTTCAAGTAGCTCTAGTGATGATGAAATTGGATTGAGGAGAGGTCCATGGACTGTTGAAGAAGACAGTCTCCTCGTCCATTACATTTCCCAACATGGCGAAGGGCGATGGAATATGCTTGCAAACCGTGCTGGATTGAAGAGAACAGGCAAGAGTTGCAGATTGAGATGGCTGAATTACCTGAAACCGGACGTTAAAAGAGGGAATCTCACTCCACAAGAACAACTCCTGATTCTTGAACTTCATTCCAAGTTGGGTAACAGATGGTCAAGAATTGCGCAATATCTACCGGGAAGAACAGATAATGAAATCAAGAATTACTGGAGAACAAGGGTGCAGAAACAAGCTAGGCATTTGAAGATTGACTCCAATAGTGCAGCATTTCAACACATGATTCGCTGTCTCTGGATACCTCGGCTTCTTCAGAAGATACAAGGTTCATCTGTTATCCCAACAATGCAGACTTCACAATCAACTTTATTATTGGATTCACAATATGGTCCTTTAAATATCACGAAACTTACACAAACCCCACAAGTTTTAAGCTTAGAGAATAACAGCATCAGCAGCAGCAGATGCAGTTCGAGTTCACCTTCGTCAGAATCTATGAGTATCTATAAATCTCCCAACATTATTTCGGAATGTCCTAAAATTCCACCTCTTGAGATGGGTGATTCTGACTTAAATTCGTTTGCCCATTTTCCATTTGAGGACAACAGTTATGGTATGGATACTTTCAGCTCAGCAACTGGCAACTTTTTGAATAATTATGATCAAATGGTGGGTGGAGAAAACAATCTGATGAATGGTGATATTTTAGCTGACAGCTTGTGGAGCATGGATCAATTTTAG
>NtMYB074

ATGGAAAGTGGTAGTGCTTTTCGTCCCTATCAAAATTTACCAAAACCAAGTCCGCCATTAACTGCTATAGATAAGTTCTTATTGAGTCATGAAAATGATTTTTATCCTTTTAGTGGTGCAAATGCAAGTAGTGGTAGTAGTAGTAGTAGTAGTAGCCATGCAAATGGGATTTCTTGGCCAATAAGTTTACCAGACCCAAGCTTTATTGAAGGTTTTTTTCTCAATGAACAAGAGAATGGGTTAATAGAAGACGCGAAAACAGTTCAAAAAAATAAAAGGGAGAGTTGGAAAAAGGCAAAAGAAGGCAATTCAACAAAAAATTATTTGGTCAAGGGTCAGTGGACTGATGAAGAAGACAGGAAACTTCTTAGGTTGGTAAAACAATTTGGAGAAAGGAAATGGGCTCAAATTGCTGAGAAGATGGACGCTAGAGCAGGGAAACAATGTCGAGAGAGATGGCATAATCATTTCCATCCAGATATCAAGAAAGATACATGGAGTGAAGAAGAAGAATTGCTGTTAGTGGAAACACATAAGCAACTTGGAAACAAATGGGCAGAAATTGCTAAGAGAATTCCTGGAAGGACTCAAAATTCAATCAAGAACCATTGGAATGCCACGAAAAGAAGGATGAATTCAAGGAGAAATAAGAAGAGAAAAAATCAACAAGATGGCGGCCAAAAAGAAGGCTCCAATTTTTTCCAAGATTATATAAGAAGCGTGTACTTCACTGATGATTCTTCTCCCACCGCCTCCTCGTTCTACGGTGGCGGTGGCGGTGGTTCTGGTGGTGGCAGTTCCACCGCCACGACAGTCGTCACACCGAGTAATAGTACAAACACAAATGCAACTCCACCATACACTGATGATGATGCTCTATCTTTGATCACTCATCAAACATGTGATGAAGAAATGAACTTCATGCAAAATTTATTTGGAAAGAATTCACTCATACTATGTGATAATAAAGCCATTGATCATTCCAAGGAGGCAAAAGAAACTCAAAATCTTTTTGACAACAACTCATCAATGATCTCTTCTGCATTCAATTCCTTTCCACTGGCTAAGGGTAACGTTGGGAGTTACAGTACTGCTAGTACAGAAAAGGTCACAGACGAAGTTGGGAATTACATGCCTGACTATAATACCAAAGAGGTTAATCAACATTATTATTGTCCTGACATTTACCTTTCGTACCTTCTAGATGGTTCGTCTTATATGATGAATCAAGCATCTGGTTGCTCTTCTGGAGGAAACAATAAGGTGGAAGTTGATTTGATGGAGATGGTTTTATCTTCTCAAGGAACCTTTAACAATACCTTCTTTTGA
>NtMYB173

ATGGGGTGCAAGCAATTAGTGGAGAAGCCAAAGCAAAAGCATAAGAGGGGATTATGGTCTCCAGATGAAGACCAGAAGCTCAAAGACTACATCCTCACCTATGGACATGGCTGTTGGAGCTCTGTGGCAATCAATGCTGGCTTGCAAAGGAATGGAAAGAGTTGCAGATTGAGGTGGATTAATTATTTAAGGCCTGGCCTAAAGCGAGGGACTTTTAGCACTGACGAGGAGGACACAATTCTGACCCTTCATGGAATGTTAGGCAACAAGTGGTCTCAAATAGCACAGCATTTGCCTGGAAGGACCGACAACGAAATAAAGAACCACTGGCACTCTTATCTAAAGAAGAGAGTGGCTAAAATGGCAAAAAATGAATCTGGGCAGGCTAAATCTGGATGCACTGGCCTACATATTGAACATAGAGAATCTTCACCTTCTTCCATAAAATTGGCTTCCCAAAATTCAAGTCCGGACTCATTAGCAGATAGTGATCAGTCTGCTTCACTACTGGTTGACTTTGCAAGAGAAAATTGCAAAAGCAATTTACCAAAAGTCTTATTTTCTGAATGGTTCTCGGTAGAGCAATTTAGTGGTCGAGAGGATTTCAAGAACACAACCAATCAAGATCTTTCCAAAAATAATTTTGGATGCAACGATTCAGTGTTCCCAGATGCTTTCATGCAATATGTTCCTATTATGAATGAAGTTACCTATGGGAATGGCATAAGTCAAGGTTTTAACAGTGGGAAGGTAGATGACTTTGAGTCAAGGTTTCAGCCACCATTCAAGTTTGGTTTTGAGGAATTTATATCTGGGGAATTTAACACAAATGGTGATGTAATGTACACATGA
>NtMYB176

ATGGTGCAAGAGGAAATCAGAAGAGGACCATGGACAGAACAAGAAGATCTTCAGCTTGTATTTTATGTAAAATTATTTGGAGATCGAAGATGGGATTTTCTAGCCAAAGTTTCAGGTTTGAAAAGAACAGGAAAGAGTTGCAGGTTACGTTGGGTTAATTACTTGAATCCTGATCTTAAACGTGGCAAGATGACTCCTCAAGAAGAACGTCTTGTTCTTGAACTTCACTGCAAATGGGGAAATAGATGGTCAAGAATTGCTCGGAAAATACCAGGGCGAACTGATAACGAAATCAAGAATTATTGGAGAACCCATATGAGGAAGAAAGCTCAAGAACAAAGGAAAAAAGCTACTTCTATTTCTCCATCTTCATCTTTTTCAAACTGTTCATCCTCTTCTTCTATAACTCATGAAGAAAATGAGAGAAATTTCTATGATACCGGTGGAATCGAGCAATTGCAAGTTGAAGAACAAAAGAAAGTAAATGATCAAGAACAAGCTGGGGAGAGTATGAAAGTTTATTCCATGGATGAAATATGGAAAGATATTGAATTATTAGAAGAAAATGAAACAATTAATAAACCAATTATGGGGTCAATTTCACCCTTATGGGATTATTGTCCAGACCCCATGTGGAAAGATTTTGACTGGAATACCTTTCGGTAA
>NtMYB101

ATGGATAAAAAACCATGCAACTCTCAAGATGTTGAAGTAAGGAAAGGACCTTGGACTATGGAAGAGGATTTAATTCTCATTAACTACATTGCTAATCATGGTGAAGGTGTTTGGAATTCCTTAGCTAAATCTGCTGGTCTCAAACGTACTGGAAAAAGCTGTCGGCTCCGGTGGCTAAATTATCTCCGGCCTGATGTCCGGAGGGGAAATATTACACCTGAAGAACAACTTTTGATAATGGAACTGCATGCTAAGTGGGGAAACAGGTGGTCAAAAATTGCAAAGCATTTGCCTGGAAGAACAGATAATGAGATAAAGAACTATTGGAGGACAAGGATTCAGAAGCACATAAAGCAAGCAGAAAACATGAATGGACAAGCAGCTAATTCAGAGCAAAATGATCATCAAGAAGGAAGCAGTAGCCATATGTCGTCTGCTGGTCCAGCAGAGACTTACTCTCCAAGTTCATACTCTGCAAATATTGACACTACTTTTCAAGGCCCTTTTCTCACTGAAACAAATGACAACATTTGGAGCATGGAGGATATCTGGTCCATGCAATTGCTTAACGGCGATTAAGTATGTTGTTGAATATTTTTATTTGAGTTAAACCCCTAGATTCAAACCCCACTTAGTACGTACTATAAATTTAAGCTGCTAGATATAAATAGCTAGCACACTATATATATAGAGTGCTAAAATTCCCCATAATATATTCCCCCATATTGTGGTTCCTGAGTTAAGTATTCACTGTGTAATAGAACAAACTCTAATATAACCCCTGTTCATATAATATATAGACG
>NtMYB163

ATGGGGAGAGCTCCATGTTGTGATAAAGCAAATGTGAAGAGAGGGCCATGGTCTCCTGAAGAAGATGCTAAACTCAAAGATTTCATTCACAAATATGGAACTGGTGGAAATTGGATTGCTCTTCCTCAAAAAGCTGGACTAAAGAGATGTGGGAAGAGTTGTAGATTGAGATGGCTAAATTATTTAAGGCCTAACATTAAACATGGTGATTTTTCTGAGGAAGAAGATAGAGTTATTTGCACCTTGTATTCCACCATTGGAAGCAGGTGGTCAATAATAGCAGCTCAATTACCGGGAAGAACTGACAATGATATCAAGAATTACTGGAATACTAAGCTCAAGAAAAAACCTATGGGATTAATGCAATCAACTAACCAAAGAAAATCACCATATTTTCCAGCTACTAATTCTCTTCAAACCCAACCCCAGATAAATTCAAGTCTTTTTAGAGACTTATATTACACCCCAAATAATAGGCCTAATATTACAGGCCTAAATCATCAGTCCATTTCTTCTGCCCACCAGACAAATTTTCTCTACACTAATAATAACATGAACTTTCCTAATTTGGGTGCTACAAATAATCAATATCCTTATAATATCCAAAGTCATAATTTACTTATGTTTGGAGAAGCAAGTTGTTCTTCATCAGATGGAAGTTGCAGCCAAATGAGTTTTGGTAAAGAAATCAAGAGAGAAGAAATTATGAGTAATAGTTTACAACAAGGTCAAATTTCAAGTGTTAATGCTTTTGAAGAAAACCACCAGAATTTTACTCTTGATTATGGCAATAGTAGTAGTAATTGGGTGGATCAAAAACCAAATGTGTATTTTGGTACTACTACTACTCAAGTACTTCAGTATGATAATGTTGAAGAAGTTAAGCAGCAGCTAACAAGTTGTACCAATGGCAACAATGGTAGTACTATTGGATGTAACAACAACAACAGTATGTTCGTGTTCAATGATGAGAATTATAACAAGTCAAATGAGATAGAGATGTTCTATTACTAA
>NtMYB221

ATGGGAAGAACACCATGTTGTGATAAGAAAGGATTAAAGAAAGGACCATGGACACCTGAGGAAGATGAAAAGCTTGTTGAGTATATCAAGAAGCATGGTCATGGTAGCTGGCGTTGTCTTCCAAATCTTGCAGGTCTTCTTCGTTGTGGGAAGAGTTGTCGTCTTAGATGGACAAATTATCTCAGGCCAGACATCAAAAGAGGTCCCTTTAGCCCTGAAGAAGAAAAGCTTGTCATACAGTTACATGGCATTCTTGGCAACAGATGGGCTGCAATCGCATCGCAACTTCCTGGAAGGACGGACAATGAGATAAAGAACTTATGGAATACTCACCTGAAGAAACGCCTATTTTCTATGGGCATTGATCCTCTGACTCATGAACCCTCTAATGGGCTGTTGAGAAGACTGCCTACATCAACCTCAGCACGTCACATGGCACAATGGGAAAGTGCAAGGCTCGAAGCTGAAGCTCGTCTCTCCAGGGAATCGCAACTCTTGGTTCCATCGTCAGCAGGAAGGTCTGAGACCGACTACTTTTTACGCATATGGAATTCAGAGATAGGAGAAGCATTTAGGAAATTCAAGACAGAAGACAAATGTCAAAGTCCAGCCTCTCAAGTATCTTCATCTGCAAAATATGGATCTGCTTCAGGCATCACAACTGAGATGGACCTTACTCTTGCTGAAGATATCGAGTGGAAGGACAGTCAACCATATACTGAAGATATCTTGCAAGGATCTGACACCTCTAGCTCCAGTGAGTTGGAGGATTCATCTGAATCAGCATTGCAACTTCTTTTGGATTTCCCGAGTAGCAATGACATGAGCTTTCTTGGCTTTTTGAGTGACAGTTCCTTGAACTGCTCCTTAGCAGACCATAGAGTTGGCTTTCTCTAA
>NtMYB028

ATGGGAAGATCACCTTGCTGTGAGAAATCACATACAAATAAAGGAGCATGGACTAAAGAAGAAGATGAAAGGCTTATAGCATACATAAAAGCTCATGGCGAAGGGTGTTGGAGATCACTTCCTAAAGCTGCTGGACTTTTGAGGTGTGGCAAAAGTTGCCGTCTCCGATGGATTAATTACTTGAGGCTTGATCTCAAACGTGGTAATTTTACTGAAGAAGAAGATGAACTCATTATCAAACTCCACAGCCTCCTCGGAAACAAGTGGTCGCTTATAGCTGGAAGACTACCAGGAAGAACAGATAATGAGATAAAAAATTATTGGAATACTCATATAAGGAGGAAACTATTGAGTTGCGGTATTGATCCTACAACACACCGGGCTATAAACGAGTCTAGCACACAAAAAGTGACATCAATTTCTTTTGCTTCTGGGAATGATGAGAAGATCAACATTAAAGCTGAATTTGGAACAATCAAGGAAGATGAAATTAGTAGCAGACCAGTTAAAGAAGAGTGTCCTGACTTAAATCTTGAGCTCAGAATTAGCCCTCCTTACCAACAAAACCAACAGAACAGGGCATTGGAACAGAGTACTACTGGTTCGTGGAGGACTAGCCCTATATGTTTTACATGCAATTTAGGATTAAAGAAGAGTAAAGATTGCAGTTGTAGTGACAGTAGTAATAGAAATGGTTGCAGCAGTAGCAGGAATATAAGTATAAATATTGCTGGTTATGACTTTCTAGGATTAAAGACAAATGGTTTGGACTACAGAACCTTGGAGACTAAGTGA
>NtMYB037

ATGTCAAGTGTACCACAACAGCAGCAGGAGAGTACAAACATGGAGGAGATAAAGAAGGGAGCATGGTCTCCTGAGGAAGACCAAAAACTGAAATCTTATATCATGAGATATGGCATTTGGAATTGGAGCCATATGCCCAAATTTGCAGGACTTTCAAGAACGGGGAAAAGTTGTAGACTTAGATGGATGAATTATCTCCGCCCTGATGTTAAGAGAGGACCCTTTAGCATTGAAGAAAGAGGAACAGTCATCAAAACCTATCAGGAACTTGGGAATAGATGGTCAGAAATTGCTGCAAGATTGCCAGGAAGAGCTGATAACGAAGTTAAGAACTTCTTCCACACACACTTAAAGAAGCATTTGGGAGTGAAAAATGATGCCCCGTTGAAGAGTACTAGGGCAAAAAGCAATAAAAGGGTAGTGAAGAAAACCAAAGGAAATGAGAGGACAAATGGCGACAAACGATCACCTGAAGTTTCTTCATCAGACAGCAGCAGTATTATTACATTTGAAGAAAATCAAATGATGGACGTTTCTGTGAATTTATCTCAAATATATTACAACATTGTCGATCAACCAAATATTGACATGGAAATTAGGCCGGTTATATTGGAGAGCAACCCAGATGATGGTACTTATAATTCCAACTGCCAACAACTTCATGATCAGTTTGAGTACTCTCATAGCATTTCCGAATGTTGTTCCAGCTTTGACTCAATCGACCAGTTCGATATGAGTTCATTCTGGTTTGATGAACTTTGGGATGCCGAAACATATGAGTTTTTGAGAGATGTTATAACTTATTAG
>NtMYB134

ATGGGGAGATATCCATGCTGCAAATCAGACAAAGATTTGAAGAAGGGGCAATGGACAGCTGAAGAAGATGAAAAACTAATGGAATATATTCAAGAAAATGGTCAGGGAAATTGGCAATTGGTCCCCAAAAGAGCAGGCTTAAACAGGTGTGGGAAGAGTTGTAGACTAAGGTGGACTAATTATCTAAGGCCTGATATTAAAAGAGGAGGTTTCTCAGAGGAAGAAGAACAGATGATCATCAACTTTCATTCTGTCCTTGGAAACAGATGGTCAAGAATTGCAGCTCATCTTCCAGTAAGGACTGATAATGAAATCAAGAATTTCTGGAATACCCATCTGAAGAAAAAGCTTCTCAAATCTGGAATTGATCCAGTAACACATCAACCAATAACTGATCCCACTCTGCTTCTTAGTCTTTCTAATTTGATAAATCCTTTGGAATCTGCTCTTAGGTTACAAGCAGAACTGACTGAAATGGCCAAAATCCATCTCCTTCAAAACATAATTCAAGTCCTAAACACTCCTCCATTTCCAACATTACAAGAAAACTTACCCATGCAACAATTATACAACAATGTTTCACCATATGACATTCTTACTAATGTGGCAAGTAACATAGATGAGCCTTCTCCAAATTCGAATTCCTTGGACGGATTTGGTAAAGTGTCTAATGTTGATTCAGATTATTCACTTCCGTCATTATTTCCTGCTACACTTGAGAAATCACCATTTGAGCAGAATATTGATGCTCCCAGTTATGGTTTCTTAGATGCATGGGAAAAAGGTCTTGATGATGAAGCTTATAACTCCTTCTGGCGA
>NtMYB195

ATGGGGCGCCATTCTTGTTGTGTGAAGCAGAAGCTAAGGAAAGGATTATGGTCACCAGAAGAAGATGAGAAATTGTGCAATTATATCACCAAATTTGGTGTTGGATCCTGGAGCCTGCAAAGATGTGGAAAGAGTTGCAGATTGAGATGGATAAATTACTTAAGGCCTGATCTTAAAAGAGGAATGGTTTCACAGGATGAAGAGGACAGGATCATTAGTCTCCATCAAGTTCTCGGAAACAGGTGGGCACAAATTGCTGCCCAATTACCAGGGAGAACAGATAATGAGATAAAGAATTTCTGGAATTCGAGTTTGAAGAAGAAACTAATAAAGCAGGGGATTGATCCAAATACTCACAAGCCCCTAAGTGAGAATCAAGTAAAGGATGAAGAGAATTGTAGAAATAAGACCTCAATGTTGCAGATACCACATCTTATTGAATTACCTTCAGCTGAATTAGTGGACCAACCATTTCACTTGAGTAATAGAAGTTTTAACAGTGAGGTAAATGGGCAATTAACAGAAGCTTCAAAAGACCAATTTGTAAGTAAACAGGTATTTGATCTTTTGTTTATTCATGAATTCCAAGCCAATGTGAATCCGAGTGGGTATAATTCAGAAATATTAGCTCAATACCAGCAAAATATGAGGCCGAATGATAATCGTCAGAGAGAATTCCAGGGAAATCCAAATTATGGGTTTGGTTCAGAGACAAGTTTAACAAAATTAAAACATGGACAGACGACAGAAACTGATTTTGCTAGCAGCTCAACTTCAAGATTGAGTTCAAGTAACAGTTCAAATATATGTAGCTATCAGAATACAGCTGGAATTCGGATGACAAGAATGTTGGAAAATAGTGAAGATTTGTCATGGGAAGTTGATAACAAAATCGAATCTTTGTTTCAGTATCCATGCGTTGGGATCAAGAATGAAGAATTGAAGTCAAGTCCGAGGCAAGAAAGAGAGCTCTATGGTCACAGTTCAGGAGATTTCATGAGTAATCCATTGAGTTCCTTAACTGAAGAGTTTAGTGGGTCGACTCTAGATGTCTTCCAGCAAATTTAA
>NtMYB068

ATGGAATTTTTTAACAGGTGTTCGACATCTACTACTTCATCTTCATGTGAATCATCTTCATCTGAATCTTCACTTTCTGGTAAAACACCAAGGGATGGAAAAAAATCCGAGAGAATAAAGGGACCGTGGAGTGCTGAAGAGGACAAGATTTTAACAAAACTTGTTGAGCGATATGGGGCTCGAAATTGGTCTTTAATTAGTAAATATATAAAGGGTAGGTCCGGTAAATCTTGCCGGCTACGGTGGTGTAATCAATTAAGTCCAAATGTGCAACACCGGCCATTTTCGCAAACAGAGGATGAGACCATTTTGGCTGCTCATGCAAAATATGGAAATCGTTGGGCTACTATTGCAAGATTACTTCCGGGTCGGACTGATAATGCTGTTAAGAATCACTGGAATTCGACACTAAAGAGACGTTACCAACAGTTACTTCAGCAGCAAAATCAGAGCCCGGTTGTTTATTCTGATGTGAAAATTAACGGGTCAGCATCGGGATCTGGGCCGTGCATGGATTATATGAATGCTAATGAAAGTCCAATTAGAGGGAATTTCCCAATTAATAATGTTGTTACGACTAATTGTAGCAGTGAATTTGATGACCCAATGACGACTTTGTCCTTAGCGCCGCCGGGAATGGGCGGCGATGAGTTACCGGAGAGGAAAACGGAGAGTTTTCCGGCAGAGTTTTGGGATGTGATGAGAGATGTGATTGCTAAAGAAGTGAGGGAATATGTTGCTTCGTCATTTTCTGGAGCTTCTACGGGATTTCCTTAA
>NtMYB231
ATGGGAAGGCAGCCATGTTGTGATAAAATTGGATTAAAAAGAGGTCCTTGGACTATTGATGAAGACCATAAGCTGTTGAACTTTATTCTTAACAATGGCATTCAATGTTGGAAAATGGTTCCCAAGTTTGCAGGTTTACAGAGATGTGGAAAAAGTTGCAGACTAAGATGGATTAATTATTTGAGACCAGATCTTAAAAGAGAGCCACTATCAGAAGCTGAAGAGAATCAGATTATACAACTTCATGCCTCTTTTGGCCGGACTGATAATGAAATCAAGAACCACTGGAACACTCGGATTAAGAAGAGATTAAAGCTTCTGGGAATAGACCCTTTAACTCACAATCCAATTAAGCCAATTAATCTTGAAAATCTTGAACAAAAACCAGACGAGATGATCACACAATCCAACATGCAAACACATGATCATGAAACAATGAATTCGTCGACAAGTAGTAAAACTAAGAAGACAGAAACAGACATCAAGATTGATGATATTACTAATGATTTCTCAGTAGTAGAGAATGAGTGTTCCAATTTGTGTGGAAACTTGGATGTGGACTTGTTGAGCAATACTACTGAAACTGTGTCATATTCTTTGGAAACTGCTGAATCCATCAATCTTTCATCAGCATCAGTTGCTACAGAATCCTCAAGTAATGTTGTCCCTGCAGAAGGACAAGACTCTATGCAGCAATGGTTTTACAGTGTGGATTCACTTTTCTCATGGGACAACAATGTCAATCAACATGGAGTTGGAGAAGACTTTTTCTTTTGGAGAAACTACAACCAT
>NtMYB218

ATGGGAAGAGCTCCATGTTGTGACAAAGCAAATGTGAAGAAAGGGCCATGGTCACCTGAAGAAGATGCAAAATTAAAGGAATATATTGAGAAATCTGGCACTGGAGGCAATTGGATTGCTCTTCCACAAAAAGCTGGGCTAAGAAGATGTGGAAAAAGTTGTAGATTAAGATGGTTAAACTATCTTAGACCAAACATTAAACATGGAGAATTCTCAGATGAAGAAGACAGAGTCATTTGTAGCCTTTATGCTAGCATTGGAAGCAGGTGGTCAATAATAGCAGGTCAGTTGCCAGGCAGGACAGACAATGATATCAAGAATTACTGGAACACAAAGCTCAAAAAGAAACTCATGGGATTTGTCTCTTCATCTCAGAAAATCAGGCCATTTCATCAAAATCAACACCAAATAACCACTGGTTATAATAATTATTACCCACAAATTTTACCATATTCTTCTCCTTCAACAACATTAACAACACTAGAAGCTTATAAATATAGCAACAACAATACTTTTCCATGCTATGAAACTATTCCTACAATCCCATCAAGTAGTTTCTTGAACACTGCGGCAGCTGCTAGTTGTACTTCAGGCATTACTGCTAGTACTTCCCCTATACTACAAATTCAAGAAAGTAATTATGTGGGTCCCACTACTACAACTTCTTCAGATGGCAGTGCAGAGTATGAAAATTTGGATTTTCATAGCTATATTTATAATGGGGTTATTGGTAATGAAGATGATCAGAGTAATTCCAAGTTCTTGATTGAAGGTGGAGGAAAGCCAATTAATGGAAATAGTTGTTATGTTGAACAACAAAATCCATTAGATTATAGTAGTTTGGAGGAGATTAAGCAGCTAATTAGCAGTAATAATAATAATAATGTTACATGTAATAGTAACTTGTTTCTTGATGAAAACAAGATAGAAGAAAAAGTCATGATGTACTATTGATGATCATATTGAATATTGATGC
>NtMYB073

ATGAGATGCAAGCCAACAGTAGACAAGCCAAAGCAAAAGCACAAGAAAGGACTGTGGTCTCCAGATGAAGACCAGAAGCTCAAAGACTACATTATTACGTACGGTCATGTCTGTTGGAGCTCCGTCCCCATCAATGCTGGCTTGAAAAGGAACGGAAAGAGTTGCAGATTGAGGTGGATTAATTATTTAAGGCCAGGCCTAAAACGAGGGGCATTTAGCACAGAAGAGGATGAGACTATCCTGACCCTTCATAGCATGATAAGCAGCAAGTTCGGTATAAACAGGTGGTCTCGGATAGCACAGCATTTGCCTGGGCGGACAGATAATGAGATTAAGAACTATTGGCACTCTTATCTAAAGAAGAGATTGGCCAAAAAAGCAAAAAGTGAAGGCCAGAGCCAAAATATAGATGGAGTATCTTCTTCTTCTTCTTCATTGAAGTTGACTTGGCGAAACTCTAGTTTGGACTCATTTGCACAAACAGAAGGATCATTGGTATATACAGATCAAGATTTTTCACTGGTGGATTTCTTAAAAGAACCTCGTAAAAGCAAGTTTCGTAAAGTATTATTCGCCGAGTGGTTTTCTTTAGATCAATTTAATGGCCAGGATTTCCAGAATTCAGATCTTTCCAAGAATAACTTGTGCTACAATAGTTCAGAGTTCCAAGATGCTTTCATGATGAGTAAAGGTGCCTATGAGAATGACATAAATATTCAAGGGATTAATAATGAAACAGTAGATGATGATATGTTTCAAGCACAACTC
>NtMYB017

ATGGAGTTTAATCAAAGTAGTAAACAAGACTTCTCTATTCAGCCATACAACAATGAAGATATGAATGATGTTTTTTGCACACTCTCTAAAGATTATCTTCAAGATTTTCATCACCTTGATCTTTCCTTTACCCTTCCAACCCTCAACATCCCTGATCACAATTTCATGATCGAAACGAATGGTTATGACCCGTTATTTGATCCATTCTCGAATATTAAGGATAATTATTCATCAATGGATCAAGATTTCAACTTCAATTATGAGTTTAAGCCATTTGATCAAAATGGTACAAGTGGTAGTACACTAGTCAACTTTAATGTTGTGCCTGATGAAAGTTCATGCATTACTACTGCTGATAATAATGGTAATTATGGTCAAAAAGAAATTGGTGGAAGAAAGAATAAGAAACAAATTACAAAGAGCAATGAGAACAGTTTATCTTCTTCATCTATGAGAAAACTAGGAAGGGGTCGAAAAAAGTACTCTAAATCAGCCAAAGGACAATGGACTATTGAAGAAGACAGGCTTTTGATACAATTGGTAGAGAAGTTTGGAGTTAGAAAATGGTCTCAAATTGCTCAAACGCTGAAAGGGAGAATAGGGAAGCAATGTAGAGAGAGGTGGCACAATCATCTTAGACCTGATATCAAAAAGGATTTATGGACAGAGGAGGAAGACAGGGTCTTAATCTCAGCTCATGCGGAAGTAGGAAATAAATGGTCCGAAATTGCAAAAAGAATACCTGGAAGAACTGAAAATTCAATTAAAAACCATTGGAATGCAACAAAAAGAAGGCAATTTTCAAGACGAAAATGCCGCACCAAATGGCCAAGGCCAAGCTCTCTCCTCCAGAATTATATCAAAAGTTTGAACTTCGAAAAAGGTAGCAATGACACAACCCTTAATAATAATGCACCTAAATTAGAGCCATTTGAGTTATGTGACAAAGGCAATATCCAGCAATTAGTTGCTGATTATGATTTTAGTCAAGTCCCAGAATTTGCTTTGGACGACAAACTGTTTGATGATTTGGAGATTCCTTATAATGAACTGCCCCAATTGATGCAAGCTGGTGAAGTGAATACGGAGGCTGACTTGATGGATTTGATTTCTAGTGTTAATTATGAGATATAG
>NtMYB114

ATGGGAAGGCCACCTTGTTGTGATAAAATTGGTGTGAAAAAAGGACCATGGACACCAGAAGAAGATATCATTTTGGTATCATATATTCAAGAACATGGTCCTGGCAACTGGAGAGCTGTTCCTACTAATACTGGATTGCTTAGATGCAGCAAGAGTTGCAGACTTAGATGGACTAACTATCTGCGTCCAGGCATCAAGCGTGGCAACTTTACCGAGCATGAAGAGAAAATGATTATTCACCTACAAGCTCTTCTTGGCAACAGATGGGCAGCCATAGCTTCATATCTTCCACAAAGAACAGACAATGACATAAAAAATTACTGGAATACTCATTTGCAAAAGAAGCTTAAGATTCAAGGTCATGATCATAAGGAAAAATCATCATCATCATCATCTCAATCAATCTCAAAAGGACAGTGGGAGAGGAGACTTCAAACAGACATCCACACAGCTAAACAAGCTCTTTCTGATGCTTTATCCCTTAACAAAATAACCACTGATTTCTCACCAAATATTAATCCTAGTACTAATTCTTTTCCTGTCCAAACATCTACTAATACCTATGCATCTAGTGCCGATAACATCTCTCGATTGCTTCAAAATTGGATGAAAAATTCCCCTAAATCATCTCAAAGCATATCTAATAACTCAACCACTAGCCAGTGTTCTTTCAACAATTTATCAATCGGGACGAGTTCGAGTTCTAGTCCTAGTGAAGGGACCATGAATGCACCAACACCAGAGGGATTAGACTCACTCTTTAGCTTCAATTCATCCTATAATTCTGATGTTTCTCAGTCCATGTCGGCGGACGAGGTTGTTGCTTTCACACCTGAGAATGCTGGAATTTTCCAAGTCGAAAGCAATAAACAATATTTGCCAAATTTCAAGGATGAAAATGGATTTTTATTCCAAGAAGGAATTAGCAAACAAAATTTGGAGACGGAAGTACCCTTAACTTTGCTGGAAAATTGGCTCTTTGATGATTCTAATGTACAAACACAAGAAGAGCTAATGGGAATTGGAAGAGGCATGGAATGGCTTTGA
>NtMYB083
ATGGGAAGGCAGCCATGTTGTGACAAAGTTGGAATAAAGAGAGGTCCTTGGACTATAGATGAAGACCACAAGCTGTTGAACTTTATTCTTAACAATGGCATTCAATGTTGGAGAATGGTTCCCAAGTTTGCAGGTTTCATGTTTTTGCTCATTTGCTTAATTTGTGACACTGAATTATTGTGTGATGAAGGTTTGCTGAGATGTGGAAAGAGTTGCAGACTAAGATGGATTAATTATTTGAGACCAGATCTTAAAAGAGAGCCACTATCAGAAGCTGAAGAGAATCAGATTATACAACTTCATGCCTGTTTTGGCCGGACTGACAATGAGATCAAGAACCACTGGAACACACGGATTAAGAAGAGATTAAAGCTTATGGGAATAGATCCTTTAACTCACAATCCAATTGAGGCACTTAATCTTGAAAACCTTGAACAAAAACCAGATGAGACGATCACACAATCCAACATGTCAACACATGATCATGAAACAGAGAATTCGTCGACAAGTAGTGATACTAAGAAGACAGAAACAGACATCAAGATTGATGATATTACTAATGATTTCTCAATAGTAGAGAATGACTACTCCAATTTTTGTGGAAACTTGGATGTGGACTTGCTGAGCAATACTACTAAAACTATGTCATATTCTTTGGAAACTGCTGAATCCATCAACTTTTCATCAGCATCAACTGCTACAGAATACTCAAGTAGTGTTGTCCCTGCAGAAGGACAACACTCTATACAGCAATGGTTTTACAGTGTGGATTCACTTTTCTCATGGGACAACAATGTCAATCAACTTGGAGTTGGAGAAGACTTCATCTTTTGGAGAAACTACAACCAT
>NtMYB238

ATAGGAGAGCTCAACTTTTGTATTCAGAGTCAGGAAGTGGTGGACCTATTGATGGGTGCACCAAAGCAGAAGTGGACATCAGAAGAAGAAGCTGCCCTTAAAGCTGGTGTAGCGAAGTATGGGGTTGGAAAATGGAGCACCATACTCAAAGATCCAGAGTTTGCTGCTGTGTTGCGCTCTCGCTCAAATGTGGATCTGAAGGATAAATGGAGAAATCTACATGTCATGGCAAATGGTTTGGGGTCTCGGCATCAAGGAAGGGTTGTCTCTAAAAGTGTCCAGCCCAAGCAGAGGCGTGATGACAACTCCTTGCTTGTTAGCACCGCGGTTGAGAATGATATAGAAGTTCTTGATCCTAAACCTCTTGCATCGTCTGGTGATGCACTGGAGGATGTTGGTTGTGAAAAACCGATTTGTAGATTGGACGATCTTATATTGGAGGCAATAGCCAAATTGAAGGAACCCCATGGATCTCGTCGAAATGCAATTTTGTCTTACATAGAGGTGTATGGACCTTGTAAATGCTGGTATATTCTTTTCATTAGTTTAGATGCCTATTACTCAACAATTTTTGTTTGTTTGAAGGAGTGGTATACGGCACCTCCAAACTTTGAAAGACTGTTGGCAGCAAATTTGAAGGTGTTAACTGATAAAGGAAGACTGATAAAGATGACATTAGCTGGATCCACCACTTGGGTTTTCATCTTCAGTACAGTTGGCAATTTATTGTTGATATGTGGATAGAATTGTAAATGTGGTGATTTTTGTCCATTGCTAGTGATCTTAATTATAGCATTTGGTCATAGTGAAGTTTATAGGCAAAAGGAGTATAGCAATCCTTTTTCTGGTGGTTGACATGCAAAATGTATATCTTCAAAAAGTCGCTAACCTTTTCTTTTTTGTTTTAATAAATATTTTGTCTTTGGTGCGAAGTGGCTGTATAACAGAGCTGGTTGAATTGCCGTTGATCCACAAAAAATCTTGATGAATCTATGATTC
>NtMYB235

ATGAGAAAGCCTGAGTTCTCCTCTTCCTCCTCAGGCAAGAACGGAACGAACAGTAACAACAACAATAATAACAACAACAACAACAACGCGAACGTGAAGTTGAGAAAAGGGTTGTGGTCACCAGAGGAAGATGAGAAGCTGATGCATTATATGTTAACAAATGGGCAAGGGTGTTGGAGTGATGTAGCAAGAAATGCTGGATTACAGAGATGTGGGAAGAGTTGTAGGCTAAGGTGGATTAATTATTTGAGACCTGATCTTAAAAGAGGTGCTTTTTCACCTCAAGAAGAAGAACTTATTATCCATTTACATTCTCTTCTTGGTAACAGATGGTCACAAATAGCTGGACGTTTGCCTGGACGTACTGATAATGAAATCAAGAATTTCTGGAATTCGACATTGAAAAAAAGGCTAAAGAACTCATCATCTTCCTCTACACCATCACCAAATGCAAGTGATTCATCCTCAGAACCATGCAAAGATCTCAACATGGGAGTCAATCAAGGTTTCATGTCAATGGAAAAGCATAAACTAATGGCCATGTACATGGACTCAACGTCGTCTTCTTCCTCCTCGATGGCTCTAAACACCATTATCGATCCTTTGCCCACGCTCGAGCACAGTCTAATGAACATGCCTAGTAGATTTGGTGCACCTTCATACTTGACTACACAACCATGCATGGCACAAGGAGGGAATGTTACTAATGGAAGTCTTTTCTATGGGAATAATCATGGGATATTTGGAGGAAATCTTGGAATTGAAGGAGAGATCTATGTTCCACCATTGGAGAGTGTAAGTATTGAATATCAAAATGTTGAAGTTGGGAATATAGTTGAAAGGAGGAGCCAAAACAATAACCCTAATAACAATATGACCAACTTGACTAGCCATTTCAATAGTAGTAGTAATATCAAAGTAGAGAATTTTGGAGGAATAGGGAATTATTGGGAAGGAGATGATCTAAAAGTTGGAGAGTGGGACTTGGAGGAATTAATGAAGGATGTTTCACCTTTCCCTTTTCTTGATTTCCAAATTGAATAA
>NtMYB166

ATGATGTATACTACGAACAATCGGTGGATGATTGGTAGCGATTCAACGGCAACGATGATTCATTCAAATTCGACATGGACGAGGTTTGAAGATAAGTTATTTGAACAAGCCCTAGTTATGTATTCCGAAAACGACGTTGAACGTTGGCAAAAAATCGCTAATCGTGTACCTGGTAAGACGGCTGAGGATGTTATGGCTCACTATGATGCACTTGTTCATGATGTTTTCGAGATTGATTCGGGTCGAGTAGATCCGCCCAGTTATCCGGATGATGCGTTTGATTGGGAATCGGATTCTAAAACGAGTCAGATCTCTTTCGGGTCGAATAAGAAACACGAGGTTGAAAGGAAAAAGGGTACTCCTTGGACCGAAGAAGAGCACAGGTTATTCCTTATTGGGCTGGACAAATACGGGAAGGGTGACTGGAGAAGCATTTCAAGAAATGTAGTGGTGACAAGGACGCCAACACAAGTGGCCAGTCATGCTCAAAAATACTACCTTAGACAGCAATCAATGAAGAAAGAACGGAAAAGGTCGAGCATACATGACATAACGACTGCTGTGGATACAAAGACAGTGCCTCCTCAAAACTGTCTTCAGAATCAAGGAGGGTATCAGAATTTCAACTTCCCCATGTAGTAATGAAGAACAGGAATATCTGTAAATAGTACGGTCGGTCACTTGGAGTTGATGTTCCATCTTGTAAAGT
>NtMYB162

ATGGAAGATGAAATTGCCTTTTCCCACTACTCAGTTCTACAAAAAATATCAGCAAAAGGCCTTCTATTCTGTGTTGCTATGAAGTTTAAGAACATGCTTGTACACCAAAGGAAGGAAGTGAAAGGGGGCATGGGGGTTGGGGGAAGCGCGAAATCCAACAATACTGGGCGAGGAACACGTAATGACATCGGAGTTCGTGAAATAATAGGCCCGCGCCGCACGAAGTCATCCGTTTTGGGAATACTCTTCAGAAACTTTCCCTTTCACATCAAAAATCACTGTAGATCTAACAAAATGAACTCTGACCAGACATGCAATAGCTCCTCCTGGACTAAGGAGGAAGACAGAGCATTTGAGACTGCCCTAGCCATTTATGCTGGAGATAGCAATCAATTGATGAAGATCGCTGCAGCAGTTCCACGGAAATCTATTCCAGAAATCTTACAACATTATAAAAAACTTGTTGATGATATAAACGATATTGAGGCTGGAAAAGTTCCGCTACCTCAATACGGGAGAATGCAAGGTTGTTCCAGCCGCAGAAGTAGATTATCTGGAGCAGAGGTAGAACGGCGAAAAGGGGTCGCTTGGACTGCAGAGGAACACAGGTTGTTTCTCCAGGGGTTGGAGAAATATGGAAGAGGTGATTGGAGGAGTATATCTAGGCACTGTGTGGTATCCAGAACACCAACACAGGTGGCAAGCCATGCGCAGAAATTCTTCAGTCGATTAAAAGACAATAATAAGGCGAAGAGGAGAAGAAGCATTCATGATATCACTAGTGTGGATGCTGCTACTACTGAACCTTCACAAGGACAAAAAACTGAGAAGTTGAATGGACCTTGTGGAGGGCAATTACAATGGCCAATCACTGACTATGTGACTGAAGCTTTTGACCCAGGGATGTTTCCTTTACCAGGGCCAGTTACCAACTGCATGACTGATGCTATTGGAGGACCATCCGGTGTTAACCATGAGAATTTCCCGTTTGGTACTGCTGTTGTTAGTGAGTTGAATAGTTCACATCCCAATGTGGATGATGAGTTCCTGCTAGGTGTAGAAGACTTAATCACTGTACCGACACAGGGCACCTCTGAAGCGTGGCACGGGGTTGACACTACGACATTTCCATCACTTAGCTGGCAACCATCTTTTGCTGGTGGCGCTGGAATGTACACTCATCCAGTCAATAATGTTGAGTATGAAATGGAAGAGTTAATCACCAAACAGTTGGTTGAAGCCACTCAAGTTGGTCCTATCGTTAACACTACAAGATTGCCATTATCAATTGCCGATCATATTGGAGTCCATGGTTGTACAGCTTCTAGCAGTGGTGCTAAGAACGGTTTTGAGAGCACTGTGGGAGCTCCTGAGGCAGGTCTTTCTGTTAATTCTAACCCATTAATGTCAATTCCTGGCACTAGTGGTGGTGGAGTATATCCAAATTTTAATGCTAGCATAAAGGACGACAACATCTTTGATTTGGAAGACCTATTCCCAGATCACATGATTGGATTTTATGAAAAGGATGGTAAATCTTAA
>NtMYB194

ATGGGCCATCACTGCTGCAGCAAACAGAAAGTTAAAAGAGGTCTTTGGTCTCCAGAAGAAGATGAAAAACTCATCAAACATATCACCTCCCATGGCCATGGCTGCTGGAGTTCTGTTCCTAAATTAGCAGAAAGAACCATAATTGATGTTCATAGAATCTTGGGAAATAGATGGGCACAAATAGCCAAACATTTACCTGGTAGAACTGATAATGAAGTCAAGAATTTCTGGAATTCTTGCATTAAAAAGAAGCTTATTGCTCAAGGGTTAGATCCAAATACTCACAATCTCCTTATTAAGAACAAAACCAACAATTCAACCAAAGCCAAAACTCATCATCATCAAGATTCCACCTCAGTTTTCACCATTGATGCTTCAACAAATAAAGAAGTAATTTCAATGGATCACATAAAAGCAACTCTTGCATCCTTCTCTCCTTTCCCTCATAGCAATAATAATACTACTTCTACTACATGCAATTACACACCTATTGTTCCTAACATTGAATACCAAAACCCTACTTTCATATGGAGTGATCAGAGAAATCAGACTGTAACAACTACGTCTCAGTTCCAAACAAGTGACATAAATCACGCCATTACTCAAAATTCCATGTTGGATTTCGCGAGTTGTTCTTTAATGGAAAGCTCTACGAATATACGACAAGGGGAAACGGAGTATATAAATGAGAATAGCATGTGGCATGGAACTGGTCTTGAACCAACAACCTTAAATCCTGCCAATGGAACTGAAGAATTAATGCAAGTACAACAAGAGGAACAATTTCCAATTCAGACAAAGTTTTGTGATCAAGAGGATGTTTACAAGGTTAATCATGATCAAACGGTGGAGAATACGTTTGATAGCTCTAACTTTGATTTTGATTTTGTGGATTCTACACTGGTGCCTTGTGGATTGTATACTAGTGTTAATTCTATGGATCAAATTTCATGGGATTGTTAG
>NtMYB232

ATGGCCCCGGACGATAGAGGAACGAAGGTGTCGTCAGGAGGAGGAAGAACCGGAGGAACAAGCAGGCAAGCGCTTAAGAAAGGGCCTTGGACAGCAACAGAAGACGCGATTTTAATGGAGTACGTGAAGAAGCATGGAGAAGGTAATTGGAATGCTGTTCAAAGGAATTCAGGATTGATGAGATGTGGTAAAAGTTGTAGGTTAAGATGGGCTAATCATCTTAGACCTAATCTCAAGAAAGGTGCTTTTTCTCCCGAGGAAGAAAGGATTATCATTGAGCTTCATGCTAAATTTGGCAACAAATGGGCTCGCATGGCTGCTCAGCTACCTGGACGAACAGACAACGAGATCAAGAATTACTGGAACACAAGGCTAAAGAGAAGACAAAGAGCTGGTTTGCCTTTATATCCTCAAGAATTACAACAACAAAACCAACAAGAAAACAATCAACACCAAAGCCTTCTTTCTTCACCATATGATCCCAAAAGGGCAACTTATAATAATAACAACCCTCCCTCTTTTTCCCTTTTGGATATCTTCAATCCTTCAACCATGAAACCTTCTATTACTCAACAATTCCCTCTTAGTAATAACACCATTTTTCAAGATCCTCCCAAAGGCATTTCCTTGACATTGCCATCATCTATAAGGAATTCGCAATTTTCTTCACTACCAACATCAGTGCCAAATAACAATTTTGGTCATGGCTTGTCCAATTCAATGCCAGTGCCGGTGCCAGTGCCATCATTCCAAAATAACTATCCAAGTTTTAATAACTTCACAACAAGGCCTTTTACGGGGAATATTCATTCGAATCCAAATGAATTAATCTCTGGTATAGGGGGTATTAATAATATTAATTACCCCTCAAGACAATCATCTATCCCTGTAACTGCATCATCATCTGAGAATACTGGTAGTGATTTTGGTTCAAGTGATGCTAATAATTATGCAAACGTTGCTGGATTATCGCGAGGAAATAGTGGATTATTGGAAGATTTATTGGAGGAGTCTCAGACTTTGACTACTCGCGCTGTCAAGATAGAAGATCAGACTAATTATCTTGATTTAAAGGAAGAAGAAGCTGATTATAAAGGGAAATCATTGTGGGAAGATTATGGATTAGTAGAAGAGGATGGAGAAGAAGCTATTTTAACTGAAGAATCTGTTTACAGCTTTGCTCATGGTGTTGATGTCACCTTAAATATGGATGACGATATAATGTGTCTTCTTGATAATTTTCCACTAGCTGTACCAGTTCCTAATTGGTATGACGAAAGGGATGGCAAAAATAATTCAAATGGACAATTGTCAAATGTGACAAATGGTGATAACAAAGCTGAAAATCAGGCTGAAGATTCCAATAAATCACAAGTTGTGACAAATTCGGGGCCTAGGAACCATGATTGGGAACTTGGAGGATGTTGCTGGAATAACATGCCTTCTTTTTGC
>NtMYB240

ATGTGCAGCAGGGGCCATTGGAGGCCTCACGAAGACCAGAAGCTTCGGGAGTTAGTGGTAAAATATGGACCTCATAATTGGAATGCTATAGCAGAAAAGCTTCAAGGAAGATCTGGGAAGAGTTGTAGGCTGAGATGGTTCAATCAATTGGATCCAAGAATCAATCGAAACCCATTCACAGAGGAGGAAGAAGAAAGGCTTCTTTCTGCTCATCGGATTCATGGCAATCGATGGGCAATTATAGCGCGTCTTTTCCCTGGTCGGACTGATAACGCTGTCAAAAATCATTGGCACGTTATTATGGCACGAAAATGCAGAGAACGGTCCAAGATCCATGCAAGGAGAGCTGTCGCTGCTGCTACTACTGCTGCTCATAAAAATTCAATGAGCAATGACCAAGAATCGTCGTCGTCAAGGCAGCAAGATAATTATATGCAAATAAGTAATGAGATCATGATAACAAGGTGTTTCAACTCTTTGACGTACAACTATTCCTTTTACCCGAAGCTGCTTCACAATGACTATCTTTTTCATCATGCAAAAATGGATCAAGATGAAAACCAACCAACGGAGTTCTATGACTTTCTACAAGTGAATACTGACTCTAACAAGAGTGAGGTGATAGACCATGCGTCTAGAATAAGAGATGATGAGGAAGTTGAACAGGAAGCTGTTGATCTTCATAAGAGCGCACAATTCATAGATTTCTTATCAGTTGGAGACTCAGCATAA
>NtMYB105

ATGACTTCAAAAGTTGGTGTGGATTCGCCATCTGTTGAAGAAGCTAGCGGTGGAGGAAGTACCAGAGGAGGTGTCCCACTGAAAAAAGGTCCTTGGACTAAAGAAGAAGACGCGATTTTAATGGATTACATCAGAAAACATGGGGAAGGGAATTGGAGTGCTGTCCAGAAGCACTCAGGACTTGCTCGTTGTGGGAAAAGTTGCCGTTTGCGGTGGGCAAATCACCTAAGACCAGATTTGAAAAAAGGTGCTCTAACTCCAGAGGAAGTGCGTCACATAAATGAACTGCATGCTAAGATGGGAAACAAATGGGCACAAATAGCTGCTAAGTTGCCAGGCCGCACAGATAATGAGATAAAGAACTACTGGAACACCAGAATAAAGAAACGACAGCGTGCAGGCTTGCAAATCTACCCTCCGGATATTTCTTTCCAGGCATTTAGTGAGAACAAACAAAATAAGGAGCTGGGAATTTTCTCCTCTGCAAATTCACATCCTGATTTCTTGCCTATTAACGGTTTTACGATTCCAACTGTGGAGTTCAAAAAATTGGAACCTAGTCAGCTGTTGTATCCTCGGGCACTTCTTAATATTGCTGCTAGTAGCTTTTTTGATATTCCTGCAACTAGCCTGCTGGCTCAGGGTCTTAGTTCTTCTAATACTTGTTCTGGCCTTTCAACCATGCATCCATCCAAGCGTATACGAGGATCAGAATCTTGGTTCTTTGGTCTAAATGATGATCTTTTTCAAGCTTGCCATCAATATCAAAATGATGGTTCTTTGCTTGCTCAATCCTTGGGGTTTTCCTCGTCATATACTCATAATCTGACATCTGATCATCACCCATCATTCTCCGTTGAAATTCCTGGCAGCCATGCCCCTTTAAATGGCAACTCTTCTTCTTCAGAGCCCAAATGGGCTAAGAAGCTGGAGCTCCCTTCACTCCAAATTCAGATGGAAAATTGGGGTTCACCTTCCCCACTTCCTTCACTTGAGTCCTTCGATACTTTGATTCAATCCCCTCCAAATGAGCACGCTGATTCGGGCAGTCTGTCACCTCGGAACAGTGGTCTATTGGACGCTGTACTTTATGAATCACAAACATCCAAAGCTTCAAAGAATAATTCACATCAGGAGACTTCTTGTGATGTAGATGATTCTTATCCTGATCTCCAAGAGACACAGTGGGGAAGATACAGTGACCCAATCTCTCCTTTAGGTCATTCTGCTGCATCAGTGTTGAGTAAGTATACCCCTATGGAGGTTCATTGGATGAGCCCCCCAGTTAACAGCGATGGTGGTTGGTGA
>NtMYB190

ATGGGTAGAGCTCCATGTTGTGACAAAAATAATGTGAAGAAAGGTCCATGGTCACCAGAAGAAGATACAAAACTCAAAGCATATATTGAAGAAAATGGCACTGGTAATAACTGGATTGCTCTTCCCCAAAAAATAGGGCTTAAGAGATGTGGAAAGAGTTGCAGGCTTAGATGGCTCAATTACTTAAGACCTAATATTAAACATGGTGGATTTACTGAAGAAGAAGACAATATCATTTGCAGCCTCTATATTAGTATTGGCAGCAGGTATATATTCATCTCTCTCACACACACATACACACAGAAACACACAAACAATAACAACAAAACTGCACAACTTCCTGGAAGAACAGATAATGATATCAAGAACTACTGGAATACTCGACTGAAGAAGAAGTTGCTCGGGAAAAGAAAACAATCTCAAATGAACAGATTATTACTTGCTAGTAGTGGTCAAGATCTTAAAGAAACAAATGGATTAGAAGAAAATTCTTTACTCCAAAACCTAAGCAACTCGGCTCTCGAAAGACTTCAACTTCATATGCAACTTCAAACCCTACAAAACCCTCTTTCTTTCTATAATAATCCTACACTTTGGCCTAAGTTAACCCCTCTTCAACAAAAAATGATCCAAACCCTACAACCTAATGGCTTAAATGAGAATCAATCACCTATTTTCGCACCGATAAATCCAAGTGATCATAACCAAGCTCATGAACTAGGGCAAAAAGTTGTCATCAATGAATTTGCTAATACCATGACCAATTTCAAGGCGAATGAAGTGGAAAAAAGTAACATGAATAATGTCATATCGTCTTCAGACAACACTCCTATTGAGTCTAACAATCAAAGAAATGCTCTTGACAAAAACATAGGGCAAGAAAACACAAGGGAAATCCAAATCCAAATCCAGGGTGTTCAAGGGTTTACTCAAGCCGAGATCGATGACCTAATTCTCAACAAAGGAATTGGCTTTAATACACCATCAGAAAATCATCAAATAGCTGAATTTGATTGTTTTAAAGAGATGGATGATGGATCAAGGGACAATTTGGCATGGTGGTCTAATGAGTTTGATACAAATACAGCTTCTTCATCAAATTCTTGGGGTTCATCTTCCAATATTCTTCAACAGACTGAAGGGGTGTATCAAGATTATGCACAAGGGTATAATTTGCAATAA
>NtMYB185

ATGAAAGAGCGTCAAAGGTGGCGGCCAGAAGAAGACGCACTGTTAGGAGCTTACGTGAAGCAATATGGACCTAAAGAATGGAACCTCATTTCTAAACGCATGGGTAGAACTCTTGACAGGGACCCAAAATCATGCCTTGAACGTTGGAAAAACTACTTGAAACCAGGGATAAAGAAAGGATCTTTAACCCTTGAAGAACAAAATCTTGTCATTTCTCTTCAGGCAAAGTACGGTAATAAGTGGAAGAAAATTGCAGCTGAAGTCCCTGGTCGTACTGCTAAAAGATTAGGCAAGTGGTGGGAAGTTTTCAAAGAGAAACAGCTTAAGCAGCTTCAGAGATCACAGAAACTTCAAGATTACGCTGACCCACCGTCTGTTTCCGCCGTCTCCGATGGTGGGTCGCCGGAGGGAGCAGTTTCCGGGAAGTACGATCACATATTGGAGACTTTTGCAGAGAAGTACGTGCAGCCAAAGATATTTGTTTTTCAGCCTCCTTTGCCTTTGCCAGCTATTAATAATATCATGCCAAATCTTGAACCGCCACCGGTTCTTTCTTTAAGGCCGGTTGCTATAACTGAACCGGTTAATTCCACCACTATTGCGCCGTGGATGAACTCAGCAGCTAATGCATCATCTTATACTCCTTCCCCTTCTGTTAGTCTCACCCTTACACCATCTGAACCGGTGTTGCATGTGCATGAGCCGGTTCAATCGGATTTGGCTTTGATAGGACGGTTCTATCCGGTTCAGCAACTGGGTACCCTAATCCAGTACTGCAAAGAGCTGGAAGAAGGAAGACAAAACTGGGTACAGCATAAAAAGGAAGCAACTTGGAGACTGAACCGGCTGGAGCAACAACTAGAGTCAGAGAAAGCTAGAAAACGGAGGGAGAAAATGGAAGAAATAGAAGCAAAGATGAGGTGTTTACGTGAAGAGGAAATGGCTTTTATTGGAAGAATGGAGAGGGAATATAAAGATCAACTCAGTGCATTACAGAGAGATGCAGAGGCTAAAGAAGCAAAGTTAATTGAAGCTTGCAGTAATAAGCAATTGAAGTTGGCTGAACTTATTGAAAAACAAACTGGATTTCATAGTCATGTTAATGGGGTTGGAAATATTGTATCCAAAGACAAGCATTAG
>NtMYB097

ATGGAGGTGGAGAAAACAACAGAGAGACTATACAGTGCACAGGAAAAAGTAAAGATGACGAAAGGAGGCTGGACTTTGGATGAAGACTCCAAACTCATCCATTACATCTCCCTACTTGGTCAGGGACGCTGGGACTCCTTGGCTCACTTTGCCGGATTGAAGCGTACAGAGCTGCAGATTAAGATGGATGAACTACTTGCGGCCGAATTTACGACGAGGAGAACTTACTCCTCAAGAGCAGCTTCTTATTTTACTCCTTCATTTTCGCTATGGAAATCGGTGAAAAATGACTTTCTTGCGTACCAAACAGACTCTTATTACTTTGATTTTGACCGTATACTTACCTGCAACTCCTCCCCCACAACTGGGGGAAAAAACAGATGGGCAAAGATCGCAGAACACTTGCCAGGTAGAACAGATAACGAGGTTAAGAATTACTGGAGAACAAAAGTTCAAAAGCATGCAAAACAGCTGCATTGCGACGTCAATAGCCTACAGTTTCGAGACTTCCTTCATTATCAATGGCTTCCCAGGTTAACTGAACAAATACGTGCCACGTCATCGTCTCAAGAACAACTCATGTCCTCTTCTTCTTCTTTTACCTCTCACAATAACACTGAAGTATTAATATTGGAGAATTCTACTTTTCTTCAAACTGGGATTAATGGATCGACTAACATCACATGTCCTATAAACCACACTCCAAATGTTGCCGAAGTTACGTCACTAATAGATGATAATATTTGGAACCTCTTGAGCGGTAACAGGACATCTGGATTTGAAGATGGATTTTCTGATCTTTCAAGCACAGATATGGCGGTTTATTCTAATTCTCAGGATCAGTGTCATAGTTGGGCAAGTGTAGGATCAGAAGTATTATTACCAGATGAAACGCTAGGATTGAATGATATGGACCTTTGGCTCTTTCCTTAG
>NtMYB096

ATGGGAAGAACACCTTGTTGTGAGAAAGTGGGACTCAAGAGAGGCAGGTGGACTGAAGAAGAAGATGAAATCCTCACTAAATATATTCAGGCTAATGGTGAAGGATCTTGGAGATCACTACCCAAAAATGCTGGGTTACTGAGATGTGGAAAGAGTTGCCGACTGAGATGGATTAATTATTTGAAAACTGATTTAAAGAGAGGTAACATAACTGCTGCTGAAGAAGCTATAATTATCAAGTTACGTGCAACTTTGGGTAACAGGTGGTCTCTAATAGCAGAATATTTACCGGGTAGAACAGATAATGAAATAAAAAACTATTGGAATTCTCGTTTGAGCAGAAAAGTAGAAAGCTTAAGGATTCCAAGTGATGAAAAGTTGCCACAAGCTGTTGTAGAATTAGCCAAAAAAGGAACACAACAACTAAACAAGCAAAGACGCAGGCGAACAAGTCCATCGTCAAAGTCTATTGCTTCAAATTTATCGAAACCTGATCATTCAGTAGCGGAGTCAGAATTTTCATCAAATGAGACTATAGTTCCTATACCCTCAACGTCAAATATAGAGAAAGAAGCCTTATCTAGCACCATAAATATTACTACTAGCTCATCGCCGGAATGTGGGAATAATATTATAGCAAGTGGAAATAATATTGCCATAGAGCTAGATAATGATCAAATGCACTGGCGTGATGGTATCGTACTAATGGACGAGAATGAAGAGCTAGGCCAAGATTTCATTTTCAGTTGTTTATGGAACGGCGAAGGAGAAAATTTTGAAATAGTCGAGAATAACAATAATAATAAAATGCTATTAAGTGAAGATGACAAAATTATTGTTAGTGATGAAACAAAAACATTTATGGGGGATTGGGAATATTTGTGGGCAAGTGAAGAAGCAGAGCAAGAGAACAACATGTCAAATAATAATCATCTTTCATCTTGGCCGTTGTGGGATAGTAATGACACTGCAGGGCTGCAACAAAACAGCACGAACGAAGCAATGGTGGAAATTGATTATCACCATAGTGACCTTGTGGCTTGGCTTTTGTCTTAA
>NtMYB064

ATGGGAAGATTACCATGTATTGATAAAAAAGGGTTCAAGAAAGGGCCATGGACACCTGAGGAAGACCAAAAGCTCTTGGCTTACATTGAGGAACATGGCTGTGGTAGCTGGAGTGATTTGCCTCCTAAAGCTGCGATAGCATCTCTATTGCCAAACAGAAGCGACAATGTGATAAAGAACTACTGGAACACACGTTTGAAGAAGAGATTAATCAAAATGGGCATTGATCCCATGACTCATCAGCCAAAGAGAGATACAAGTCAATCCAATAAGTCCATTGCAAGCCTCAGTCACATGGCTGAATGGGAAACTGCTAGACTTGAAGCAGAAGCTAGGCTTGTTCGAAACTCCAATAAAGCTCGTTCCCGAGCTTCCGTCGTCAGCCATTTTGGCAATAAACCACTATCTGCGCATATATTTTCAGCCTGGAGTACTCTAGAATCTTATGCTTCTCGGATGGTATCGAACAATTGCGTTGCGGTCAACTCCACAACATACAACAATAACAACAATTATCAACCTCGCAATTTTCAGCTTCCTTGTCTTGACATACTAAAAGCTTGGCAAATGTCTTGCACAAAATTACCAACTTTAAATGACGACATTAATAGGGCAACTTTTCTTGATGGTTTTTTCAACAAAAACCTCAAGTCTCCAACACCATCAGAGAACTTGCTAAATATAGAACAAACTGTGGAAGTTGGTGAACAGTTGTCCTTGCCCACGATTAGCTGCATTGAAGAATTTTTCCTACATGAAGATAAAATAACACAAGACAACAATATTCTCCAAACAGACTTGACAGAGCTTTTCCCAGAATATGATTGTAGCCAAACGGCTGAAAACTATCCAGGTGAGCTGCTGGAAAGTTTTTGGGAAAGCTGCTCTGGGGATTTTGAGAATAACAAGAGTAACTGCAACAATCACTTCCCTTATTTGGTAACTTCACCAATTGGTTCTCCATTATTCTGA
>NtMYB138

ATGTACATGATTCATTCAACGTCGACATGGACAAGGTACGAGGACAAGTTATTCGAGGAGGCTTTAGTTATGTACCCTGAAGGTGTTGTTAACAGATGGCAGAAAATTGCAATTCATGTTCCTGGTAAGAGTCCTGAGGATGTTATGGCTCACTATGATGCACTTGTCCATGATGTGTTCGTGATTGACTCGGGACGAGTCGACATCCCGAGTTACAATCATCGTTCTTCCGAGTGGGAGCCTGAATCTGGAACCAGAACCAGAACCAGTCATAATATCTCTTTTGAATCAAATTACAAGAACCATGCTGAACAGATCAGGAAAAAGGGCACCCCTTGGACCCCAGAAGAACACAGATATGGAAAGGGTGACTGGAGAAGCATTTCAAGAAATGTAGTGGTAACAAGAACTCCTATGCAGGTGGCAAGTCATGCTCAAAAATACTTTAAGAGACAAGAGTCAATGAAAAAGAAAGAAAGGAAAAGGTCCAGCATTCATGACATTACAGTGGATACCAATATTCTGCTTCCTCAAAACAATAACCAGAATCAAGGAGTCTATCAGAATTACAACTTCCCTTTGTAA
>NtMYB157

ATGGGCCATCACTGCTGCAGCAAACAGAAAGTAAAAAGAGGTCTTTGGTCTCCAGAAGAAGATGAAAAACTCATCAGACATATTACCTCCCATGGCCATGGCTGCTGGAGTTCTGTTCCTAAATTAGCAGATCTAAGAAGGGGTTCTTTTACTGAGCAGGAAGAAAGAACCATCATTGATGTTCATAGAATCTTGGGAAATAGATGGGCACAAATAGCCAAACATTTACCTGGTAGGACTGATAATGAAGTGAAGAATTTCTGGAATTCTTGCATTAAAAAAAAGCTTATAGCACAAGGGTTAGATCCAAATACTCACAATCTCCTGAAGAACAAAACCAACAATTCAACCAAAGCCAAAACTAATTATCATCAAGATTCCACCTCAGTTTTCACCATTGATACTTCAACAAATAAAGAAGTAATTTCAATGGACATAAAAGCAGCTCTTGCATCCTTCTCTCCTTTCCCTCATGGTAGCAATACTACTACTTGTAATACATACAATTACACTCCTATTGTTCCCAACATTGAATACCAAAACCCTACTTTCACATGGAGTGGTCAAAGAAATCAGACTGCAATAACTACGCCTCCGTCCCAATCAAGTGACAGAAATCACATCATTACTCAAAATTCCATGTTGGATTTTGCGAGCTCTTCTTTAATGGAAAGCTCTACGAATATACGACAAGGAGAAACGGAGTATATAAATGAGAATAGCATGTGGCATGGAACTGGAATTGAACCAACAACCTTAAATCCTGCCAACGGACCTGAAGAATTAATGCAAGTACAACAAGGGGAACAATTTCCAATTCAGACAAATTTTTGTGATCAAGAGGATGTTTACAAGATTAACCATGATCAAACGGTGGAGAATACGTTTGATAGCTCTAACTTTGATTTTGATTTTGTGGACTCTACATTAATGCCTTGTGGATTGTATACTAATGTCAATTCTATGGATCAACTTTCATGGGATTGTTAG
>NtMYB108

ATGAACATCACTATTGAAACCAATGACATGATGACATCCAAAGTAGATGTGGATTCGCCCGACGAAGCTACTGTTGGAGGAAATGCAGGTGGAAGTGAACCACTTAAAAAAGGTCCCTGGACATCCGCAGAAGATGCAATTTTAATGGATTACGTCATGAAACATGGCGAGGGGAATTGGAATGCTGTCCAGAAGCAATCAGGACTTGCTCGTTGTGGTAAAAGTTGTCGTCTGCGGTGGGCAAATCACCTGAGACCAGATTTAAAGAAAGGTGCATTTACTCCAGAGGAAGAGCGGAGGATAGTTGAGCTGCATGCTAAGATGGGAAACAAATGGGCACGAATGGCTGCTGAGTTGCCTGGCCGCACAGATAATGAGATAAAGAACTACTGGAACACAAGGATAAAGCGACATCAGCGTGCTGGCTTGCCAGTTTACCCTCCAGATATTTGTTTCCTAGCAAGTCAGAACAAACAAAATGAGGAGTTGGGTGCATTCTCCTCTGCAGATGCACAAAATCCTAATGTCTCGGGAACTAACACTTTTGATATTCCTGCTGTAGAGTTCAAAAATTTGGAACTCAATCGGCTGTTATATCCACCACCACTCGTTGAAATTCCTTCTAATAGCTTGCTCGATATTACTGTAAGTAGCTTTCTCGCCCAGGGTCATAGTCCTCCCTATGGTAGTACGTCTTTCCTTTCGACAATGCATCCGTCAAAGCGTATACGAGGATCAGAATCCATATTCTTCGGTTCAAATGGTGGTTCTTTGCTTGGTCAGCCCTTGGGGTTTTCCTCATATAATAATCATAATGTAACATATGATGATCACGAATCATTCTCGTGTACTGTAATTCCGGGCAGCCAAGCCCCTTTAAATGGCAATTCCTCTTCTTCGGAAGAGCTCCCTTCACTCCAAAATCAGACGGCGAATTGGGGCCCACCATCTTCCCCTCTTCCTTCACTAGAGTCCATTGATACTCTAATTCAGTCCCCTGCAGCTGGACACAGTGAATCGGGTAGTGATCTGTCGCCTAGGAACAGTGGTTTACTGGATGCTATGCTTTACGGATCACAAACTATGAAAGCTTCAACCGATAACTCACACCAAGAGAAGTCGTCGTTTGGTGATGCAGTCGATAATTCTTATGCCGATCTAATCTCTCCTTTGAGTCATTTCACTGCATCAGTATTTAGTGAATATGCCCCTATCGACGGAAGCTCATTACATGAGTTCCCGTCATTAGCCACAATGCCAGGATGCAAGGTTAAGCAAGAGAACGTTGCCACATCATCAGGGCAAGCTTGTGGACGCGATTCTTGTGCATGGGATGCCATGTCCGCTGTGTAGTCGATGACCTGAACGCGATTATGGTACTTTTAAAAGCTATGAGAACATCTTTTTTTTCGAAGACAACTTGGTTATCTCAGTTATAACATGACAATGGAATACAATGTAATATTTTCCATTAGCTGGAAACACTTCTGCATGTTTGGAGTGCATTGAGTTTAGGCAATCTATTGACAAATACATTGATACTTCTTTTTATGTGGCGTCAAATTGATTGCAGTTTTTATAATA
>NtMYB180

ATGGGAAGAGCTCCTTGTTGTGACAAAAGTAAAGTTAAGAGAGGACCATGGTCTCCTGAAGAAGACAATACTCTCAAAAATTATCTTGAGAAAAATGGGACAGGTGGCAATTGGATTGCTCTCCCTCAAAAAGCAGGCCTAAGAAGATGTGGGAAGAGTTGCAGGCTAAGATGGCTAAATTACCTTAGACCAGACATTAAGCACGGAAGTTTTACTGAAGAAGAAGACAACATTATTTTAACACTCTATGGTCAAATTGGAAGCAGGTGGTCTGTGATAGCTGCAAATCTACAAGGAAGAACAGATAATGACGTGAAGAATCACTGGAATACAAAATTGAAGAAAAAGCTTTTGGCAGCTGAAAATTACACTAACCTTAGCAGCTATAATTCTAGTGATTTAAATCACAATTTTTCTATAAATTCCTTTTCAAGAAATTACTCTACTATGGATTCTAACACGTTCACTAGTCTAATGGACCCAAATTTAACTAATTTAAATTTGGTGGTTCCAGAAATGTTAGTTCAAGAATCAGATCAATTATTCCCTCTTCAAAGCCTGTTGGAAATTCAAGAAAATGGTGCAATTCAATTAGCTCAAGATCAAGAAGATGGTTATGTTATGGATTTTAGCACTGGAATTTCATCATCTTATAACTATGATTTAGTAAATGGCTTTGATTTTCAAGAGAAATTTATTGGAGCTGATGATACAAATTACTCCTCTAGCTTTTCCAATTATTCCACTTTGGTCCAGCTGCAAGCTCACAATATTCCTGACATTGATCAGACATTCAAAGGATTTGAAAATTAG
>NtMYB045

ATGGGAAGGCCGCCTTGCTGTGAAAAAACTGGGGTAAAGAAAGGACCATGGACACCAGAAGAAGATATCATTTTGGTTTCATACATTCAAGAGCATGGTCCTGGAAACTGGAGAGCTGTTCCCACTAATACTGGCTTGCTAAGATGCAGCAAAAGCTGTAGACTGCGATGGACTAATTATCTCCGTCCAGGGATTAAACGTGGAAATTTCACAGAACATGAAGAGAAGATGATTATTCACCTCCAAGCTCTTCTCGGGAATAGATGGGCAGCCATAGCTTCATACCTTCCACAAAGAACAGACAATGATATAAAGAATTACTGGAATACTCATTTGAAAAAGAAGCTTAACAAGAAACTTGAAGGCCATGATCAAGAGGGAAAATCATCATCATCTTCCTCATCTCAATCAAAAATCTCAAAAGGACAATGGGAAAGAAGGCTTCAAACAGACATTCACATGGCTAAACAAGCTCTTTGTGAAGCTTTGTCACTTGACACTACTCCTTCAACTGGAGATTCTCCAAATAATAATAATAATTCCAGTCCTAATCTTCCTGTGCAAGAACCAATCCAAACATCTACTACCTATGCATCCAGTGCTGATAATATTGCTAAGTTGCTTCAAAATTGGATGAAAAATTCACCCAAATCATCTTCTCAAAGTCGATCTACTTCAAAAATGTGGTCCTTCAACTATCCATCAATCGCTGCGGTTTCGAGTTCTAGCCCTAGCGAAGGAACCATAAATAATGCAACAACTGCACACGAAGGTTTGGACTCGCTCTTTAATTTTAATTCATCAAATAATTCGGATGTGTCACAATCCATGTCGGTCGATGAGGGTGGTAATTTTACACCTGAGAATAATAATGCTGCAATTTTCCAAGTTGAAAGCAAGCAAAATTTCAAGGCAGAAATGAATGGAAGTTTTCATCAAGAGGAAAGCAAGCCAAATTTGGAGACACAAGTGCCTTTAACTTTTCTGGAAAAGTGGCTGCTTGATGATAATGCTAATGCACAAGCACAAGAAGAGCTAATGGGAATTGGAATGGGAATGACCTTAGGTGAAACTGCTGATTTGTTT
>NtMYB120
ATGGCACCAGATGGAGGAGGATTGAAAGCAAGAAATAATGGAGGGACAAGGCAAGTATTAAAAAAAGGTCCATGGACAGCAACAGAAGACGCGATTTTAATGGAATATGTGAAGAAAAATGGAGAAGGAAATTGGAATGCAGTTCAAAGGAATTCAGGATTAATGAGATGTGGGAAAAGTTGTAGGTTAAGATGGGCTAATCATTTGAGGCCTAATCTTAAAAAAGGTGCATTTTCTTTAGAAGAAGAAAGGATTATTGTGGAACTTCATGCTAAACTTGGAAACAAATGGGCTCGTATGGCTGCTCAGATGCCAGGTAGAACAGACAATGAAATCAAGAATTACTGGAACACAAGGCTAAAAAGAAGACAAAGAGCTGGTTTGCCTATATACCCTCAAGACATACAACTACAACTAAACCAACAAGAAAACCAATTACAACATAGTACTATCCCTTCACCATTTGATAATAATCCCCAAAACTCTAACTACATTAATCCCCCTCTTTCCCTTTTAGATATCTTCAATCCTTCAACCATGAAACCTAGTAATATTTCAAATCAATACCAATTCAATAATCCTTCTCCATATCTCACAACTACAAACAATAACAACCAACTCAAGCTTTTTCGCGATCCTCGGGTTAGCCTTTCTTTAACATTAGCATCATCGATAAGAAATTCACAACTTTCTTCAATGGTAGCACCCGTGCCAAATAATTTTAGTCAGAGCTACTCTAATTCAATGCCAGTGCCACCACTTCAACATAATTATCCAAATTTTGGCTCCACTACAAGACCTTTTACGGGGATTCCCTCGAACCCAAATGGTTTAATCTTAGGCATGGGCGTACAAAACAACCCTTCAGTCCAATCCTCCATCCCCGAGACCAGAATATGTTCTAGGCATACAACATCAAGTGATGATGCTGATAATTATGCTGTTGATCCTGGATTATCGCGAGGAAACAGTGGATTATTGGAAGATTTATTGGAGGAGTCTCAGACTTTGACAAGAGCTGAGAAAATAGAGGAGAATTGTCCAATTGAGAATGAGGCTGGTAAAGGGAAATTAGTGTGGGAGGAATATGGATTAAGTGAAGAGGCAGAAGATATTATTTTAACTGAAGAATCAACATTTAGTTTTGCTCAACAAGGTGGTGAGGATGCCACCCCAATAAAGCACTCTGAAGACTCTACCTCTCTCAACTCATCCTCAGGGATAACAACAAAGGAAGGTTCATTAGAGCTGGCTAATCAAGTGGATGAGGATATTATGAGATTTCTTGATAATTTTCCAGTGTACCAGTTCCTGATTGGTGTAATGATGAAAATGATCAGCAGAATACTTCTAATGGCCAATCTTTCGAATGTGACCAAATACAATCACATTGCTCAAAATCAGGCTGATGAGGATTCAAATTCATCAATATGGGAAATTGGA
>NtMYB041

ATGGGGAGGCATTCTTGCTGTTACAAACAGAAGTTAAGGAAAGGCCTTTGGTCTCCTGAAGAAGATGAGAAACTTATAAAGCATATTACTAAATATGGTCACGGCTGTTGGAGTTCAGTCCCTAAATTAGCAGGTCTTCAGAGGTGTGGAAAAAGTTGTAGGCTCAGGTGGATTAACTACTTGAGACCTGATTTAAAGAGAGGGACATTCTCGCAAGATGAAGAGAATTTGATCATTGAACTTCATGCAGTTCTTGGGAACAAGTGGTCTCAAATTGCAACTAGATTACCAGGAAGAACAGATAATGAAATTAAGAATCTGTGGAACTCTTCTATTAAGAAAAAGCTAAGACAAAGAGGTATTGATCCAAATACACACAAGCCACTTTCTGAGGTTGAAAATGAAGAGAAAGCGTCAGCAAACAGTAACAATAAGAACACTGACAAAGTTTCTGAAAGCTCCAATAATGATCAGCTCAATTTTGTTGAGGCTGCTCATGAGAATGGATTTTCAATAGAAAAGCCAAAGTCATCTTCAATGACAATTATGGACCATTATCCACTTATTGAGACCAATAATATTGCCCCACCAACTCATGAATTCTTCACCACAAATTGCAAGTCTCCTTATTTTTCTAATTATCTCTCCTTTCAGCACTTGAATAATTACACTCCCAACACCAATATTCTCTTCAATAATAAGAATTCTGCTCATGATATGGTATCTGATCATCAGTTCAATTGTAGCCTTTCACCCATGTCGAATTCTATTCTCACTACATCCCCGTTGGCACGTATAAAGTCGCCTTCTTTAACTACTCTTCCTCCTGATAATAGTTTTAATATCAACAAGTCCCAGAATTGGGAAGCTTGTACTCTCAGCAGCAACAGTAATGGTAGCAGTAACAGTATTGAATTACAAAGCAACTGTTCATTCTTTGATAACAATGCTGCAGCTTTCGCATGGGGATCAACAACAGCACATGGTAGTGGGAAACCAGAGAGAGAAGAAATCAAATGGTCTGAGTATTTGCAAACCCCATTTTCACTAGGTTCTAACACAATCCAGAATCATCAAATTTCGTCTCAACATCAAGACTTATACAACAACGAAACAAAATCCGAGACACAGTTCATGACACAAGGTTCATTGGGTACTACTACAACATGGCTTCAAAACCAACCGCAAGAATCTTCTCTACAAAATGCAAACTTATACAATAGTAACACTTATCAGAGACTTCCCGCCGCCTTTGGACAGTTTTCTTAG
>NtMYB027

ATGGAGGAGGAGGCAGAGCAGAGCAATTTTAAACTGCGTGACGCCGCCGTCAATGACGGCGAGTCATCGGCCGTCTCTTTCAAGGCCGTAGATGATACTGACGCGATGTTTCCAGATGGCGGTGGAGACGGGAACAGCGGTGGTGGTGGTGGTGGTGGAAAAGTGAAGGGACCATGGTCGCAGGAGGAAGACGCGGTATTGAGTGAACTGGTTAGCAAATTTGGGGCGAGGAACTGGAGCTTGATCGCCCGAGGAATTCCAGGACGTTCTGGAAAGTCGTGCCGACTTCGCTGGTGTAATCAACTCGACCCTGCTGTTAAGCGCAAGCCTTTTACTGAGGAAGAAGACAACATTATAATTAGTGCCCATGCTGTGCATGGAAATAGATGGGCCTCAATTGCAAAGTTGCTCCCTGGTAGAACAGACAATGCAATTAAGAACCACTGGAACTCTACATTGAGGCGCCGGTTTGCTGGGCTTAGAAAGGTTAAACCAGTACATTGTGAGAGGTTAGATAATAGCAGCATTGACAGAGTTAAGGTGTCATCTGAAGAAACCAAGTCATTTGAAGATCATAATCAACCTAAAGCCCAAGAGGCAGGGGAAGTAATCCTCATGCAATGCGAACCCAGCCAGTTTGAAGACAGATCTCCTACGAATGAAATGTCTGCTGCTCCTGAAAAAAATCCACATCTTGTTTCTGGAAGATGTCATTCCACTATTATGGAAAAGAATCCGTCTGTTTCTCGCCCAATTGCAAAAATTGGTGCCTTTGATGTGTTTAACCTTTCTTCTGCTGCCTTTGCATCATCAAGAACAGTGCCCATGCAGGGGCCTCTACTCCAGGCCTCCTCACCTTCCTTTGGCATCTGTAAACTTCTTGAAGGTGTATCTGATGATCCCGTAATACCTTTGAGATGCGGCCATGGTTGTTGTTCAGCTCCCAGCATGAGTTTCTCTGGTAGTTCATTATTGGGGCCTGAGTTTGTTGAATATGAGGAGCTTCCCGCCGTCTGTAGCAATGAGTTAACTGCCATAGCCACAGATTTAAACAACATTGCTTGGATCAAAAGTGGACTCGATAATGCTGGTAGATTATCTGGCCGAACCACTAGCCAAAGAGATTATCAAGGTAGTTCTACTTCAACTCCATTGCCAATGTCAAACTTTACGTTGCCAACTGAAGTTGAAAGCTTGAGCTGA
>NtMYB026

ATGGAAACTTTGTGGGCTACGTCGCTTATACCAAATTCAAGCTGGATGATGATGGAACAGAGGAAAAGCAGTGAATGGACACAAGAAGAGAACAAGAAATTTGAAAGTGCACTTGCAATATACGATGAGAGAACTCCAAATAGATGGTTTAAGGTGGCGGATTTGATCCCTGGGAAGACAGTATATGATGTGATGAAACAGTACAAAGAATTAGCAGCAGATGTAAGTGACATAGAAGCTGGCTTGTTCCCAGTTCCTCCTTCGTCTTTTATGCTTGAGTTGGTCGATGATAATCGCGGTGTTCAAGCGTTTAGAAAGAGGGGCAGATCTTTTGATCAAGAGAGAAAAAAAGGTGTCCCATGGACTGAGGAAGAACACAGGAGGTTTCTGATGGGACTTGACAAGCATGGGAAAGGGGATTGGAGGAACATATCAAGGAATTTTGTGATCTCAAAAACGCCAACGCAAGTGGCAAGTCATGCTCAAAAATACTATCTGAGACAGCTTTCAGGAGGGAAAGATAAGAGGAGACCTAGCATCCATGACATTACTACTGTCAATCTCACGAACATCGACTTGTCCGACAACAATCTAAACAGCAACAACAACAACAACAACAATAAATTTCCATCTTCGTTCGCGGTTAACAACCCGTTGCAGAATTCTAATGATGGAGCGTTGATGGCTTTTGGATCGTCTTATAACAGCAGCTCCTACCCCTATGAGTTTGGTTCAGTAAACATATGGAACTGA
>NtMYB125

ATGGAACTTGATCCAAGTAATAAACAAGACCTTTCCTTTCACCCAATTTTTGTGCCTAATAACAATAGCCTCAAACCAGAATTGGATGATGATTTTTGCATAGACTCTAAAGATTATTTTCAAGATTTTCAGCACCTTGATCTTAACTTTTCTCTTTCAGGAGGAGTACTACCTAACTATACCTTCAACAACACTGAAAATTTTATGATTGATACCAATGGTTATGACCCCTTTGATCCATTCTCCAATGAGGATAATTTTTCTTCATTAGGAGATTTTAACTTTAGTTATGAGCTTAAACCATTTGATGAAGAAAATGGTAACACAATCAAGGAGAATCCTATGGATGTTAATTATACGTACAATGGTTGTGAAGATGTGAAGCCTTTAAACTTTGTTGTGCCTGATCAAAGTTCATCATGTGTCACTAATGGTTCTAATTGCAAATTAGAAATTGGTGAATTAAGAAAGAATAAGAAGGTGAAAAGAAATGATCAAAGCTGCTTATTATCTTCATCAATGAAAAAACTAGGTAGAGGGAGGAATAAGAAGCTTTTGATCCATTTGGTAGAGAAGTTTGGAGTTAGAAAATGGTCTCAAATAGCACAATTGCTCAAAGGGAGGATAGGCAAGCAATGTAGGGAGAGGTGGCACAACCATCTCAGACCTGATATAAAAAAGGATTTGTGGACAGAGGAAGAAGACAGAATCCTAATAGAAGCTCATGCCGAAGTGGGAAACAAATGGGCAGAAATTGCAAAGAGACTTCCTGGAAGAACTGAGAATTCAATTAAGAATCATTGGAATGCAACAAAAAGAAGGCAATTTTCAAGACGAAAATGTCGTACCAAATGGCCAAGGCCTAGTTCTCTCCTCCAGAATTACATCAAAAGCTTGAATTTGGAAAAGGAAGCAGCAAAAAAAATTCTCAAACTTGCAATGCCACAAACTCTAGTGCCAAAGTAA
>NtMYB126

ATGGGACGCCATTCTGTTTTTGTTAAGGAGAAGCTAAGGAAAGGATTGTGGTCACCAGAAGAAGATGAAAAATTGTGCAATTATATCACCAAATTTGGCGTTGGCTGCTGGAGTTCAGTCCCTAAGCTGGCTGGTCTGCAAAGATGCGGAAAGAGTTGCAGATTGAGATGGATAAATTACTTGAGGCCTGATCTTAAAAGAGGAATGTTCTCACAGGAAGAAGAGGATATCATCCTTAATCTCCATGAACTTCTTGGAAACAGTGAAGCCAAAGAGAGCTCAAGCAATAGTTCAAATATGAATAACCATCATAATGCTGCTGAAATTCAGATGAATGAAATGGTGGGAAATCCTCAAGACCTGTCATGGGGTTCTGAGAACAAAATAGATTCTCTGTTTCAGTATCCTTATGGTGGGATCAAGAATGAAGAAGATTTCAGTAATAATCCATTGAGTTCCTTATCAGAAGATACATGTGGGGAAAATCTTGTCTTCCACCATATCTAA
>NtMYB107

ATGGGCAGAGCTCCTTGTTGTGACAAAAATAATGTGAAGAAAGGTCCATGGTCACCAGAAGAAGATGCAACACTCAAAGCATATATTGAAGAAAATGGCACTGGTAATAACTGGATTGCTCTTCCCCAAAAAATAGGGCTTAAGAGATGTGGAAAGAGTTGCAGGCTTAGATGGCTCAATTACTTAAGACCTAATATTAAACATGGTGGATTTACTGAAGAAGAAGACAACATCATTTGCAGCCTCTATATTAGTATTGGCAGCAGGTGGTCTATAATAGCTGCACAACTTCCTGGAAGAACAGATAATGATATCAAGAATTACTGGAATACTCGATTGAAGAAGAAGTTGCTCGGGAAAAGAAAACAATCTCAAATGAACAGATTATTACTTGCTAGTGGTGGTCAAGATCTTAAGGAAACAAATGGATTAGAAGAAAATTCCCTATTTCAAAACCTAAGCAACTCGGCTCTCGAAAGGCTTCAACTTCATATGCAACTTCAAACCCTTCAAAACCCTCTTTCTTTCTATAATAATCCTGCTCTTTGGCCTAAGTTAACCCCTCTTCAACAAAAAATGATCCAAACCCTACAAGCTAATGGCTTAAATGAGAGTCAATCACCTATTTTCGCACCGATAAATCCTAGTGATAACCAAGCTCATGAACTAGGGCAAAAAGTTGTCATCAATGAATTTGCTAATACCATGACCAATTTCAAGGTGAATGAAGTGGAAAAAAGTACCACGAATAAAGGCATATCATCTTCAGACAGTACTCCTATTGTGTCTAACAATCAAAGAAATGTTCTTGACAAAAACATAGGGCAAGAAAACACAAGAGAAATCCAAGTCCAAATCCAGGGTGTTCAAGGGTTTACTCAGGCCGAGATCGATGACCTAATTCTCAACAAAGGAATTGGCTTTAATCTACCATCAGAAAATCACCAAATAGCTGAATTTGATTGTTTTAAAGAGATGGATGATGGATCAAGGGACAATTTGGCATGGTGGTCTAATGAGTTTGATACAAATACAGCTTCTTCATCAAATTCTTGGGGTTCATCTTCCAATATTTTTCAACAGACTGAAGGAATGTATCAAGATTATGCACTAGGGTATAATTTGCAATGA
>NtMYB094

ATGGCGTCAAATTCAACGTGGACACACCAGCAAAACAAGTTGTTTGAGAATGCATTGGCTATTTATGACAGGGAAACACCAGACAGGTGGCGTAATTTGGCCAAAGCAGTAGGTGGAAAATCTGAGGAAGAAGTGAAAAGGCATTATGAAAAACTTGTTGAAGATATTAAACACATTGAATCTGGAAATGTTGCTTTGCCTAATTACAACAAGGCAAATAATGGTAAAGGCTACAATTTCATGGATGATGAAGAGCAAAGGCTGAAGTATTTGAAGCTCCAATAA
>NtMYB116

ATGTGTAGCAGAGGGCATTGGAGGCCTCATGAAGATGAGAAACTCCGGGAGTTAGTTGCTAAATATGGACCTCATAATTGGAATGCTATTGCTGAAAATTTGCAAGGCAGATTAATTATATTGAGTACACATCTGGTTTCTTCTCGAGATTTGGGTCGGCGAGATCGATCGATAGTGTGTAGCAGAGGGCATTGGAAGCCTCATGAAGATGAGAAACTCCAGGAGTTAGTTGCTAAATATGGACCTCATAATTGGAATGATATTGCTGAAAATTTGCAAGGCAGATTAGTTTTATATATGAACATCTACTGT
>NtMYB069

ATGGGTGAACAGATGGGAAATTGGAGAGTTATAGAAGAAGAGTGGAGAAAAGGCCCTTGGACTGCTGAAGAAGACAGATTGCTCATTCAATATGTAAATTTACATGGTGAAGGCAGGTGGAATTCTGTTGCTAGATTTGCAGGATTGAAAAGAAATGGAAAAAGCTGTAGGTTGAGATGGGTAAATTACTTAAGGCCAGACCTTAAGAGAGGGCAGATAACTCCATATGAAGAGAAGATCATTCTTGAACTTCATGCTATATGGGGTAACAGGACTCATTTCAAGAAAAAGGTGAAGAAATCAAGTACTGATAAAGCTGAAAAGACTAAAGCCCGTCTTTTAAAAAGACAACAATTTCAACAGCAACAACAACAACAACAACTAAACAATCAAAACGACATGAAAAGACTCGTATCCTTATTTGAAGAAAAGGAGAATAATAGAGTTCCAAATTTGTATTCTCAAGGGAAGCAAGAAATGGCATTTTTGTACCAAAACACTGCTAATCAAGAGCAAGGTGGTGGTTTTTTCTACTCCACTAAGGCCTCATCAAAATATGAAGACATCATATGGGATTATGGCTTATGGAATTTGGATGATTTTAATGCCAATTTAAAAATTGGAGTTTATTACAATAGTTTACCTTGTATGCAAACTCTGGCTACTCCTTTCTATTGA
>NtMYB070

ATGGATCATAACAAAATTAAAGTTGGTTTTAAGAACAACAATCAAGAAAGGGAAGAAGATTTGGACCTTAGAAGAGGTCCATGGACTGTTGAAGAAGATTTTACACTTATCAATTTTATTGCTCATCACGGTGAAGGTCGTTGGAATTCCCTTGCTCGTTGTGCTGGTCTGAAGCGAACAGGGAAAAGCTGCAGATTGAGATGGCTTAATTATCTTCGCCCAGATCATTTGCCTGGAAGAACTGATAACGAGATCAAGAATTACTGGAGAACCCGAGTGCAAAAACATGCCAAACAACTCAAATGTGACGTGAACAGCAAGCAATTCAAAGACACCATGAAATATCTTTGGATGCCAAGGTTAGTCGAGAGAATTCAAGCCGCCGCCGCCACTTCCGGCACGACGGTGGCTTCTTCCTCCACCACCACCTACATCCAAAACCAAGAAAATCAACAGCCACTACCAAACATAAGTACTATGTCTGAGGTTAATGTTCCCGTTCAACTGACGAATAACGTTGACAAAACAAACGGTCTTAATTATTCGAGCACAATTTTCACACTGGAGAATTCAAGCACAACAGCTTCATCAGACAACTCATCTTCTGACCTCACTGATTGTTGCTACAATTTCCCAATTAACCAAAGCGTTAATCAGGATTATGTTCAAGTTAATCAAAGTAATCAGGTGTGTTATGGAGATCAATACTTAACTAGCCCAACTGGTTACTTTAACCCTGGTTACTTTCAAGCATTGGATCAGCAAAATTCCCACCAATTGATGGACGGTGAATATGGTTCAGACAATTCATGGAATATTGAAGATGTGTGGTTCTTACAACAGCAATTTAACATGTGA
>NtMYB124

ATGGGGAGAGCTCCTTGTTGTGATAAGGCTAATGTGAAGAGAGGACCATGGTCACCAGAAGAAGATTCTAAGCTTAAGGAATTCATAGACAAATATGGCACTGGTGGAAATTGGATTGCTCTTCCTCAAAAAGCTGGATTAAAGAGATGTGGAAAGAGCTGTAGATTGAGATGGCTGAATTATCTAAGGCCTAATATCAAACATGGTGACTTTTCTGATGAGGAAGATAGAGTTATATGCAGCTTGTATGCCAGCATTGGAAGCAGGTGGTCAATTATAGCAGCTCAATTACCGGGAAGGACTGACAATGATATTAAAAACTATTGGAACACAAAACTCAAGAAGAAGCTCATGTGTTTAAAATCACCTTTCTTTCCACCAACCCAACCTCAAACATTTTCAAATCTGTTTAGAGATTCATATTACACCACAACTGGGCTAGAGCACATGATTTCATCAGCCCAACCAAATCTTATGTGCACTAGCAATAACATGAACTTTCAGTTGGGGACAAATCAATATTCCTATTTTCAGTGTCAAGATCAGAGCTTAATGAATCCCATGCAACCAAGTTGTTCCTCATCTGATGGAAGTTGCAACCCAATGAGCTATGGAAAAGACATTAAACAAGAGGAAATGGGCAGTTGTTTACAGGGTCAAATTCCAACAACTTTTGAAGAAACCCAAAAATTTACTCTTGATTATGGTAACAATATTGGAGGTGGTAATGATCACCAGCTTGGCACTTGGGCTGATCAAAGGCCAAATGGAATTTTTAAGAACAACTTTCGAAGTAGTCAATTCCAGTCTGATATTGAAGAAGTTAAGGAGCTGATTAGTAGCTCTAGCAATGGAAGTGGATGTAATAACAGTTTTTTCTTCTACAATGATGAAAACAACACAAATGAGAGAGGGATGTACTATTACTAG
>NtMYB220

ATGGAATTTTTAAACAGGTGTTCGACATCTACTACTTCATCTTCATGTGAATCATCTTCATCTGAATCTTCACTTTCTGGTAAAACACCAAGAGATGGGAAAAAATCCGAGAGAATTAAGGGACCGTGGAGTGCTGAAGAGGACAAGATTTTAACAAAACTTGTTGAGCGATATGGCGCTAGAAATTGGTCTTTAATTAGTAAATATATAAAGGGTAGGTCCGGTAAATCTTGCCGGCTCAGATGGTGTAATCAATTAAGTCCAAATGTGCAACACCGGCCATTTTCGCAAACTGAGGATGACACCATTTTGGCTGCTCATGCAAAATATGGAAATCGTTGGGCTACTATTGCAAGATTACTTCCGGGTCGGACTGATAATGCTGTTAAGAATCACTGGAATTCGACACTAAAGAGACGTTACCAACAGTTACTTCAGCAGCAAAATCAGAGCTCAGTTGTTTTTTCTGATGTGAAAATTAACGGGTCAACATCGGAATCTGGGCCGTGCATGGATTATATGAATGCTAATGACAGTCCAGTTAGAGGGAATTTTCCTATTAATAATGTTGTTACGACTAATTGTAGCAGGGAATTTGATGACCCAATGACGACTTTGTCCTTAGCGCCGCCGGGAATGGGCGGCAATGAGTTGCCGGAGAAGAAAACGGAGAGTTTTCCGGCGGGGTTTTGGGATGTCATGAGAGATGTGATTGCTAAAGAAGTGAGGGAATATGTTGCTTCGTCATTTTCTGGCGCTTCTACGGGGTTTCCTTAA
>NtMYB187

ATGAGTGGTCTAAAAAAAGGTCCTTGGACTCCTGAAGAAGATCAAAAGCTAGTTGATTACATCCACAAAAATGGCCATGGAAATTGGAGTGCTCTTCCTAAACTTGCTGGACTTAATCGCTGTGGAAAAAGCTGCCGCCTTAGATGGTCAGCAATTGCAACACGTCTACCAGGACGAATTGATAATGAGATCAAGAATTACTGGAATACTCATTTGAGAAAGAAACTTCTGCAAATGGGAATTGACCCGGTAACTCATAGGCCAAGAACTGATCATATCAACCTTTTTAATGCCTTAATTGGGAATTTGCCTCCTCAACTTCTTGCTGCTATTACTTCCAATTATATCAATATTAATAATATTGATATGAATATTCTCACCAACTTCTTGTTTTCAGATACGGCTCAACTAATTCACCAAATCCAATTGTTACAGAACTCTAGCTTATTAGTTAATTCTCTAATTAGAAATGCCACTGCAACAACTTCTCCCTTAAATATAGAAGCTTTGAGCCAAATTTTAGGGTCACAGAATCAGATTCAAGAGTACAACTCTACCTTAATGAATAACCAGCAATTTCTATCCAATAGTAGTAGTGACTCATTAACTGATTTTGGTCTCAATTCCTCAAATGTACATGCAGAATTCACACATGCAAATAATTTTTCTGGTAAATTAGATTATCAGGAAATTAATGACACTAAATTAGGAGGTGATCAACTGATGCGCCTGAGTGGCACATGTAGCACGTCATCAAGTGTTACTGGAAGTGAAAATCAAATGAAAAATATCAGTAAAATGCATAACGAGAACAACACCAGCGATATTTACCCGAAACAAGAACTGATAATGCAGCCGTCATCTGCATCAACGTCCACATTTGAACCCTGGGGACAAATTATGGGTGATGAAGAAGCAAACGACTCTTACTGGAGAGACATTATTGAGTAA
>NtMYB086

ATGGGGCAGCATACATGCTGCAACCAGCAAAAGGTTAAGAGAGGGCTTTGGTCTCCTGAAGAAGATGAAAAGCTGATCACATACATTACCACTCATAGCTATGGCTGTTGGAGTGAAGTCCCTGACAAAGCTGGGGTACAAAGGTGTGGGAAGAGCTGTCGGTTGAGGTGGATCAACTATTTGAGGCCTGATATAAGAAGGGGAAGATTTACTCCAGATGAAGAAAAGTTGATTATCGATCTTCATGCAGCTGTGGGAAACAGATGGGCTCATATAGCAAGTCACTTACCTGGAAGGACAGATAATGAGATAAAAAATTATTGGAATTCTTGGATAAAAAAGAAGTTAAAAAAGCCTTCTCCACATTCAACAAAGACAACTACTTCCTGTGATAAGAACCAGTCCCAATTTGCTTATAACATAACAAATCAGCAGCACCAAATCTTCAGTAGTCAAGATTTTGGAACAAAGCCCCAAGTCCTACAAGAATCCCTATGTTATTCACCAAATTCATTCGTTTTCGACACTACTAGTACCAGCTCGTTGTTCCAAGACACATTGTCTTTGTACTCCGAATTCGGGCAAACTCATGAACAACAAAACCATGAAGCTCAAACGAATTCAAATTATTTGCCTCCATTGATAGAGAGCATGGATCCACAAATGGGAATACCTTCAGCTTGTCGTACTAACAACATGTTAGACGTGTCAGGGCAGATGGGAAGAAATCAACTAAATGAATGGGGCGTGGAAACGCAACAATTTTATCCAAGCTATATAATTTGGGATCAAGAAACAAGCCCGCTTATTGGGGACGACCTTTTAGCTCCAACCACATCAAACATTGAAGAACTATTATCTTCTTTTCCTTCCTAA
>NtMYB059

ATGGTAAGGGCTCCTTGCTGCGAGAGGATGGGATTAAAGAAAGGTCCATGGACTGCAGAAGAAGATCAAATTTTGATATCTTTCATTCAAAGATATGGACATGAAAATTGGAGGGCACTTCCTAGACAAGCTGGTTTATTAAGGTGTGGAAAAAGTTGCAGACTAAGGTGGATAAACTACTTAAGGCCAGACATTAAAAGAGGAAACTTTAGCGAGGAAGAAGAAGAAACCATCACTAAGCTACATCAAGTTCTTGGAAACAGAACAGAACACAATAATTATTTAGCATCTACTACAACTACAAAGAGAAGCTTTCATGATATGATGATACCTAAAAGGACAACAAATGTTTCACAAAAAATCAATCATCATATAATTGCTTCAAATTATCAAGCTTCCCAAAATATTGTTACCTATCATCCAACTTGTGATGTTGAAGATCTTCAAGAGAATAACTCATCGAGTTATTCTGAGAGTACTCAATCAAACAAGGAGGAAAGCATGCAATCCATTAATGGTGAAAATATAGGTACTGAATCTGCAAATGAACATGGGGACACTAGTTTCAGCAATGATATG
>NtMYB196

ATGGCTTTCCAATTGCAACTAACCATGCAAGAAGAAAAACTGCGAAAAGGGCCTTGGCTCGAAGAGGAAGACGAGAGACTAGCATCTGTTATTGCCATTTTAGGTGAACGTCGTTGGGATGCCTTAGCAAAGGCTTCAGGGCTAAGGAGGAGTGGAAAAAGCTGCAGATTGCGATGGATGAATTACCTTAGACCTAATTTAAAACATGGACATATTACTGAAGATGAAGAACGTTTAATTGTTCAACTTCAGAAACAGTTTGGAAACAAGTGGTCAAAGATTGTTAAGCAATTGCCAGGAAGAACTGATAATGAAATAAAGAATTATTGGAGAAGTCATTTAAGAAAGAAAACAATGATTTATGAACAAGATGATTGTTCCTCTGCTGATTCTTTAACTGATGAAATGGAAGTTTCTAATTATAGCATTGATCACTCATCGAACGAAACAAGATTATCAGATTGGATACCAAGTTGGACATATGAACAAAGTCAAATGGAACATCACATGTACCTTTGTAGATTAAACATATGTTCATGTTATCCTCAGTGTTTTTCTGAAGATAATAATAGTAGTATTAGTACATGGGATGATACTTCATCTTCTATCTGGGAACAAAATAAACTAAAACTTAGCACTTTTATTATTATTGTTGTTGTTGTTGTTGTTGTTGTTGTTATTGTTGTTGTTGTTGCTGTTGTTGTTGGTGGTGTTACTGTTGTTGCTGTTGTTGTTGTTGTTGCTGTTGCTGTTGCTGTTGTTTCCGTTGTTGGTGTTGTTGTTGTTGTTGCTGCTGTTGTTGCTGTTGCTGTTGTTGTTGTTGCTGCTGTTGTTGTTGCTGCTGTTGTTGTTGTTGTTGCTGTTGTTGTTGTTGTTGTT
>NtMYB242

ATGGGGAGAATACCATGTTGTGATAAGAATGGTATGAAGAAAGGACCATGGACCCCTGAAGAAGATGAAAAGCTCATTGAATTTATCAAGAAAAATGGTCATGGTAGCTGGCGTTCTCTTCCAAAACTTGCAGGTCTTCTTCGATGTGGGAAAAGTTGTCGTCTTAGATGGACAAATTATCTGAGGCCAGACATCAAACGAGGTCCTTTTAGCCTCGATGAACAGAAACTTGTCATTCAGTTACATGGCATTCTTGGAAACAGATGGGCTGCAATTGCTTCACAACTACCTGGAAGAACAGACAATGAGATAAAGAATCTGTGGAATACTCACCTGAAAAAGCACCTGCTTTCAATGGGCATTGATCCTGACACTCATGAACCATCCTCTGCATCTAATGGACTGCTGAGAAGACCGCCTACATCAACTTCAGCTCGTCACATGGCACAATGGGAAAGTGCTAGACTCGAAGCTGAGGCTCGTCTTTCCAGAGAGTCCCAACTCTTGGTTCCATCGTCTGTAGAAAGGTCTGATACTGACCATTTTCTGCGCATGTGGAACTCAGAGATAGGAGAGACTTTTAGGAAATTTAAGAACCGAGAAAAGACTGATTCTCAAAGTCCAGCTTCTCAAGCATCTTCGTGTACAAAATACGGATCAGCTTCAGGCATTACGACTGAGGTTGAGCTCGGTGTTGTTGATGGTTCCCCAGTTACAGGGAGTAACCTAAATGAATATACAGAGTGGAAGAATGGCCAACCACATACTGAAGAAATCTTGCAAGGTTCAGAGACCTCTAGCTGCAACGCGTTGGAGGATTCATCTGAATCAGCATTGCAACTTCTTTTGGATTTCCCTAGTAACAATGACTTGAGCTTTCTAGGCCACAGTGATTCATGTAGCATGTATCCTTTTTTGAGTGAAAGCTCATTGATCTGCCCTAAAGCAGAACATGCAGTCTGCTTCCTCTGA
>NtMYB199

ATGGAAACAGACATGTCTTTCTTGTCTAAAAGTTCAAGTAGCTCTAGTGATGAAGAAATTGGATTGAGGAGAGGTCCATGGACTGTTGAAGAAGACAGTCTCCTCGTAAATTACATTTCCCAACATGGCGAAGGCCGATGGAACATGCTTGCACACCGTGCTGGATTGAAGAGAACAGGCAAGAGTTGCAGATTGAGATGGCTGAATTACCTGAAACCGGACGTTAAAAGAGGGAATCTCACTCCTCAGGAACAACTCCTGATTCTTGAACTTCATTTCAAGTTGGGTAACAGATGGTCAAAGATTGCGCAATATCTACCAGGAAGAACAGATAATGAAATCAAGAATTACTGGAGAACAAGGGTGCAGAAACAAGCTAAGCATTTGAAGATTGACTCCAATAGTGCAGCATTTCAACACATGATTCGATGTATTTGGATACCTCGGCTTCTACAAAAGATACAAGGTTCATCTGCTATTCCATCAATTCAGACTTCACAATCAACTTCATTATTGGATTCACAATATGGTCCTTTAAATATCACAGAAATTACACAAACCCCACAAGTTTTAAGCTTAGAGAGAAACAGCATCAGCAGCAGCAGATGCTGCAGTTCGAGATCACCTTCGTCAGAATCCATGAGTATCTATAAATCTCCCAACATTATTTCGGAATGTCCTAAAATTCCACCTCGTGAGATGGGTGATTCTGTTGTCAATGTTCATTTTCCATTTGACGACAACAGTTATGATATGGATACTTTCAGCCCAGCAACTGGCAACTTTTTGACAAATTATGATCAAATGGTGGGTGGAGAAAACAATATGATGAATGGTGATATTTTAGCTGACAGCTTCTGGAGCATGGATCAATTTTAG
>NtMYB009

ATGGATAAAAAACCATGCAACTCTCAAGATGTTGAAGTGAGGAAAGGACCTTGGACTATGGAAGAGGATTTAATTCTCATTAACTACATTGCTAATCATGGTGAAGGTGTTTGGAATTCCTTAGCTAAATCTGCTGGTCTCAAACGTACCGGAAAAAGCTGTCGGCTCCGGTGGCTAAATTATCTCCGGCCTGATGTCCGGAGGGGAAATATTACACCTGAAGAACAACTTTTGATAATGGAACTGCATGCTAAGTGGGGAAACAGGTGGTCAAAAATTGCAAAGCATTTGCCAGGAAGAACAGATAACGAGATAAAAAACTATTGGAGGACAAGGATTCAGAAGCACATAAAGCAAGCAGAAAACATGAATGGACAAGTAGCTAATTCTGAGCAAAATGATCATCAAGAAGGAAGCAGTAGCCATATGTCGTCTGCTGGTCCGGCAGAGACTTACTCTCCAACTTCATACTCTGCGAATATTGACACTACTTTGCAAGGCCCTTTTCTCACTGAAACAAATGACAACATTTGGAGCATGGAGGATATCTGGTCCATGCAATTGCTTAACGGCGATTAAGTATGTTGTTGAATATTTTAATTTGAGTTAAACCCTAGATTGAACCCCACTTAGTACCTACTATAAACTTAAGCTGCTAGATATAAATAGCTAGCACACTATATATAGATTGCTAAAATTCCCCATAATATATCCCCCCATATTGTGGTTCCTGAGTTAAGTGTTCACTGTGTAATACAACAAACTCTAATATAACCCCTGTTCATATAATATATA
>NtMYB237

ATGAACCCTGACCAGACATGCAATAGCTCCTCTTGGACTAAGGAGGAAGACAGAGCATTTGAAACTGCCCTAGCCATTTATGCTGGAGATAGCGATCAATTGATGAAGATTGCTGCAGCAGTTCCACGGAAATCTATTCCAGAAATCTTGCAACATTATAAAAAACTTGTTGATGATATAAATGATATCGAGGCTGGAAAAGTTCCGCTACCTCGATACGGGAGAATGCAAGGTTGTTCCAGCCGCAGAAGTAGATTATCTGGAGCAGAGGTAGAACGGCGAAAAGGGGTCGCTTGGACTGCAGAAGAACACAGGTTGTTTCTCCAGGGGTTGGAGAAATATGGAAGAGGTGATTGGAGGAGTATATCTAGGCACTGTGTAGTATCCAGAACACCAACACAGGTGGCAAGCCATGCGCAGAAATTCTTCAGTCGGTTAAAAGACAATAATAAGGCGAAGAGGAGAAGAAGCATTCATGATATCACTACTGTGGATACTGTTACTACTGAACCTTCACAAGGACAAGAAACTGAGAAGTTGAATGGACCTTGTGGAGGGCAATTACAATGGCCAATCACTGACTATGTGACTGAAGCTTTTGACATAGGGATGTTTCCTTTACCGAGGCCAGTTACCAACTGCATGACCGATGCTATTGGAGGACCATCCAGTGTTAACCCTGAGACTTTCCCGTTTGGTACTGCTGTTGTTAGTGAGTTGAATAGTTCACTTCCCAATATGGATGATGAGTTTTTGCTAGGTGTAGAAGACTTAATCACTGTACCGACACAGGGCACCTCTGAAGCGTGGCGCGGGGTTGACACTAGGTCATCTACATCACTTAGCTGGCAACCATCTTTTGTTGATGGCACTGGATTGTACACTTATCCAGTCAATAGTGTTGGGTATGAAATGGAAGAGTTAATCACCAAAGAGTTGGTTGAAGCCACTCAAGTTGGTCCAATTGTTAACACTGCAAGATTGCCATTATCAATTGCCGATCATATTGGAGTCCATGGTTGTACAACTTCTAGCAGTGGTGCGAAGAACGGTTTTGAGAGCACTGTGGGAGCTCTTGAGGCAGGTCTTTCTGTTGATTCTAACCCATTACTGTCAATTCCTGGCACTAGTGGTAGTGGAGAATATCCAAGTTTTAATGCTAGCATAATGGACAACAACATCTTTGATTTGGAAGACCTATTCCCAGATCAGATGATTGGATTTTATGAAAAGGATGGTAAATCTTAA
>NtMYB072

ATGGTGAGGGCACCTTGTTGTGAGAAAGTTGGGCTAAAGAAAGGAAAATGGACTGCTGAAGAAGATGAGTTATTGGTGAATTATATTCAAGCTAATGGAGAAGGTTCATGGAAATCTCTTCCCAAGAAAGCTGACTTGAAGAGAGGCAAATTTACTGCAGAAGAAGATGAAACCATCGTCAAATTGCATAGCTCCTTGGGAAATAGGTGGTCTTTGATAGCGAACCATTTACCTGGCCGAACAGATAATGAAATAAAGAATTACTGGAACACTAACTTACGCCGAAGAATTTACACCTTCAAATTGCACAAAAAGCTCATCAGAACCACTGCAGTAATGCCTAAAATGGCAGTTGCTGTTGCCGGCGATTGTGAATCCTCGAGAAAACACGGCCGAGTAGGCCGATCCAATGGAAAAGGACTAGCCATGCAACGACACGAACATCAAGCAGAATCAGAGATAAGTGAGCCGAGGAACGAGGAAGGTGAAGACAAGAACGAGAGACACATTAATGTTACACCTGAAAATGATTTTGATAATTGGTGTGACATGAATTTCGATCATTTCTATGAGGAGGAATTATGGGTTGATCAGTGCAACAGCTTGGACTTGGAGTTTGGATCCAATGAAGAGTGTACTTACTGGGATGACATGTTACTTTGGTTATGGAATGATAAATAA
>NtMYB154

ATGGGAAGAGCACCTTGTTGTGAGAAAGTGGGTCTCAAAAGAGGCAGATGGACTGCAGAAGAGGATGAAATTCTCACTAAATATATTCAAACTAACGGCGAAGGCTCTTGGAGATCATTACCCAAAAATGCTGGGTTACTTAGATGTGGAAAGAGTTGCCGACTGAGATGGATTAATTACTTGAGGTCTGATTTGAGGAGAGGTAACATAACTTCTGAAGAGGAAGACATAATCATCAAGTTACATGCAACTTTGGGTAACAGATGGTCTCTAATAGCGGGACATTTACCAGGTAGAACAGACAATGAGATTAAAAACTACTGGAACTCTCATCTAAGCAGAAAAGTTGAAAGCTTAAGAATTCCAAGCGACGAAAAGCTGCCTCAAGCTGTAGTTGATTTGGCTAATAAAGGGACTTTGAACCCTATCAAATGTAGAGTTGGCAAAACAAGCCGACCCACAGTAAAGAAAAACAGAACATTTAAAAAGTCTAGTTCAAGTTTGCCAGAGCCTAAGCAACCTAAAGAAAGTAGTGAACCTTTAAATTCAACAGTTCCTATGCCCTCAACTCCAAACATGGAAAAAGAGGCCTTATCTAGCACCATTAATGCCATGGATTCCATGCAAGAAGAGGTAGCAAACGTAGCCGCCGCTCCAAATCCTTGGCCAGGGTCTAGAGAGGCCCAGAGCAGCCTTAGCTCAGATAGTGGTATGGAATGGCTTGACGATATTATGCCAATGGTCATGGACGATCAAAATATGGATCCAAATGAATTCATTTTGACTTGTTTAGACAACGGGCAAGGAGAAAGTCCAGAAAAAGTCAGCAACGACGCAGAAAATAACTGCGGGACCACGAACAGAGTCAATGAACATAACATCAAAGATCACGATAATAAAATGGTACCAAGTGAAGATACACAACTGGAGAGTAGTCCAGAGAGTGAGGCTGTATCAATAAATATTCTGAAAGATGTACAAGAGAATAGCAACGAAACAAGATTATTAATAGAGGATGGTACAGTTGAATGGGATTGGCAAGAGATAGCTGAAGACAGAAGAGAAGTATGGTCATGGGAAGAAACAGGGCAAGAGAACATGTCAATTAATCACAGCTGGCCGCTATGGGATAATACTGACACCGAGTTACTTCAAAATTGCACGAATGAAATCACGGTGGAAATGGATTCCGTGCTGCACAGTGAAAACCAAAACCATAGTTCCCTTGTCGCTTGGCTTTTGTCTTAG
>NtMYB211

ATGGAAGGAAGAAGATCATCAACTTCGTCTTCGTATAATCGTAGTCGTTATCAGTTTGAACATAATGAGGATGAAATAAAGAAAGGACCATGGAAAGCAGAAGAAGATCAAGTGTTGTTAAATCATGTGAAGAAATATGGTCCAAGAGATTGGAGCTCCATTCGATCCAAAGGTCTTTTGCAACGTACTGGAAAATCTTGTCGTCTTCGTTGGGTCAATAAACTTCGACCCAACTTAAAGAATGGAGTGAAGTTTTCAGCGGAGGAGGAGAGGACAGTGATTGAACTTCAGGCACAATTTGGGAACAAATGGGCAAGAATTGCAACATATTTGCCGGGGAGAACTGACAATGATGTTAAGAATTTTTGGAGTAGTCGCCAAAAGAGATTGGCTAGGATTTTACGAACATCAGCACCACAACCTGCAAAGCCACAGAACAACGACAACAACAAAAACAACGATAGCCAAAATGATGTTTTTCAAGATTCTCCTCCAATAGAGGCACCAAAATTCAGCTCATCAACAGATCAAGAAGAATCTTTATCCAAGTCACAATCATGCTCATCTTCCTATTTTGATAACTCTCATAACATGGTCCCATTCCCAGAGCTAGTGAATCCAAATTCCATTGCTTTTGAATCAAACCTGCTTCAACTTGATTTCACTCCAAATGACTATAAACTTGGAATAGAATCATCACATATTCAAACTGACTTTGGTGTGCCTTTGGAAAATCAAGAATTCAACATGCCTAACTTCATTGATGTGTTTGGACAGTTCAATGGCTCTGAATTAGATAATGTGCAAGTCCCATTTGTAGAAAGATCATGTTGTGACAATATTGTGAAGAGAGAGATTGACAAGCCACTTACTCCGGATAGCTTCATTGATGACTTTCCTTTGGATATGTTTGATCATATTGAACCTCTGCCTAGCCCATCTGAA
>NtMYB177

ATGGAGGAGGAGAAAGCAAGAGAGAGATTAATATACAGTGCAGAGGAAAAAGTAGAGATGAGGAAAGGAGGCTGGACTTTGGATGAAGACTCCAAACTCATCCATTACATCTCCCTACTTGGTCAGGGACGCTGGGATTCCTTGGCTCACTTTGCCGGGTTGAAGCGTACAGGTAAGAGCTGCAGATTAAGATGGATGAACTACTTGCGTCCGAATTTACGACGAGGAAAACTTACTCCTCAAGAACAGCTTCTTATTTTACTCCTTCATTTTCGCTTTGGAAATCGATGGGCAAAGATCGCAGAACAATTGCCAGGAAGAACAGATAACGAGGTTAAGAATTACTGGAGAACAAAAGTTCAAAAACATGCAAAACAGCTGCATTGCGACGTCAATAGCCTACAGTTTCGAGACTTCCTTTATTATCAATGGCTGCCCAGGCTAACTGAACAAATACGTTCCACGTCATCGCCTCAAGAACAACTCATGTCTTCTTCTTCTTCTACCTCTCACAATAACAGTACAGAAGTAATATTGGAGAATTTTACTTTTCTTCAAGCTGGGATTAATGAATCGACTAACATCACATGTCCTATAAACCAGAGTACTCCAAACGTTGCCCAAGTTACGTCACTAATAGATGATAATATTTGGAATCTCTCGAGCGGTAACTGGACATCATCTGGATTTGAAGATGAATTTTATGATCTTTCAAGCACAGATATGGCGATTTATTCTAATTCTCAGGATCAGTGTCACAGTTGGGCAAGTGCAGGATCAGAAGTATTATTACCAGATGAAACTCTAGGATTGAGTGATGTGGACCTTTGGCTCTTTCCTTAG
>NtMYB005

ATGGAAAACAATATCCTGGAAAATCTTGAAGGTTGTTACGGCGGCGGAAGTGGCGACGCCGACGGTAGCGTCGGCGGAGACGACGAGGAAGCGTTGATGCTGGAAGATGGAAGTGGAAGCAGTGATAGAAAGAAAACAGCAGACCGTGTAAAAGGACCGTGGTCACCTGAAGAAGATGCTATACTTAGTCGTTTAGTAAGTAATTTTGGGGCGAGGAATTGGAGTTTGATCGCCCGAGGAATTCCCGGTAGATCGGGTAAATCGTGTCGCCTAAGATGGTGTAATCAGCTTGACCCCGCTGTTAAACGCAAACCCTTCTCCGATGAAGAAGATCGGATTATCCTTCAGGCCCATGCTGTTCATGGGAACAAATGGGCATCAATTGCAAGGCTTTTGCCAGGTAGAACAGATAATGCTATTAAAAATCATTGGAATTCAACCTTGAGGCGCCGCTGTGCCGAACTTGGTAAGTTAAGAAGTGACTCCAGCAATGTTCCGGAAGACGTTAGTGCAGAAAAATCAAAAGCATCCTCTGAGGAAACCCAATCATGTGGAGATGTGAATTCTTCGAGAGCTATAGAAGGAAAAGATGTTAGCTCTCACGAAAACCAAGAAGATAATCACTATGATGATAAGACCCGTGAAGAAATTCAACGGAGTGATGTAGCAAATGATCCTCCTACTCTCTTCCGTCCTGTGGCTCGTATAAGTGCTTTTAGCGTATATGGTTCTATGAATGTCCCAGAAACCCAACTGCAAACTCCAAGGCTAACTCCTATCCAAGCGCCGGATCTTGGGGTAAGCAAGTTGCTTGAAGGAGCTTTCACTGAGAGATTAGTGCCTCACCAGTGCGGCCATGGTTGTTTTGGCAATGCCAGTCAGGAAAACAACGGAAGTTCATTGTTGGGACCTGAGTTTGTTGACTACGCAGAGCCTCCATTAATCTCAAGCCATGAGTTGGCTACATTAGCCACAGAGATAAGTAATGTTGCTTGGTGTAAAAGTGGGTTGGAAAACAGCAGCATCGAGGTTATATTCAATCCAGCAACCAGGGGAACGCGTGGTACCTCTCACTTGCCAAGCAGACCATTCTAA
>NtMYB100
ATGGCAAATGGTTTGGGGTCTCGGCATCAAGTGTCTCGGCATCAAGGGAGGGTTGTCTCTAAAAGTGTCCAGCCTAAGCAGAAGCATGATGACAACTCCTTGCTTGTTAGCACCGCAGTTGAGAATGATACAGAAGTTCTTGATCCTAAACCTCTTGCATCGTCTGGTGATGCACTGGAGGATGTTGGTTGTGAAAAGACAATTTGTAGATTGGACGATCTTATATTGGAGGCAATAGCCAAATTGAAGGAACCGCATGGATCTCGTCGAAATGCAATTTTGTCTTACATAGAGGAGTGGTACACGGCACCTCCAAACTTTGAAAGACTGTTGGCAGCAAATTTGAAGGCGTTGACTGATAAAGGAAGACTGATAAAGGTAAGGCATCAATACAGGATTGCGCCGAGTAGATTATCATCTGGTACCAAGGGAGGCCATCTCTCTTTTCTTATGGATGGAAAGGAGGATTCCACTATGATAGAAAAGAATGAAATTAGAATACGGACTAAAGCACAAATTGATGTGGAGTTAGAGCAGATGAAGAGCATGACTGCAGAGGAGGCTGCTGCAGCTGCTGCACAAGCAGTTGCAGACGCTGAAGCTGCCATTGCTGAGGCGGAACGGGCAGCAAGGATTGCAGAGGCGGCTGAAGCAGAGGCAGAGGCAGCACAGTGTTTTCATGAAGTTACATTGAAGGCATTGCAGCATCAAACTATCCCTATGACATTAGCTGGATCCACCACTTGGGTTTTCATCTTCAGTACAATTGGCAATTTATTGTTGATATGTGGATAGAGTTGTAAATGTGGTTATTTTTGTCCATTGCTAGTGATCTTAATTATGGCATTGAGGTCATAGTGAAGTTTATAGGCAAAAGGAGTATAGAAATCCTTTTTTGGGTGGTTGACATGCAAAATGTATATCCTCAAAAAGCCGCTAACCTTTTTAGTTTTAAATATTTTGTCTTTGGTGCGAAGTTGTTGTATAACAGAGCTGGTTGAATTGCCGTTGATCCACAAAAAATCTTGATGAACCTATGATTC
>NtMYB039

ATGAAAAGGATTACCGTAGGGTGGGTTATGAGCAGGCGTCATCCTAAACGTTGGCATCAATCGCAGATTTTGGGCCTGCGAGATCGATCGATCATGTGTAGCAGAGGGCATTGGAGGCCTCATGAAGATGAGAAACTCCGGGAGTTAGTTGCTAAATATGGACCTCATAATTGGAATGCTATTGCTGAAAACTTGCAGGGCAGATCAGGGAAGAGTTGTAGGTTGAGATGGTACAATCAGTTGGATCCAAGAATTAACAGAAGCCCATTCACAGAAGAGGAAGAAGAAAGACTACTTGCATCTCACAGAATTCATGGGAATAGATGGGCTATAATTGCTAGGCTTTTTCCAGGTCGTACTGACAATGCTGTTAAAAATCATTGGCACGTTATTATGTCAAGAAGATGCAGGGAAAGATCTAAGATTTATTCTCTGAGAAATATTACTGCTGCCCCTAAATCAACAAGCCAACAAGACATGAGTACGACTTCGCCGAGTGATCTGCAGGATGATAATAATATCCACGATATCATGAGAAAAAGAAGTTCCAATATTTCTATTGATCATCATCAGCAATTATTAGAAAGATTTAATTATTATCCTTTCACTAATAATAATTCCCTTTATCCAAAAGAGCTTCATTTCAATCACCTTCCAGCTCAGCGTTTGAAGATGGATGAAGGCTCAAATAAAAGTGAGGTGGTAGAGAACAATATTATAAGAAGGGATGCTGAGGAAGTGGAACAAGAAGCTGGGGATAATAATTCCCTACAAAGCAAGGCTCCAGTGCGTTTTATAGATTTCCTCTCAGTTGGAGACTCATCGTAA
>NtMYB236

ATGGGGCATCATACATGTTGCAACAAACAAAAAGTGAAGAGAGGGCTATGGTCTCCTGAGGAAGATGAGAAACTCATTAAGTACATTACTACTTATGGCCATGGTTGTTGGAGCTCTGTTCCTAAGCTTGCTGGGCTACAAAGATGTGGAAAAAGCTGCAGGTTGAGATGGATAAATTATCTCAGACCAGATTTGAAACGTGGGAGTTTCTCACATCAAGAAGCTGCACTTATCATTGAACTCCACAGTATTCTTGGCAACAGGTGGGCTCAAATAGCTAAGCATCTACCTGGAAGAACAGACAATGAAGTCAAGAACTTTTGGAATTCTAGCATCAAGAAAAAGCTCCTTTCTCATGGAACTCTCTCTGATTTTTCCATGATTTTTCCTAATAATCTCACAACTACAAGCCCTAATCCCTCTTTTGATAATTTTTACCCACTCAACTCCACTCCTATTAATTCGATCCCAATTAGCACAAACTCTCCCCTAATTCTACAAGTTGACCACCAAATGAATAATAATCATTTAAATGCGGATTTAAATTTAAATCCAGTGGTACCTTCCCTTATTAATCCTTTGTCATTTGACTCAATTTCAAATGATCCTACTTGGTTTAATTTCAACTATCCTCATCCTCAACATGATCTTGATTATAACCAAAATATTGAGTCAATGGTGGGTAGTAGTCTCCCATGTACTTTCCCAAATGGTTATATCCATCCACATTATGGTATGAATGGAGTACATGAAATGGAGCAAATAGAATGCATGCACATGTCATCTTTCCCATCATCATCACCATCATCATCCAAATCTTCACCATCATCATGCAATACTCAATTTATGATGAACCCTATTTCTTTGTTCAGTAACAATAAATAA
>NtMYB113

ATGAGAAAAACTCCTGACAGGGAGCCAAAATCTTGCCTTGAACACTGGAAAAACTACTTGAAACCTGGGATCAAGAAGGGATCTTTAAATCCCGAAGAACAAAATCTTGTCATCTGCCTTCAAGCAAAGCAGGACAACAACTTCAGAAATCCCCGCAACGTCAAGACTCAAGAATACACTGACCCGCCTTCTGTTCCTGCTGTCTTCGGTAGTGGTATTGCAAAGAGCTGTAAGAAGGAAAACAAAACTGGGTACAGCATAAGAAGGAGGCAAAGCATGGAGGCTGAACCGGCTGGAGCAACAACTAGAGTCAGAGAAGGGCAGAAAAAGGAGGGAAATGAAGGAAATAGAAGAAACGATGAGGTGTTTACGTGA
>NtMYB239

ATGGTAAGAACCCCATCTATTGAAAAAAATGGAAGAAAGAGGGGTGCACGGAGTGAAGAAGAATACAACAAACTAAGAGCTTTTCTTGAAAAACATGGCCATCCGAATTGGCGGCAATTGCCTAAATATGCTGGACTAATGAGATGTGGAAAGAGCTGCAGACTGAGATGGATGAATTATTTGAGGCCTGCCATTGCAGCAAAATTTCCAGGAAGATCGGACAACGATATAAAAAACCAGTGGCATGCTCATCTTAAGAAACGTGTGAATACAAATACCAATTCATCAATATCAACAGAGCAATTTACTGAATCTTCTCTATCTGTAGAATCACAAAATGATCACTCTTCTAATTATAAAGTTTCAGAACATGAAGCTGACAATGATATGAAAGAGTTGTCGTCTGCTAGTACAGATCCAATTGATAGAATATTCTGCAGTAACTTTGCGGCCAATGTCCTCAGAGTTCTCATCAAATGGAATGGAGTGGACAGAAGAAGATCATATCAGAATTAA
>NtMYB109

ATGGGAAGAGCACCTTGTTGTGAGAAAGTGGGTCTCAAAAGAGGCAGATGGACTGCAGAAGAGGATGAAATTCTCACTAAATATATTCAAACTAACGGCGAAGGCTCTTGGAGATCATTACCCAAAAATGCTGGCTTACTTAGATGTGGAAAGAGTTGCCGACTGAGATGGATTAATTACTTGAGGTCTGATTTGAGGAGAGGTAACATAACTTCTGAAGAGGAAGACATAATCATCAAGTTACATGCAACTTTGGGTAACAGATGGTCTCTAATAGCGGCACATTTACCAGGTAGAACAGACAATGAGATTAAAAACTACTGGAACTCTCATCTAAGCAGAAAAGTTGAAAGCTTAAGGATTCCAAGCGACGAAAAGCTGCCTCAAGCTGTAGTTGATTTGGCTAAGAAAGGAACTTTGAACCCTATCAAATGTAGAGTTGGCAAAACAAGCCGACCCTCAGTAAAGAAAAACAAAACGTTTAAAAAGTCTAGTTCAAGTTTGTCAGAGCCTAAGCAACCTAAAGAAAGTAGTGAACCTTTAAATTCAATAGTTCCTATGCCCTCAACTCCAAACATGGAAAAAGAGGCCTTATCTAGCACCATTAGCTCATGGTTAGAAGATAGTGGGATGGAATGGCTTGAGGAAATTATGCCAATGGTCATTGCCGATCAAGATATGGACCCAAATGAATTCATTTTGACTTATTTAGACAACGGGCAAGGAGAAAGCCCGGAAAAAGTAACCAACGAGGCAGAAAATAACTGCGGGACCACGAACAGAATCAATGAACGTAACAACAAAGATCACGTTAATAAAATGGTATCAAGTGAAAATACACAACTGGAGAGTAGTCCAGAGAGTGAGACTGTATCAATAAATATTCTGAAAGATGTACAAGAGAATAGCAACGAATCGAAATTATTAATGGAAGATAGTACAGTTGAATGGGATTGGCAAGAGATAGCAGATGACATGAGAGAAGTATGGTCATGGGAAGAAACAGGGCAAGACAACATGTTAATTAATCACAGTTGGCCGCTATGGGATAATACTGGCACTGAGTTCACGAATGAAATAACGGTGGAAATGGATTCCGTGCTGCACAGTGAAAACCCAAACCATAGTGCCCTTGTCGCTTGGCTTTTGTCTTAG
>NtMYB156

ATGCCAAGTGTACCACAACAGCAGCAGAAAAGTACAAGCATGGAGGAGGTAAAGAAGGGAGCATGGTCTCCTGAGGAAGACCAAAAATTGAAATCTTATATCATGAGATATGGCATTTGGAATTGGAGTCGCATGCCCAAATTTGCAGGACTATCAAGAACGGGGAAAAGTTGCAGACTTAGATGGATAAATTATCTCAACCCTGATGTTAAGAAAGGACCCTTTACCATGGAAGAAAGAGAAACAGTCATCAAAATGTATCAGGAACTTGGAAGTAGATGGTCAGCTATTGCTGCAAAATTGCCAGGAAGAACTGACAACGACGTTAAAAACTTCTTCTACACACATTTAAAGAAGCATATGGGTATGCAAAAAGATGCCCTATTGAAGTCTAACGTAAGGCGGAAAAGGGTGGAGAAAACCAAAAAAGCTCAAGAAAGACCCGTATTATTCGTGGCTATTAATAATCTAACGATAGGAACATCCAGCAACGACAGTTTGATATCACCTGATATTTCTTCATCTGGCAGCAGCAGCAGCAGCATTAATACGTTCGGGAAAAACCAAAAGATGAACATTGACATGGAAAACACGGTTATCTTGGAGAGCAATCCTGAAACTCATCAGTCTGATCACAGTTTGAGCATTGAGTCATTGGATCTGTACGATACGAGTTCATTCTGGTTTCATCTACTTAATGATGCCCACCGTCTTATTTTATGA
>NtMYB155

ATGCCAAGAGTACCACCACAACAGCAGCAGAAAAGTACAAACATGGGGGAGATAAAGAAGGGAGAGTGGTCTCCAGAGGAAGACCAAAAACTGAAATCTTATATCATGAGATATGGCATTTGGAATTGGAGTCACATGCCCAAATTTGCAGGACTTTCAAGAACAGGAAAAAGTTGTAGACTAAGATGGATGAACTATCTCCGCCCTGATGTTAAGAGAGGACCTTTTAGCATTGAAGAAAGAGAAACAGTCATCAAAACCTATCAGGAACTTGGGAATAGATGGTCAGAAATTGCTGCAAGATTGCCAGGAAGAACTGATAATGAAGTTAAGAACTTCTTCCACACACACTTAAAGAAGCATTTGGGAGTGAAAAATGATGCCCCGTCGAAGACTAAAGCAAGAAGCAATAAAAGGGCAGTGAAGAAAACCAAAGGAAATGAGAGGACAAATGCCGACAAACGATCACCTGATGTTTCTTCATCAGACAGCAGCAGTATTATTACATTTGAAGAAAATCAAATGATGGACGTTACTATGAATTCATCTCAAACGTACCAAGATTGGTACAACATTGTCGACCAACTAAATATTGAGATGGAAACTAGGCCAGTTATATTGGAGAGCAACCCAGATGATGGTACTTATAATTCCAACGGACAACAACTTCATGATCAGTTTGAGTGCTCTCATGACATTTCCGAATACTATTCCAGCTTTGACTCAATCGACCAGTTCAATATGAGTTCATTCTGGTTTGGTGAACTTTGGGATGCCGAAACATCTGATTTTTTGAGAGATGTTATAACTAATTAG
>NtMYB207

ATGGGAAGAGCACCATGTTGTTCTAAAGTGGGAATGAGAAAAGGTGCATGGACTGCAGAAGAAGACATGCTTCTCACTAATTACATTCAGCTAAATGGTGAAGGAAACTGGAGATCTTTGCCTATGAATGCTGGCATTAAGAGAGGAAATTTCAGTCGTGAGGAGGATGATCTTATAATCCGACTTCATTCACTCCTTGGTGGTCGATGGTCTCTAATTGCTGGAAGATTGCAAGGTAGAACTGATAACGAGATAAAGAATCATTGGAATACCAATCTCTTGAAGAAACTCAAAGCTGCAGGAATACAACCAAAACCTAAAAAGTTAACTGCAAAAGGAACAAAACCATCTAAAAAGAAACAAGAGAAACGAAGACGGGCAGGAAAGGCAAAAAAGCCCGAGAGAGAGATGGAAAAAGATGAACTAGTTAAGAAGATCCAAGTGCATATTCCAAAACCAATAAGGCTATATTCACTTTCTTCAAGCCAAAGTAGTTTTCAAGATAAAGCAGAGCATAATATTATTACCATGTTGAGTTCTGAGGAAGTTGACAATAAAAATAAGGAAGAAGAAAAAATACAAGAGCCATCTATTTCAAGTTCGTTGTCATCGTCCGTGCAGGTTGAAGAAAAAGAGACTGAAATTTATGAGAAGATTCAGTTGTTTGATGAATTGCTGAATGGATGTGATTTTTCAACTGAATGCTTAGAGCCAACGAGCTGCTGTTACATGCTAAAGGAGGTTTACAAAGAGTATTTTCAGCTTCTTAATTTCTGA
>NtMYB191

ATGGGGATGTTTTTTGCTGATATGAATTCACTTTCCATTACTCCCAAAAATTATAGTATAACAAGTCATGATAATGAGAGTAGTAAAACAAGGGGTTCTTGGGATTTTCAGTTCTTGAATAAAGAAGCTTTTTCTCAGAGTTTAGATGAAGCAGAAACTAGTGAAGAAAATAATGAAACCATTGATCTAAATGCTTCTTGTTTCAATGAAGAGAAACAAATTACCATGCATAGTAGTACTATTTTTAACAGTAGTAGTAATATTGGCAAGGAAATTACAGAGAGTGGACAGTCAAAACTTTGTGCTAGAGGTCATTGGAGACCTGCTGAAGATGCAAAACTCAAAGAACTTGTTGCTATTTATGGCCCTCAGAATTGGAATCTTATAGCAGAAAAACTAGAAGGAAGATCAGAAGAGGAAGAGGAAAGACTAATGGCAGCACATAGATTGTACGGTAATAAATGGGCTATGATTGCAAGGTTATTTCCAGGAAGAACAGATAATGCAGTGAAAAACCATTGGCATGTAATAATGGCTAGAAAATATAGAGAACAATCAAGTGCTCACAGAAGGAGAAAAATGGGCCAATTTGTTTACAGAAGAACAACACTAGAAGAAGATTCAAATTCAAGCTTATTTGTCAGTAGTAGTAAAGAAGTTGCAGAAGTAGCCATGAAAGGAGAAACACAAACACCAATTATCAGTGTTGGCCAAAATTCTGCAAACCCTTTTGGCAGTTTGAAAATTAATAATGATGGTCCAAATGGTTGGTTTGTTTATGGACCAAATGGTTCACCCCACTGGGCTGCTTCTGTTGGAGAAGCAATTCCTAGCACTAAAACCAATGTCCCTCTCCTTTCTTCTTACTCACCATTTTGTGCTCCCTTTGACACTTTACCTGGTATGTTTCTTTCACTTTTAGCCATTGTTTCATAA
>NtMYB021

ATGGGAAGAAAACCATGTTGTGCAAAAGAAGGATTACGAAAAGGTCCATGGTCTTCTAAAGAAGATTCGTTACTTACTAATTATATCAAGGAAAATGGTGAAGGACAATGGAGATCTTTGCCTAAGAATGCTGGACTACTTAGGTGTGGAAAAAGTTGCAGACTAAGATGGATGAACTATTTAAGACCAGGGATTAAAAGAGGAAACTTCACTCAAGATGAAGAAGATCTTATAGTGAGACTACATTCTCTTTTGGGTAATCGTTGGTCACTAATTGCTGGAAGATTACCAGGTCGAACAGATAATGAAATCAAAAATTATTGGAACACCCATTTAATCAAGAAGCTCAAAAGTGCTGGAATTGAACGAAAACCCCACAAAAATTTCTCCAAATGTTCCAAAAAGGAATCAAGAAAAGGACCCCAACAAGAGAAATCAAGAAAAAAACAAGGCAAAAAGAGCAACAACAAAAACAATGAGGGTCAAATTGTACAAGTTGAGAAAATTCAAGTGTTTACCCCAAAACCCATCAGGATTTCTTCTGAGGTACTTTCAAGGAACAATAGTTTTGAAAATGTTACATTGAGTACTACTTGTTCCTCAAATAGTAATTTTGAAGAAGCTGATGTTGAAAACAAGGAAAAAGAGGTGAAATTAGAAGAAGTTTCATTCTTTCCAAGGGACTTAAATTTTGGTAAATTACTTGAAGGGGATGAAAATTTAGATGAATTTCTTATTCAAGAAAACAGCTGCATTTCAAACAAACATTCAATGCTAATGAATGAGAGCATGTTGGAGAAAGTATATGAAGAATATCTTTTACTTCTTTCTGAAAATTGTTACCTTCAAGATGATCATCAAAAGGAGCAAAATTTCCCCTGTAAATGTCTCTGA
>NtMYB215

ATGGGAAGAAAACCATGTTGTGTAAAAGAGGGATTGAGAAAAGGTCCATGGTCTTCTAAAGAAGATTTATTACTTACTAATTATATCAAGGAAAATGGTGAAGGACAATGGAGATCTTTGCCTAAGAATGCTGGGTTGCTTAGGTGTGGAAAAAGTTGTAGACTAAGATGGATGAACTATTTAAGACCAGGGATTAAAAGAGGAAATTTCAGTCAAGATGAAGAAGATCTTATAGTGAGACTACATTCTCTTTTGGGTAATCGTTGGTCACTAATTGCTGGAAGATTACCAGGTCGTACAGACAATGAAATCAAGAATTATTGGAACACACATTTAATCAAGAAGCTCAAAAATGCTGGAATTGAACCAAAACCCCACAAAAATTTCTCCAAATGTTCCAAAAAGGAATCAAGAAAAGGACCCCAACAAGGGAAATCAAGAAAAATACAAGGCAAAAAGAGCAACAACAAAAACAATAAGGGTCAAATTGTACAAGTTGAGAAGACCAAAGTATTTTTCCCAAAACCCATCAGGATTTCTTGTGGAATTTCAAGGAACAATAGTTTTGAAAATGTTACATTGAGTACTACTTGTTCCTCAAATAGTAATTCTGGAGAAGCTAATCTTGAAAACAAGGAAAATGAGGTGAAATTAGAAGAAGTTTCATTCTTTCCAAGGGACTTAGATTTTGGTAAATTACTTGAAGGGGATGCAATTTATGATGAATTTCTAATGGAAGAAAGTTGCCACATTTCAAACAAATGTTCATTGCCAATGAATGAGAGCATGTTGGAGAAAGTATATGAAGAATATCTTTTACTTCTTTCTGAAAATTGTTACCTTCAAGATGATCATCAAAATGAGCAAAATTTCCCTGTAAATGTTTCTGATCAGTGA
>NtMYB201

ATGAGAAAAGGCAGATTAGCAAAGAGCACAAGTACTAATTCATCAAGTGAAGATGCATTTGAGTTAAGAAAAGGACCATGGACTATTGAGGAAGACAATCTTCTTATTCATCATGTAACTAGCCATGGCGAAGGTCGTTGGAATGCCTTAGCCAAATCTTCTGGATTGAAGAGAACAGGGAAAAGTTGTAGGTTGAGATGGTTGAATTACTTGAAACCTGATGTTAAACGAGGAAACCTTAGCCCACAAGAACAACTCTTAATCCTTGAACTCCACTCTAGATGGGGAAACAGAACAGATAATGAGATCAAGAATTATTGGAGAACAAGGGTGCAAAAACAAGCACGACAACTTAAGGTTGATTCTAACAGTACAAAGTTTCTTGAAGCAATTAGGGGTTTTTGGATACCTAGGTTGCTTGAGAAAATGGAGCAATATTGTCCCTCTTCATCATCCCCTACTTCTTCATCTTCCACCATAACCATTGAAAAGCAGAATTCTGCTCTTCATTCTTCCTTAATCAACGAGCAAGAATCTTTGCAATCGCTAAATCCAAAACCAAATACATGCGAGGAAATTAGTCCAAGATTTTACTCACCAGAATCCAATAGTATGGCAGAAAATGCCACTGGCTTTAATGGTAACTCTGTTTATAGCAATTCAACTCAAGAAGATTGTTATCATTTGGAGACTAGCAGCTATTTTGAGGAGCAACCATATTTTTCAGCACTAGAATCCCAAGATATTCTCATCTGA
>NtMYB136

ATGAGAGAGAGAGGAGAATGGGGAGATAAGAAAGGAGGATGGACACATGAGGAGGATCACAAGCTCGTTGAATTTATTAACAACAATGGTCTTCTTCGATGTGGTAAAAGTTGCCGACTTCGATGGGCGAATTATCTGAGGCCAAACATCAAACGAGGTCCATTTAGCCGGAAGGAAGAGGAGCTTGTCATACATTTACATGCCATTCTTGGCAACAGGACAGATAATGAGATCAAGAACTTATGGAATACTCACCTGAAGAAGTGCCTTGTTTCGACGGGCATTGATCCTTGTACTTGCAAACCATCATCACTTTCAGCCCATCATCACATGGCACAATGGGAAAGCGCTAGGCTCCAAGCTGAAGCTCGTCTTTCTAACGAATCACACTTCTTGATTCCATCTTCAGTTGGAAGGTCTGAAAGCGATTACTTTTTGCGCATATGGAACTCTGAGATTGGAGAAGCATTTAGGAATTTCAAGAAAGTAGACAAGAATGTCCAGCCTCTCAAGTGTCCACATCTACAAATTATGGATCAACTTCAGGCATAA
>NtMYB025

ATGGATAATAGTACTGGTGAAAAGATCAAAGGTTCGTGGAGTCCTGAAGAGGACGCCATGTTGACCAAGCTAGTGGACCAACATGGTCCACGAAATTGGTCCCTAATAAGCATCGGCATTCCCAGAAGATCCGGTAAGTCTTGCCGTCTGCGGTGGTGCAATCAGCTCAGCCCCGCCGTGCAACACCGTCCCTTTACCCCTTCTGAGGACGCTATCATCCTTCAGGCACATTCTGTTCACGGTAATAGGTGGGCTACAATCGCGCGACTCTTGCCGGGAAGGACTGATAATGCCATTAAAAATCACTGGAACTCCACGCTCCGCCGTAAGCGCCACGCGCCGGAGGCTGCGGCAGCGGCAGCAGCGACTATGCTTATGGGCTTGGATGAGTCGAGGACTGGGTCATCGTCAGAGTCCAACTCAAAGAGGCAGTGTTCTCGTGCATCGCAGGAGCAGAGTAGTTATGGGCTGGACGCTGATGATTTGGGCCGTAATGGGCCGGAGACTTCACTGACTTTGTCGCTACCTGGGGGAGGATTGCAACAGTCACATGCTGTTGACGAAAAGATAGTGAAGGATGAAGTTCCGCCACCGATCAACGGTGATAATAAAGTGAAGGAGGAAAAATGTAGGGTGGAGATTGAAGAAACATGTTTGGTGACGATCATGCAGCGTATGATAGCACATGAGGTTCGTTGTTACATTGACAAATTACGGGCTCAGGGTGGGCTTGAAATTGTGCCTGGCTTTGAGTCTGATGTTCCGAAGCAACCTTAG
>NtMYB111

ATGCTTGTTACTATATATCTTGTAGGGAAGAGTTGTAGGCTGAGATGGTTCAATCAATTGGATCCAAGAATCAACCGAAACCCTTTCACAGAGGAGGAAGAAGAAAGGCTTCTTTCTGCTCATCGGATTCATGGCAATCGATGGGCAATAATAGCGCGTCTATTCCCTGGTCGGACTGATAACGCTGTCAAAAATCATTGGCACGTAATTATGGCACGAAAATGCAGAGAACGGTCCAAGATTTATACAAAAAGAGCTGTCGCTGCTGCTCATAAAAAATCAATGAGCAATGAGCAAGAATCGTCGTCGTCAAGACAGCAAGATAATTATATGCAAATAAGTAATGAGATCATGATAACAAGGAGATTCAACCCTTTTGTTGATGATCAGCAGTTTTCAGAAAGATTTGCTTATCCTAATTTAATATACAACTATTCCTTTTATCCGAAGCTGCTTCACAATGACTATCTTTTTCATCATGCAAAGATGGATCAAGATGAAAACCAACCAACGGAATTCTATGACTTTCTACAAGTGAATACTGACTCTAACAAGAGTGAGGTGATAGACCATACGTCTAGAATAAGAAATGATGAGGAAATTGAACAGGAAGCTGTTGATCTTCATCAGAGCGCACAATTCATAGATTTCTTATCAGTTGGAGACTCAGCATAA
>NtMYB062
ATGGGAATTGATCCAGTAACTCACAAGCCATTTTCTCACTTGATAAGTGAAATTGCTAACACATTATCTCCACCACAAGTTCCTCATTTAGCTGAAGCAGCACTAGGATGTTTCAAAGATGAAATGCTCCATCTTTTGACCAAAAAACGTATCGGTTTTCAGTTTCAGTTTCAGCAATTTGGAATGGCAAGTACTGCTACAACAGCCCCAAATAATGGACCAAGTACTAGTGTCAAACATGAAGATAACAAAGATGAAACAATTGAGAAAATTAAGTATGGATTATCAAGGGCAATTAAAGAACCTGACATGTTAAATCCTATCAAGAATTGGGACACTACTAATTTTCCAGTATCTGATAATAGAGAATTTAACTATAATTTTGCTTCTTTACTTAATGAAGGAGAGGGTTCACCTTGGAACCAAAGTTTGTGTAGTGGAAGTACATGCACAGCAGGAGGAGGATTGCAGCAACACAAGAGAATTAGCAATGAGAATTGTGGGGAAAATTCTGAGGGTGGAAAAGAAATTGTAACAAGAAATGGATCAACAACTGTGTTCAATTCTGATTGTGTTCTTTGGGACATATCATCTGATGATTTGATGAATCCTATGGTTTGA
>NtMYB036

ATGGAAACTTTATTTCCTACTACTTTTATGCCAAATTCAAATTGGATGATGCAACAGAGCAAAAGCACAGAATGGACTAAAGAAGAGAACAAGAAATTCGAAAGTGCACTTGCAATATACGACGAAAAAACTCCGAATAGATGGTCAATGGTAGCAGCTATGATCCCTGGGAAATCAGCACTTGATGTGATGATGCAGTACAAAGAATTAGTTGCAGATGTTAGTGATATTGAAGCTGGATTGGTCCCAACTCCGAGGCATTTCGCTTCTTCTTTTACGTTAGAATTCGTCGATCATCGCGAGATTCATACGTTTAGAAAGAGAGGCAAGTCTTGTGATCAAGAAAGAAAGAAAGTAATGTTGCGATTTCTAATGGGGCTTGAGAAGTATGGTAAAGGAGACTGGAGAAACATATCAAGGAATTTTGTGATCTCTAAAACTCCAACACAAGTGGCTAGTCATGCTCAGAAATACTACCTAAGGCAACTTTCAGGAGGGAAAGACAAGAAGAGACCTAGCATCCACGATATCACCACCGTTCATCTCACAGTCGACGAGTTGCTCAACAACAACAACAACAACAAATCAATGTGTGACGACACATATAGTGTGTCCCCATTGCAGAAATCAACGAGCACAGGAGATGATGCTGCTACTCCTGCTGAGTCTGCATTCCACTTATTTCAGAAACTCGCATAA
>NtMYB054

ATGGTGCAAGAGGAAATCAGAAGAGGTCCATGGACAGAACAAGAAGATCTTCAGCTTGTATTTTATGTAAAATTATTTGGAGATCGAAGATGGGATTTTCTAGCCAAAGTTTCAGGTTTGAAAAGAACAGGAAAGAGTTGCAGGTTACGTTGGGTTAATTACTTGAATCCTGATCTCAAACGTGGCAAGATGACTCCTCAAGAAGAACGACTTGTTCTTGAACTTCACTCCAAATGGGGAAATAGATGGTCAAGAATTGCACGAAAAATACCAGGGCGAACTGATAACGAAATCAAGAATTACTGGAGAACACACATGAGGAAGAAAGCTCAAGAACAAAGGAAAAAGGCTACTTCTATTTCTCCATCTTCATCTTTTTCAAACTGTTCATCTTCTTCTTCCATAACTAATGAAGAAAATGAGAGAAATTTCTACGATACCGGTGGAATCGAGCTCTTGCAAATTGAAGAACAAAAGAAAGCTAATGATCAAGAACAAGCTGGGGAGAGTACGAAAGTTTATTCTATGGATGAAATTTGGAAAGATATTGAATTATTAGAAGAAAATGAAACAATTAATAAACCAATTATG
>NtMYB080

ATGAATATTTGTACTAATAAGTCGTCGTCAGGAGTGAAGAAAGGTGCATGGACTGAAGAAGAAGATGTTCTATTGAAAAAATGCATCGAGAAATATGGAGAAGGAAAATGCAGAAAGAGCTGCAGATTAAGGTGGCTAAATTATCTAAGGCCACATATAAAGAGAGGAGACTTCTCTTTTGATGAAGTAGATCTCATTTTGAGGCTTCATAAGCTATGGTCACTTATTGCTGGTAGACTTCCTGGAAGGACGGCAAACGATGTCAAAAACTACTGGAACAGCCATCTTCGCAAGAAGTTAATTGCTCCTCATGATCAAAAGGAGAGCAAGCAAAAAGCAAAGAAGATCACCATATTCAGACCTCGGCCTCGAACCTTCTCAAAGACAAATACTTGTGTTAAAAGTAACACAAATACTGTAGATAAGGATATTGAAGGCAGCAGCGAAATAATTAGATTCAACGATAATTTGAAGCCAACAACTGAAGAATTGACGGATGATGGAATTCAATGGTGGGCCGATTTACTAGCTAACAATTACAACAATAATGGGATTGAGGAAGCTGATAATTCATCACCAACTTTGTTGCATGAGGAAATGCCACTTTTC
>NtMYB150

ATGGGGAGGCCACCTTGTTGCAGTGATAAGGTGCATAGTAGAAGATGTAATTGGACGGAAGAGGATGCAAATACATCTACATTTGTCTCCAAACATGGAATTGGTAATTGGACGGCCATGTCCAAGAAATCAGGAACCGGGAAATGTGGGAGGAGTCAGAAGAACAGGTGGAGTAATCGCCTGAAGACTGATCTTAAGGAGGACAGCTTCACACACCAAGAAGAGGAACTGATCATTAAGCTTCATGCCACTATAGGAAGCAGGTGGTCTATAATAGCACAACAAATACCTGGGAGAACAGACAACGAAGTGAAGAACTTGTGGAACACAAAGTTGAAAAAGAAGCTGTCTGCAATGGGGATTGATCCAGTCACTCACAAGCCCTTTTCTCAAATTCTCACTGACTATGGAAACATTGGTGGCTTCCCAAAAGCCAGAACTCGTTTTGTATCTCTTAACAGAGAGTTAAAGGGTGCATTTATGTCTACACCAGAACAACTTCAGCATCCTCTAGAAAGATTTCCAAACTTCAACAGCCATTGTGTGACAACAATTAGGCTACAAAAAACTGAAACCTCAGAAGATTGTTTCTTAAGCAACAATTATGATTCTAGCAACAATCAGCCTCCTGTTGATCTACTCTCTGAGTTACAAGCTATAAAATTTGTAACAGAGGCCTCTAATAACAATTCCCCAAAAGCAATCTTCTCCTATACCAATCCCATAACTGATTGCTCTTTGTCTTCGCCTTTGTCGTCGTCCTCATCATCATCTGCATCTCATTCTTTAACCAGTAATCAAGTCAACTGGTGTGACTATCTTCTTGACGATGTATTGCTTCCATCAAATTTCAAAGAACAAGAGACAGTAAACATAGAAGAAAAGCTAGTGTCTGGGACAGCTCAAGAATATCGACAAAACAACGCACCAGCAACGAAGGATTTTGAAACCACGTTGTCTACAAAGGGTACATCACCATCATCATCATTTGTTGAAGACATGCTAGAATGCGAATACGAAATGTTCCTGAACTTCCCTGGCCTTTCCGAGGATCCTTTTTACTAG
>NtMYB181

ATGAGGGAGAGGCAGCGGTGGCGATCTGAAGAGGATGCTTTATTGCGGGCATATGTGAAACAGTATGGACCAAAAGAATGGCACCTTGTATCACAGCGTATGAACACAGCCCTCAACAGGGACGCTAAGTCTTGCTTGGAAAGGTGGAAAAACTACCTCAAACCAGGGATTAAGAAAGGATCACTCACTGAAGAGGAGCAGCGTCTTGTTATCCATCTACAGGCCAAACACGGCAACAAATGGAAGAAAATAGCAGCTGAAGTACCAGGCCGAACTGCTAAAAGATTGGGGAAGTGGTGGGAAGTATTCAAAGAGAAGCAACAGAGGGAGCAGAAAGAAAACAATAAGGTTGTCGATCCAGTAGACGAGGGAAAATACGACCACATTCTTGAGACCTTTGCAGAGAAGATTGTGAAAGAGCGGAGTGTCCCAGGTTTACTTATGGCTACTTCTAATGGAGGTTTCCTCCACGCCGATGCACCAGCTCCTTCGCCACAAACTCTTCTTCCTCCGTGGCTTTCTAATTCCACTGCTACTTCAACCGTCAGATCACCATCTCCATCTGTGACTTTAAGTCTATCCCCCTCAACAGTGCCTCCTACACCTACGCCTACGCCTGGCATTCCGTGGCTACAGACAGATAGAGGACCTGAAAATGCGCCCCTTATTTTGAGCAGTTTTCCACATCATGGGGTTGCCCCTCCTTGTGGAGAAAATCCATTTGTTACTGAACTTGTGGAATGCTGTAAAGAGCTAGACGAAGGGCATCGTGCTTGGGCTGCTCATAAAAAGGAAGCAGCTTGGAGGTTAAGGCGAGTGGAATTGCAGCTAGAATCAGAGAAAATATGCAAAGTTAGGGAGAAGATGGAGGAAATTGAAGCGAAAATGAAAGCTCTGAGGGAAGAGCAGAAGGCAACTCTAGACAGGATTGAAGCAGAATACAAGGAGCAACTAGCAGGCTTGAGGAGGGACGCGGAAGCAAAGGAACAGAAATTGGCCGAACAATGGGCTTCCAAACACCTGCGCCTTAGTAAGTTTCTTGAGCAGATGGGATGCCAATCAAGACTTGCAGAACCTAATGGTGGCCGCTAA
>NtMYB224

ATGGATAATAAAAGAACATGCAATTCTCACGATGTTGAAGTTAGGAAAGGTCCTTGGACTATGGAAGAAGATTTGATTCTCATCAATTATATAGCTAATCATGGTGAAGGTGTTTGGAATTCCCTTGCTCGATCTGCTGGTCTGAAGCGTACCGGAAAAAGTTGTAGACTCCGGTGGCTAAACTATCTCCGGCCGGATGTTCGGAGGGGAAATATTACACCTGAAGAACAGCTCTTGATTATGGAACTGCATGCCAAATGGGGAAACAGGACAAGGATTCAAAAGCACATTAAACAAGCAGATGAAGGCATGAATATTAGACCATCATCAAATTCTGAGAACAACCATCATCAACAAGCAAGCACAAGCCAAGTTTCTACTGAAAATAATACCATTGAAACCTACTCTCCATCATCTTACAATGGAAATAATATGGGCACAACTAATTTTCAGGCCAATTTTCCAGCTGAAACAAATGAAAATATTTGGAGCATGGAGGACCTTTGGTCCATGCAATTGCTTAATGATGCAACCAACTAA
>NtMYB227

ATGGAGACTTTGTCGCCTACTTCGCTTATACCAAATTCAAGCTGGATGATGATGGAACAGAGGAAAAGCAGTGAATGGACACAAGAAGAGAACAAGAAGTTTGAAAGTGCACTTGCAATATACGATGAGACAACTCCGAATAGATGGTTTAAGGTGGCGGATTTGATACCTGGGAAGACAGTGTATGATGTGATGAAACAGTACAAAGAATTAGCAGCAGATGTTAGTGACATAGAAGCTGGCTTGTTCCCGGTTCCTCCTACGTATTTCACCTCGTCTTTTATGCTTGATTTGGTCGATGATCATCATCATCGCGGTGTTCAATCGTTTAAAAAGAGAGGCAGATGTTATGATCAAGAAAGAAAAAAAGGTGTCCCATGGACTGAGGAAGAACACAGGAGGTTTCTGATGGGACTTGACAAGCATGGGAAAGGGGACTGGAGGAACATATCAAGGAATTTCGTGATCTCAAAAACGCCAACACAAGTAGCGAGTCATGCTCAAAAATACTATTTGAGACAGCTTTCAGGAGGAAAAGATAAGAGGAGACCTAGCATCCATGACATTACTACTGTCAATCTCACCAACATCGACTTGTCCGACAACAATCTAAACAGCAGCAACAATAATAAATCTCTATCTTCTTTTGCGGTTAACAACCCGTTTCAGAACTCAAATGATGGAGCCTTGATGGCGTTTGGATCGTCTTATAACCGCAGCTCGTACCCCTATGAGCTTGGCTCAGTACTGTCTCGGGGTAGATATGGAACTGACAATATTAGTGCTAGTGACAATTCCCAGATACAGCGATATCAGATATGGGGTTGA
>NtMYB158

ATGGGAAGATCACCATGTTGTGATAAAAATGGACTAAAGAAAGGTCCATGGACAACAGAAGAAGATCATAAACTTATCCAATATATTCAAATTCATGGTCCTGGAAACTGGCGAACCCTCCCTAAGAATGCTGGACTTCAAAGGTGTGGAAAGAGTTATCGTCTTCGTTGGACGAATTATTTGAGGCCTGATATTAAGAGAGGACGATTCTCATTTGAAGAAGAAGAAACTATTATCCAACTTCACAGCGTTCTTGGCAACAAGTGGTCAGCTATAGCAGCTCGTTTGCCAGGAAGAACAGACAATGAAATCAAGAATTATTGGAATACTCACATAAGAAAAAGGCTTTTAAGGAGTGGTATTGATCCAGTGACTCATAGTCCTCGTCTTGATTTATTAGACTTATCATCCCTTGTAAATTCAACTCAGTTTAACCTTTCGAGTTTACTTGGGCTACAAGCACTTATAAATCCTGAAATCTTCAGAATTGCAACTACTCTTTTGGCATCACAAAATGAAAGCCCTGAATTGTTACTACAGAAACTTCAAGAAAATCAATTGTTGAACACTCAACTTCAAAATCCTGAAGGGTCTGAATTATTGCTACAAAAACTTCAAGAAAATCAATTATTGAATGCCCCAACGCAAAATCAGCTTCAAAATTTCCAACTTAATAATCAATTCCAAAATCAGATTCCAGAAATACCAACTTTCAGTACCCCATCAAATGTTACTTGTCCATCTTCACAGCCCATGCAATTAGGACACGTGGAATCCTATTTGATGAATGACCAAATGCTACCTCCGCAACATTATGGTTATTGTGCTTCTGATGCTTCTGATAATTCCACTTTCCAATCACTGAACAACAGCAGCAATCAGAATATCAGCTTAGATTCAGTGTTGTCAACGCCTTTGTCTAGCATAGAAGATGAGAAAGAGAGCTACTGCAGTAATTTAATGAAATTCGAAATCCCAGCGAGTTTAAATTTTGATGATTTTATGTAA
>NtMYB193

ATGGGAAGGCCACCTTGTTGTGATAAAATAGGGGTGAAGAAAGGACCATGGACACCAGAAGAGGATATCATCTTGGTTTCATATATTCAACAACATGGTCCTGGTAACTGGAGAGCTGTTCCCAGTAATACTGGTTTGCTTAGATGCAGCAAGAGCTGTAGACTTAGATGGACTAATTATCTCCGTCCGGGAATCAAACGTGGCAACTTCACAGAACATGAAGAAAAGATGATTATTCACCTCCAAGCTCTTCTTGGCAACAGATGGGCTGCGATAGCATCATATCTTCCACAAAGGACGGACAACGATATAAAAAATTACTGGAATACTCATCTGAGAAAGAAGCTGAAGAAACTTCAAGGGAATGATGAAAATAGTAGTCAAGAGGGAATAAGCTCATCGTCTCAATCAAATGTCTCAAAAGGACAGTGGGAGAGGAGGCTTCAAACTGATATCCACATGGCTAAAAAAGCTCTTTGTGAGGCTTTGTCCCTTGACAAATCGAATTCTCCGCCAAATAATCCTATCCCTCAACCTGTTCAATCATCTTGTACTTATGCATCTAGTGCTGAAAATATTTCTCGATTGCTTCAAAATTGGATGAAAAATTCCCCCAAATCATCTCAATTTAGTCAATCAAACTCGGAGTGTACTACTCAAAGCTCCTTTAATAATTTATCAATCGGGCAGTCTTCTAGTCCTAGTGAAGGGACCATTAGTGCAACAACACCAGAGGGTTTTGATCCAATCTTTATGTCTCAATCGATGATGGCAGATGAGTGTAACGCTTTCACACCTGAAAATGCTGGGACTTTCCAAGTTGAAAGCAAGCCGAATTTGCCGAATCTGAATGCTGAAAATGGATTTTTATTTCAAGAGGAAAGCAAGCCGAATTTGGAATCGGAAGTTCCGTTAACGTTGCTGGAGAAGTGGCTGTTTGATGATGTTATTAATGCACCAGCACAAGAAGACCTAATGGGATTGGGAATGACCTTGGCCGATGCTGCTGACTTGTTTTGA
>NtMYB141
ATGGGAAGGTCACCATGTTGTGAAAAGGCTCATACAAACAAAGGAGCATGGACTAAAGAAGAAGATGAAAGGCTTATTGCTTACATTAAAGCTCATGGCGAAGGTTGTTGGAGGTCTCTTCCTAAAGCTGCTGGCCTTCTCAGATGTGGTAAAAGCTGCCGTCTTCGTTGGATTAATTACTTACGACCTGATCTTAAACGTGGTAACTTCACTGATGAAGAAGATGAACTCATTATCAAACTCCATAGCCTCCTCGGTAACAAAAGGAAGCTTTTGAGTAGGGGTATTGATCCAACAACACATAGGCCAATGAGTGAGCCTACTCTTGGTACGCAAAAAGTGACAACCATTTCTTTTGCTGCTGATGATCAAGATCAGAAGATTAAGATCAAATCCGAATTAATTGAGACGATGAGCAAAGAAGAAGATCATGAAATTCAAGAACGGTGTCCTGACTTGAATCTTGAGCTTAGAATTAGTCCTCCTCATGACCAACAAAACCAACTTGATCATAATCAAAGAGCAAACTCTTTGTGTTTTACATGTAGTTTGGGTATACAAAATAGTAAAGATTGCAGTTGCAGTACTAAAAGTAGTAATGGAAATGGCTGTAGTAATATTATAAGTATGAATATTTCTGGTTATGATTTTTTAGGGTTGAAGGCTAATGGTCTAGTTTTGGACTATAGAACCTTGGAAACTAAGTGA
>NtMYB058

ATGGTGAGAACAACTAGCTACGACGAAAATGGAAAGAAGAAGGGGACTTGGACTCCTGAAGAAGACAGGAAGTTAGCAGCATATGTTACCAAATATGGCTGCTGGAACTGGCGCCAACTTCCCAAGCATGCTGGTTTAGCAAGGTGTGGAAAGAGCTGCAGACTTCGATGGATGAATTACTTAAGGCCTAATATTAAAAGAGGGAATTACACCAAAGAAGAAGACGACATCATCTTGAAGCTGCATGCTCAACTTGGAAATAGGTACTTCTTAATTCTATACAAGCGCGCTAATTATTATGCGCCAAATTCAAGTGATAGTGAAAGTAAGAGTATGAATGAGGCCAGCGGTACAAGAAGAAAGAGTGTGGAAAATCAGAATGCAATAAGTCCTACTAATCTGGAATTAAGTTCCCAAATGTCACCTAAGCAATCATCAAGTGAACAACTCTCATGTTACACCACTGATTATCAAGTTATTCAAGAAGAAGGAATATTAATGGAAAATAGTGGAAGCTTTTGGACAGAACCATTTCTAGTGGATACTAGTTTCAGCAGTAGAAGTACTGATTACGTAGTTCCTTCAATTGATTGGGAACTTGTCTGTCCGCCTTCGCCTTTTATAGGTCATGAATTTCTTTCCTCGTTTGACTTAGATGATTACAATTGTTAA
>NtMYB246

ATGGGCAGAGCTCCTTGCTGTGAAAAGCTTGGATTAAAGAGAGGTCCGTGGAGCAAAGAGGAAGATGACTTACTCATCAATTACATTAATAAACATGGCCACCCTAATTGGCGTGCACTTCCCAAACTTGCAGGTTTGTTAAGGTGCGGAAAAAGTTGTCGTCTCCGATGGACTAATTATTTGCGACCTGATATTAAGAGAGGAAACTTTACTCCTGAAGAGGAAAACACCATTATCAAGTTGCACCAAGTTCTTGGAAATAGGTGGTCTGGAATTGCAGCAAGGTTACCAGGACGAACAGATAATGAAATAAAAAACATTTGGCATACTCGTTTGAAGAAGAGAGTGGATGATAAATCTCAACCTCAAGAAACTCAGGACATACAAGATCAACAACCCATGGAAATAACGTCAAAATCCGAGGAAAATTTTGAAACACATTCATCTGAACCTGAAAATTCTAAGGATAATTCTGAAGAAATATCAAGTCCTAAAACAAACTTCCAGATTCAAGAACACCCAAATTCTTCGTCGTCAACATCATCTAGTAGAGATTCATGTTCAAACACAACTGCTACGAGTACGAGTTCTCTTGCTGATGAATCAAGAGATCAAATAATGTTGGACAATTTGATTGAAGTTGACGACAATTTTTGGTCCGAGGTACTATGGGCACCAGCTGAAACTAATGACTATAATGTTTCAGATTTGTCATTATCTTCATTGGAGGAAAATTACGAGCTTAATTCCAGCTTGAATGATTACTGGTTTTGGGATGATCTTTTTTCAACAGCCAATGAGTTGATGTTAGAATTGCCTGAATTATGA
>NtMYB129

ATGAGGAAGCCAGATCATTCATCATCAATGATGAAGGAGAAAGGGAATAGTTGTAATAATAATAATAATAATACTAAGGCAAAACTAAGAAAAGGGTTATGGTCACCAGAGGAAGATGAGAAGCTGATGAATTACATGTTAACAAATGGGCAAGGCTGTTGGAGTGACATTGCTAGAAATGCTGGCTTGCAAAGGTGTGGCAAAAGCTGTCGCCTCCGTTGGATTAATTACTTGAGGCCTGACCTTAAACGCGGCGCCTTTTCTCCTCAAGAAGAAGAACACATTGTTCATTTGCATTCCATTCTTGGAAATAGGTGGTCACAAATTGCAGCTCGTCTTCCAGGGAGGACTGATAATGAAATCAAGAATTTCTGGAATTCCACAATAAAAAAGAGATTGAAGAATAATAACAACAACAATAACAACAACACGTTATCGCCTAACACCAGCGACTCCTCATCCGACCCTAGGGCACTCATGGGAGGAATAATCCCTATGCAAGGACACGACGTAAATCATGTCATGGCAGCCTTATGCATGGACAATTCCTCATCTACTAGCAACCATTTTAATCCTTTCCCTCAACTTGACAGTACCAACTACGACATAATCGGAGCTGGTTTATACAATTTTCCACCTTGTTTAGGTCAATTTGATGGAGATGCCGGCGTTGTGGATTATGGTGTTGTGGAAAATTATAGTACGATGGGGTTAGGAAGTGATTTTTCAGTTCCCACATTAGAGGGTGGTGGAAATAAGAGTATGGGGGAGAATAATAATAATGTTAACTTTAGTAGTAGTAATATTAATGCTGCTAATATTGACTATAATTCCATGATTGAAAAGAAAATTAATGGAAACAACAACCAGCAGTTGATGTTGAGTGAGACTAGTAGTGATCAAAGTCTCAAAGTTGAAGACTATATGGTTGGTTTTGGGAATCATCATCAACATCATTGGCATGGAGAAAGCTTAAGAATGGGAGAATTTGATTGGGAAGGTTTGTTGGCAAATGTTTCCTCCTTACCTTACCTTGATTTTCAAGTTGAATAA
>NtMYB067

ATGGCGGCGAATACACAGAGAAAAGAATCGGATCGGATTAAAGGTCCATGGAGTCCTGAAGAGGACGAGCTATTGCAGAGTCTAGTGGAGAAACATGGGCCCAGAAACTGGTCTTTAATAAGCAAATCGGTTCCGGGTCGATCCGGGAAATCCTGCCGGCTCCGATGGTGTAACCAGCTTTCCCCTCAAGTGGAGCACCGTGCTTTCACTTCAGAGGAGGATGAAACCATAATCAGGGCCCACGCTAAATTCGGTAATAAATGGGCTACTATTGCCCGTTTACTATCGGGTCGGACTGATAATGCTATTAAGAACCACTGGAACTCTACTCTTAAACGTAAGTGTTGTTCCATGTCTGAAGATTTAAGCTTTGAAACTCCTCAACAGCCTTTGAAAAGATCGTCTAGTGTAGGTCCTAGTACCAACTTTTCTTCTGGTATGAATCCGGGTAGTCCTTCCGGATCCGACTTGAGTGATTCGAGTCTTTCGGGGTTTCCCCAGTCTCTTGTTTATAGACCTGTACCGCGAACCGGCGGGATTTTCCCTCTTCCTCCTCTAGTTCAACCGATCGAAACTGCTCCATTTATACCCGACCCACCCACTTCTCTTTGCCTCTCACTACCCGGATCCGGCACCCGTGAAACCTCGATTCAGACTGCACAACCAACCCAGCTAACTCAGCCTCCTCAATCACCACCACCTCCTCCTTTGGCTTTGCCGCCGGTTGATAAACCCGTACCACCACCAACAGCTGTTTTCATGTCTCAGCTTCCTCAAACTAAGCAAAGTTATGATTTTTGTGTACCAGCTTTACCCAAATCAGGAGAGAAACAGTTTTTTACTCCGGAGTTTTTGGGAGTTCTACAAGATATGATAAGAAAGGAAGTAAGGAATTACATGTCTGGTGTTGAACACAATGGGCTTTGCATGCAAACTGATGCAATAAGAAATGCAGTAGTTAAGCGTATTGGCATTAGCAAGATTGAGTGA
>NtMYB233

ATGGGACGTTCACCTTGTTGTGAAAAAGCTCATACAAATAAAGGAGCATGGACTAAAGAAGAAGACCAACGTCTCATCAATTACATCCGTTCTCATGGTGAAGGTTGCTGGCGTTCTCTCCCTACAGCTGCAGGATTGCAAAGATGTGGAAAGAGCTGTAGACTGAGATGGATAAATTACCTAAGGCCTGATCTCAAAAGAGGGAATTTTACTGAAGAAGAAGATGAATTGATCATCAAACTCCATAATTCATCATATGATGAAACAAAATGCAACAGTGGTACTACTACTGAAGAAACAAAGCCACTAGAAATTCCACAGAAAAGTTCACAGCAACTGATGATAAATCTTGAACTTTCAATAGGGTTGCCATTACATACTAAGACGACTGACCATATTTCTTCAGCTGAGTCAACGGCATCATACAACTTCTTGGCGGCGGTAGCACCACCGCAGACGGCTGCAGCACCGGTGACGGCCGCGGCGGAGATGGTGGCCAAAACAGTTTGTTTGTGTTGGCAAATAGGATTTCAAGGTGGTGGTCAGTCTTGTGGTAAATGTAAAACCGCAACTGGATTTTACAGATATTGCTGA
