# Supplementary material for: Deciphering the roles of tobacco MYB transcription factors in environmental stress tolerance
Source: Front Plant Sci. 2022 Oct 24;13:998606. doi: 10.3389/fpls.2022.998606 (PMC9638165; doi:10.3389/fpls.2022.998606)
Supplement: Supplementary Sequences 1, 2 — The CDS and protein sequences of all NtMYB members. [file DataSheet_1.zip › Supplementary files/Supplementary Sequences 2.fa]

>NtMYB198
MSKWTRDEDKLFEHALVLYPENIADRWQLIADHVPGKTTEDIIAHYDDLVHDLLEIDSGRIELPAYTDDPVESNKKNIEIERXXXXXXXXXEGLFLIGLEKYGKGDWRSISRNVVVTRTPTQVASHAQKYFIRQQAMKKERKRSSIHDITTAVDTNPVPPQSSFQTQRGNFTM
>NtMYB189
MGRYPCCKLDDNDLKKGPWTEDEDEKLIDYIKKYGHTNWQLIPRKAGLKRCGKSCRLRWNNYLRPDIKRGGFSHEEEEIIINLHSVLGNKWSRIAAHLPGRTDNEIKNFYNTHLKKKLLKLGIDPNTHKPISDLNSLLKFSNQFSSNSNHFVSLASTLRLQAHFTLLAKIQQLINSNLFSSIQGNILSNPNPLLFHESLKYESGQPQFLDSSLENFTTTIPCLDNTNSLSNDYSYISNSSEVPSGTSDKIEMIQRRLAQSFLCNDDMQKSRNSSNNFELCQANELNSNENQVEGVLARASTQGNCNFNQNFIPTFSELDDIAAWEIPQDDEEINTFWNTIFQ
>NtMYB188
MNYVQIHGVGKWNILCKKSRCGKSCRLRWINYLRPDIKRGNFSQEEDNLIINLHSSLGNKTDNEIKNHWNTKLSKKLNLLGIDPKIHKPIPNFSLFNPLQLPPSLNMDYSTNPWTNLLDFPQLARLQQLQFQIKLY
>NtMYB204
MDHHHVKVGLSSERYGFCSNNNQQLIDEVTMDLRKGPWTVEEDFTLINYITLHGEGRWNSLAHCAGLKRTGKSCRLRWLNYLRPDVRRGNITLEEQLLILELHSRWGNRWSKIAQHLPGRTDNEIKNYWRTRVQKHAKQLKCDVNSKQFKDTLRYLWMPRLIERIQAAKIPSNSCSEVTQQPIPNTDINELELFQVANNNNNNNNNSNPSTSFVSENSSVTPLSDLSDCCYDYPVNQISSISPDYYQVNHSYRLCYEHSQATDQQNIQLWMESEDIFENLWNINEDMWPLEKQD
>NtMYB018
MCSRGHWRPHEDEKLRELVAKYGPHNWNAIAENLQGRSGKSCRLRWYNQLDPRINRSPFTEEEEERLLASHRIHGNRWAIIARLFPGRTDNAVKNHWHVIMSRRCRERSKIYSMRNIAAAPKSTSQQDILTTSPSHDIMRKTSSNNSIDHQQLLGRFNYYPFITNNNSLYPKELHFNHLPAHHLKMDEGSNKSEVVEDNITRRGDEEVEQEAGDNSLQSKAPVRFIDFLSVGDSSTSNLEPCKIKFSARIKSSFLHA
>NtMYB127
MDHHHVKVGLSRGGNYNKNNNHQQQHEEDMDLRRGPWTAEEDFTLINYIAKHGEGRWNSLARCAGLKRTGKSCRLRWLNYLRPDVRRGNITLEEQLVILELHSRWGNRWSKIAQHLPGRTDNEIKNYWRTRVQKHAKQLKCDVNSKQFKDTMRYLWMPTLVERIQAAATTNSNQVTINPNNNNAVNKPRMSENYSISSAASSENSFGTPVSDLTDCCYNYPPVITNNQQDYFYQTTQLRESLTIPTGLEFHTAMDQQNMSQWMDGGNFSDNLWNIEDMWFIQ
>NtMYB117
MNYLSPDIKRGNFTNEEEDTIIHLHEKFGNRWSAIASRLPGRTDNEIKNIWHTHLKKRLKNYQPPQNSKGHYKKINSDFSTSIQHEINSFVHTPNSPQISITEISIVTDDSLSVIIPVTTDNRIMIKLEEIMDSLEYFTEMQESLWTDEFAINNDISNFVTMASEEFQSLDMFNTTMEDDMDFLFNFFIRTEDLQELPEL
>NtMYB170
MGRIPCCDKNGLKKGPWTPEEDEKLIQFIKKNGHGSWRSLPKLAGLLRCGKSCRLRWTNYLRPDIKRGPFSLDEQKLVIQLHGFLGNRWAAIASQLPGRTDNEIKNLWNTHLKKHLLSMGIDPDTHEPSSASNGLLRRPPTSTSTRHMAQWESARLEAEARLSRESQLLVPSSVERSDTDHFLRMWNSEIGETFRKFKNREKTDSQSRASQASSCTKYGSASGITTEVELGGVAGSPVTGSNQNEYTEWKNGQPHTEDILQGSETSSCNALEDSSESALQLLLDFPSNNDLSFLGHSDSCSMYPFLE
>NtMYB010
MANGSNCSKKDMDRVKGPWSPEEDELLQQLVHKHGPRNWSLISKSIPGRSGKSCRLRWCNQLSPQVEHRAFTPEEDETIIRAHARFGNKWATIARLLNGRTDNAIKNHWNSTLKRKSSSLSADEGNELADQIFQNEQPPLKRSVSAGSAMPVSGFHFSPGSPSGSDSDSSLHVTSSSQSHLFKPVARAGGVFPPPSIDTSSPSDDPPTSLSLSLPGVDLAEFSNRSAESTQSKNPFQMLPVAMQIPPPQAAAVPFQCAPLNQEAAGGEQDKVFVPFSQELLGVMQEMIKAEVRNYMVGVEQQQFQQQQQQQCYQRQQQFQQQNHQMPSGIGLGLCMQQATDGFRNTGPNRMGVSKID
>NtMYB229
MNIRPSSNSEHNHHQQASTSQASTGNNTIETYSPPSYNGNNMGTTNFQANFPAETNENIWSMEDLWSMQLLNDATN
>NtMYB046
MGRAPCCDKANVKRGPWSPEEDAKLKEFIDKYGTGGNWIALPQKAGLRRCGKSCRLRWLNYLRPNIKHGDFSDEEDRVICSLYASIGSRWSIIAAQLPGRTDNDIKNYWNTKLKKKVMGLKSPFFPPTQTQTFSSLFRDSYYTTTRSLTGGLEHISSAQPNLIMCTSNNMNFNFELGTNQYSYFQPCQDQSLMNPMQATCSSSDGSCNQMSYGKDIKQEEMGSCLQSHIPTTFEETTQKFTLDYGNNIGRGNDHQLGTWADQKSNGYQSSQFQYYDIEEVKELISSSSSGNGCNNNSFFFYNDENKTNERGMHY
>NtMYB031
MGRPPCCDKIGIKKGPWTPEEDIVLVSYIQEHGPGNWRSVPTNTGLMRCSKSCRLRWTNYLRPGIKRGNFTPHEEGMIVHLQALLGNKWAAIASYLPQRTDNDIKNYWNTHLKKKLKKFQTGLDSHLTSPPPADSTTCDHFSWHFMSDNNKQGSKLLLQQNHNSPNSSSSLYASSTENISRLLEGWMRSSPNPSTKINEMIFHENQHNQDDQDLFISCETSLVQDEGISNSIKTIPREYKSVISACESSGVAEKTMNTNTPPPFTYLEKWLLEENAGQVEELMGLPMIFT
>NtMYB225
MVGIMGWGANSDQQGWRKGPWTPEEDKLLSEYVNLHGEGRWSSVSRCAGLNRNGKSCRLRWVNYLRPGLKRGHITPQEEGIIIELHALWGNKWSTIARYLPGRTDNEIKNYWRTHFKKKEKASKQGKKKNLRQRNQQQQNCTNANNKFSPKAEEAIMQKNDEKNDNEYQDMVAFTNYHQRMDQDRVMDLPPVVTTSSDISYAWTDTIPMDGLWGGLWNLDVDDKCKVAIQNQPTTANYSYTTDYAVNLYNGGFIF
>NtMYB137
MGRPPCCDKNGLKKGPWTTEEDQKLIDYIQKHGSGNWRTLPKNAGLQRCGKSCRLRWTNYLRPDIKRGKFSFEEEETIIHLHSILGNKWSAIAGRLPGRTDNEIKNYWNTHIRKKLLRMGIDPVTHSPRLDLLDLTSIFNTSLYNSSQVNLSRLLGVQSLVNPEILKIATSLFSSHHQNQNQNFLLPSNFQENQLCNSHVQNQLSQFVQTSQIQTPIQNIPSLPFYGEAQVMQQPNVEQFSSNISNFSSQNCQLNGSVDPNSQDTGDNAAVYRGRRLRR
>NtMYB077
MGRQPCCDKVGLKKGPWTAEEDKKLINFILNNGQCCWRAVPKLAGLLRCGKSCRLRWTNYLRPDLKRGLLSEYEEKMVIDLHAQLGNRWSKIASHLPGRTDNEIKNHWNTHIKKKLKKMGIDPVTHKPLSTITNDQITNIEQPENLPIQQEIISPSSVNDVSIEQSAITEIKLDDDDNNNNKNTGTSCINNNNNFDSTILEVNNNGFCTDEVPLIEPHEILVPSKSTPSTSSSSSSSSSSNIIEDLKFLPSFDDWPMENNMGFGWENDFSSTLDFLLNDDNDMNNVTYDHESWKFEQLL
>NtMYB212
MVGMMGWGANSDQQGWRKGPWTPEEDKLLSEYVNLHGEGRWSSVSRCAVVVEAGLNRTGKSCRLRWVNYLRPGLKRGHITPQEEGIIIELHALWGNKWSTIARYLPGRTNNEIKNYWRTHFKKKQKASAKQDSKKKIQRQRNQQQQNCTIANKLSPKAEEVIMQKSDEKIDNEYQDAVTFTNYHQSMDPIVDLAPVMTSSDISYAWTDTIPMDGLWGGLWNLDVDDKCKVAIQNEPTTANYSYSTDYAVNLYNGGFIF
>NtMYB029
MGRSPCCEKAHTNKGAWTKEEDERLIAYIKAHGEGCWRSLPKAAGLLRCGKSCRLRWINYLRPDLKRGNFTEEEDELIIKLHSLLGNKGIDPTTHRLMNEPTGTQKMTTICFAADDQEQKIKIKSELVETMSKEEKDHEIQERCPDLNLELRISPPHNQQNQLDHNQRANSLCFTCSLGIQNSKDCSCSSKNSNGNGCSNIISMNMNISGYDFLGLKNNGLVLDYRTLETK
>NtMYB014
MGHHTCCNKQKVKRGLWSPEEDEKLIKYITTYGHGCWSSVPKLAGLQRCGKSCRLRWINYLRPDLKRGSFSHQEAALIIELHSILGNRWAQIAKHLPGRTDNEVKNFWNSSIKKKLLSHGTLSDFSMIFPNNLTTTNPNPSFENFYPLNSTPINFMPISTNSPLILQVDHQMNNNHLNGDLNLNPVVPSLINPLSFDSITNDPTWVNFNYPHPQHDLDNYNQNVLIQGNSDSMLTSNISLNYTNGENFMDSRNADIKTHQDLLMIESMVVSSLPCTFPNGYIHPHFGMNGVYEMEQIECMHMSSNFPSSSSPSSSKSSPSSCNTQFMMNPSLPTSWDS
>NtMYB219
MGRSPSSDKNELKKGPWTSEEDHKLREYIQVHGPGNWRSLPKNAGLQRCGKSCRLRWANYLRPDIKRGRFSFEEEETIIQLHSVLGNKWSAIAARLPGRTDNEIKNYWNTHIRKRLLRMGLDPVTHSPRLDLFDFSSLLNSTQFNLSSLLGLQAFVNPQVLALIATNLLTSHTENPEMLLQRQLQENQFLNTQIQNQEGSQVLFQKFQENQILYAPMENNTPTFQPNNQFQNQTSEIPTCTTSNLGSYNLVNGQNLQENVMLPLQNYGQILQENSSGQNFSFDSVLSTPLSSSTEDERDSYCSNFMKFEIPESLFFDDLV
>NtMYB040
MEFNQSSKQDFSIQPHNNEDMNDVFCTLSKDYLQDFHHLDLSFSLPTFNNPDHNFMIETNGYDPLFDPFSNIKDNYSSMDQDFNFNYEFKPFDQNGTSGSTLVNFNVVPDESSCITTGDNNGNYGKKEIGGRKNKKLVTKSNENSLSSSSMRKLGRGRKKYSKSAKGQWTIEEDRLLIQSVEKFGVRKWSQIAQTLKGRIGKQCRERWHNHLRPDIKKDLWTEEEDRILISAHAEVGNKWSEIAKRIPGRTENSIKNHWNATKRRQFSRRKCRTKWPRPSSLLQNYIKSLNFEKGSNDTILNNNAHELCDKGNNIQQLVADYDFSQVPEFGLDDKLFDDLEIPYNELPQLMQAGEVNKEAELMDLISCVNHEI
>NtMYB030
MASKQTMQQDELRRGQWLEEEDESLVMIVAILGECRWDDIAKASGLRRSGKSCRLRWLNYLRPNLKHGHITADEERLIIQLRRQFVNKWSKIAKQLPGRTDNEIKNYWRSHLRKKALINEQEQQSSTLKSDTVPSSHSDDSFSEKGDCSSADSLSHSSNETTLLDWIPSWSYEQSRMEHHILGHPDAAPLAGVLAPTVHSVVGSSEGEDKEAPLNRQRMVVDGVIGTEEPSRGEPVLAILELGLASARSPKYLLKFVGAEAQRYLGILVKMYGGLK
>NtMYB035
MGRSPCCEKSHTNKGAWTKEEDESLIAYIKAHGEGCWRSLPKAAGLLRCGKSCRLRWINYLRPDLKRGNFTDEEDELIIKLHSLLGNKRKLLSRGIDPTIHRAINEPNTQKVTSITFASGNYKDIEDEKMNIKAEFGTIKEDDISSRPQCPDLNLELRISPPYQQNQQKRALEQSNTGSWRTSPICFKCNLGLKKSKDCSCSDSSNGNGCSSSRNISMNIAAYDFLGLKTNGLDYRTLETK
>NtMYB084
MALRKGPWTVEEDFTLINYIALNGEGRWNSLARCAGLRRTGKSCRLRWLNYLRPDVRRGNITLEEQLLILELHSRWGNRWSKIAQHLPGRTDNEIKNYWRTRVQKHAKQLKCDVNSKQFKDTLRYLWMPRLIERIQAAKIPSNSCSEVAQQPGPNTNINELEPFQLANNNNNNNNSNPSTSFETENSNVAPLSDLSDCCYDYPGNQISIIKPDYYQVNHSNQLCYEDFQAMDQQNIQLWMESGDIFENLWNINEDMWSLEKQD
>NtMYB038
MGCKLVDKTKQKHKKGLWSPDEDDKLKNYIIKHGHGCWSSVPINAGLQRNGKSCRLRWINYLRPGLKRGAFSLDEEETILTLHAMFGNKWSQIAQQLPGRTDNEIKNHWHSYLKKRVSKMAQQTTSGNRESSPSSKKLITQNSSLDSFEHIEGSLADSNQSADISREPQKSNLPKVLFAEWLSLHQFNGQNFQNFDPSNNNFGYNNSELQDIFMHSLPMNGGSYVNGINQEVNNGIVDDIFEPQLKFEESISANGFEEFMSGEFSINDDVMYI
>NtMYB102
MANSSNSSKKDMDRVKGPWSPEEDELLQQLVHKHGPRNWSLISKSIPGRSGKSCRLRWCNQLSPQVEHRAFTPEEDETIIRAHARFGNKWATIARLLNGRTDNAIKNHWNSTLKRKSSSLSADEGNELADQIFQNEQPPLKRSVSAGSAMPVSGFHFSPGSPSGSDSDSSLHVTSSSQSHLFKPVARAGGVFPPPSIDTSSPSDDPPTSLSLSLPGVDSVEFSNRSVESTQSKNPFQMLPVAMQIPPPPPPPPQAAAVPFQRALNQETAGEQQDKVFVPFNEFENRRELKERIELWTVVFQ
>NtMYB020
MGCKSVDKTKQKHKKGLWSPDEDDKLKNYIIKHGHSCWSSVPINAGLQRNGKSCRLRWSQIAQHLPGRTDNEIKNHWHSYLKKRVAKMAQQTTSGNRESSSSSKKLITQNSNQSASQLDFPREPQKSNLPKVLFAEWLSLDQFNGQDFQNSSNFDPSKNSFGCNNSELQDIFMYSIPMNGGSYVNGINQEVNNGTVDDIFQPQLKFEESISANGFEEFMSGEFSINDDV
>NtMYB167
METIKETSRVKGPWNPEEDELLQRLVEEHGPRNWSIISKSIPGRSGKSCRLRWCNQLSPQVEHRPFTAEEDETILKAHAKFGNKWATIARLLSGRTDNSIKNHWNSTLKRKCPSTSDDLSFETPQQPLKRSSSIGPGTTSMNPGSPSESDLSDSGFPGFPQSNVYRPVTRPGGVLPPSVPDPPTSLSLSLPESGFNGTTGQVTPQVAEPAPAAEPALSSAPGLMPQDLPVTENNSFGPSIMEKQLFSPEFLAVLQDMIHKEVKNYMSGFEDKGVTMHTEAIRNAFVKRIG
>NtMYB209
MTETIPNQNNQPTVGLYIPNEISFYSESGWRKTGLLRWGKSCRLRWINYLRPDVKRGNFTPEEEDTIVKLHHSLGNKWSKIAS
>NtMYB144
MSNNSSNEDDQFELRRGPWTLEEDNLLIHCISSNGEGRWNALAKCAGLKRTGKSCRLRWSKIAQHLPGRTDNEIKNYWRTRVQKQARQLKADSNSKKFVEAIKSLWMPRLLEKMEQSSSIEKHNPSLITPLINNQEPYDKAKTSSFENSRIYSTDSMNMLKLQPNEMTQDFTIYNNSVQNECYHVESLSQQPHFSSQEMSISECEVAEAHWFSDEMAAASLWNMDEFWQFRKLGDIDI
>NtMYB004
MGRAPCCDKANVKKGPWSPEEDAKLKDYIEKSGTGGNWIALPQKAGLRRCGKSCRLRWLNYLRPNIKHGEFSDEEDRVICSLYASIGSRWSIIAGQLPGRTDNDIKNYWNTKLKKKLMGFASSSQKIRPFHHHQQHQITTGYSNYYPQILPYSSPSTTLTTIAAYKYSNNTFPCYETIPTIPSTSFLNTAAAASCTSGITASTSPLLQIQESNYVGPTTTTSSDGSAEYENLDFHSYIYNGVIGNEDQSNSKFLIEGGGKPMNGNGCYVEQQNPLDYSSLEEIKQLISSNNNVTCNSNLFIDENKIEEKVMMYY
>NtMYB226
MGRSPCCDESGLKKGPWTPEEDQKLINHIKKHGHGSWRALPKLAGLISREESFLKKKNKQSSIFILFLATTIATHLPGRTDNEIKNFWNTHLKKKLIQMGYDPMTHRPRTDIFNSLPHLIALANLKELLVEQHHSSFEGQAMRLQSEMATLQYLHYLLQPPPTTPNMEAYNLLNSMKDGQFIGTNHLENSLNNIPSILPSSSLQAIQDSIPFSHLPELQSAVPCSSFQLTSLNNKDNMVQLSVLSQGDQNMTPTSSPWPPASLSPSPRPPAAAATNAINIAGDSNCSTSLFGGAWPEILLEDSLFHDIP
>NtMYB200
MRMGIDPVTHSPRLDLLDFSSILNSYNSSQVNISRLMGLQPMVNREVLKILSTFLLSSQYTVKPPESVDQKNIQKSQRSSLVQLSQTQTATRDIPCIPFSSEAQPMQQVNLEQFSLNISSYSSQNYQLGYYEPDQSVMDPSPSDASTFQSNGSNNVT
>NtMYB133
MEKTPDREPKSCLEHWKNYLKPGIKKGSSNPEEQNLVICLQAKHDNKKFPLKSLLILLKLRQGIEVLKEK
>NtMYB152
MGRSPCCDKNGLKKGPWTTEEDHKLIQYIQIHGPGNWRTLPKNAGLQRCGKSCRLRWTNYLRPDIKRGRFSFEEEETIIQLHSVLGNKWSAIAARLPGRTDNEIKNYWNTHIRKRLLRSGIDPVTHSPRLDLLDLSSLLNSTQFNLSSLLGLQALINPEIFRIATTLLASQNESPELLLQKLQENQLLNTQLQNLEGSELLLQKLQENQLLNAPMQNQLQNFQPNNQFQNQIPEIPTFSTPSNVPCSSSQPMQLGHVESYLMNDQMLPPQNYGYCASDTSDNSTFQSLNNSSNQNISLDSVLSTPLSSTEDEKESYCSNLMKFEIPASLNFDDFM
>NtMYB153
MGHHSCCNQQKVKRGLWSPEEDEKLIRYITTHGYGCWSEVPEKAGLQRCGKSCRLRWINYLRPDIRRGRFTPEEEKLIISLHGAVGNRWAHIASHLPGRTDNEIKNYWNSWIKKKLKKPSKQSTNNTTYITDQQQQQRSQLAYNTITTSQPEIFLTQDLGLTKSQVLQDSSLLINSPNQLFFFDNGSLDTMTNVNDVTNRGTNNASLFQEISVLNSEFWQVDQQQHQHQVQSSYTTGMDSNYLPPLIETTVSPIEIPNSKYNNNMIVEDQDNNQMNEEWSSSPRITRTNREMVQLTEEWSHVDTQQCCPSYLFWDQEIRSLGGDEIY
>NtMYB148
MSTDRTCNGSFWTKEEDKIFENTLAVYSSDDDLLMMMAAALPGKSLEDIKNHYEVLVEDVNAIESGLVPLPRYRNMQSHSLNKSRLPKADVERRKGVAWTEEEHKLFLKGLDKYGKGDWKSISRHCVLSRTPQQVASHAQKFFNRREGVNKERRRASIHDITSVDIETAGTSQVPNPENMIGPAGGGSQVTASTNDMTGAVDSGVVSTGVGTFTSPIAAIENKSMLPQEITIAEPEIAVSGGESSGPGAAFVNEVSRLYHDVTDDFILGIDDLIVEQEVTYEAGIQVDTERSLLPSQQPSTAAGNEIYGHPVTRIGSELEALITEHMVEDNEISSIFDVGKTPSSHAMLSSTAHSGMSSYTVAAHSGMPSYTVAAHSGMFSYTVAAHSGMSSYTVGSFGSNNAPENRVAAPGGGLTIDSQQLPSIAPSSNFSVGVCPNSNTSVRDEGIFYLGDLFTDHMI
>NtMYB149
MSMTSESDDRMTSNVGVDSPSVEEACGGGNTGGGLPLKKGPWTSAEDAILVDYVTKHGEGNWNAVQKHSGLARCGKSCRLRWANHLRPDLKKGAFTPEEERRIIELHAKMGNKWARMAADLPGRTDNEIKNYWNTRIKRRQRAGLPVYPPDICFQAISENKQNEELGAFSSTDAQYPDFLPMNNYEIPAVEFKNLEFNQQLCPPPLLDIPSGSLLDIPARSLLAQGLNSAYYSRSFFSTVHPTKRMRGSESEFSGLNDDSSPLKNDDSFPSYHQYQNDGFLLAQSLGFSSSYYRNLTSDHHPTSLGVIPGSHAHLNGNSSSSEPSRAKKLELPSLQSQMASWGLSSSPLPSLESVDTLIQSPPTDQTESCNLSPRNSGLLDAVLYEAQTMRASKNNLHQESSGDVVDNSCPDLHETGWETYGDPISPLGHSAASVFSEYTPTSGSSSEEPQLVTMPGCKVKQEKFDFGPYDGKDDASNPIFSRPDYLLDSNCFSPMQNYVRTIWR
>NtMYB082
MVRAPCCDKMGLKKGPWSPEEDQILISYIQRNGHGNWRALPKQAGLLRCGKSCRLRWMNYLSPDIKRGNFTKEEEDTIIHLHEKLGNRWSAIASRLQGRTDNEIKNIWHTHLKKRLKNYQPPRNSKRYYNNVNSNSCTSIQQEINSFGHPPNSPQISTSEVSTVTADSSSIITPATTDDQKAIKLEEIIDSSEYFTEMHESLWTNELAIDDNSNFVTVAGEEFQSLDMFNTTMEDDMDFLFNFFIRTEDLQELPEL
>NtMYB213
MGRSPCCEENGLKKGPWTPEEDQKLTNYINKHGHGSWRALPKLADCVGLIILGLILKEASFLKKRNKQFSISMLSLATRRTDNEIKNFWNTHLKKKLIQMGYDPMTHRPRTDIFNSLQHLIALANLKELMEHQYLQNLLQTHNNISFSTSIQDIEAYNLLNSLSSLKDSQFLGTNNHMENHLISSPNSSLQAIQDLIPFSHLPELQTSCSFQNSINKDKVRPQNTDFTVLSNGETLSPTSPWIPSALSPSPPRPSLTNDQRRKENSSEMVVSSCLLEERKLPDHLFQPDSERALSNEGAPPSIWPDLLLEDSFFQDIPKF
>NtMYB123
MVRAPCCEKMGLKKGPWIPEEDQILISFIQTNGHGNWRALPKQAGLLRCGKSCRLRWTNYLRPDIKRGNFTKEEEETIIQLHEMLGNRWSAIAAKLPGRTDNEIKNVWHTHLKKKLKDYKPPQNSKRHSKSKNHDSKGPTTSESSNNSDLTIINTQKHIDSPVLAPNSPQISSSTEMSTVTLVDDHQMVVIKQEVMESSEYFPEIDESFWTDELTTDNNWSSTDHVMVAANQELQVQLPFSSFKEENVDILATKMEDDMDFWYNVFIKTDDLPELPEF
>NtMYB090
MGRYPCCKLDDDDDLKKGPWTEDEDEKLIDYIKKNGHTNWQLIPRKAGLKRCGKSCRLRWNNYLRPDIKRGGFSHEEEEIIINLHSVLGNKTDNEIKNFYNTHLKKKLLKLGIDPKTHKPISDFDSLLKFSHQFTSTSNYFVSLASSLRLQAHFTLLAKIQQLLQSPLLAINSNLFSSIQDNFLSNPNPPLFESLKYEGDQPQFLDSSLANYITTIPCLDNTNSLPNYDSSISNSSEVPSGISDKIGTLQRRLASPSLYNDNMQKSRNGSNSSELCQANELNSNENQAEGLAIRASNCNLNQNFIPTFSELDDDMVAWEIPQDDEEINTFWNTIFQ
>NtMYB089
MGRFMSSNNIRSLNKGAWTKEEDEILMNYVQIHGVGKWNILCKKAGLNRCGKSCRLRWINYLRPDIKRGNFSLEEDNLIINLHSSLGNKTDNEIKNHWNTKLSKKLNLLGIDPKTHKPIPNFCLINPLQVSPTLNMDNSTNPWTNLLDFTQLARLQQLQFQTILQTINNITSFPSNFFMPNNYPIQDDMNRYYNYNNFIQDNSETCFQGGLISPEILNFNSINPQTSTPNYQLASLPYLNTSPMCSFQ
>NtMYB050
MRKGRAACCDKGKVKKGPWSCEEDLRLISFIQKHGHPNWRSLPKQAGLLRCGKSCRLRWINYLRPDVKRGNFTPEEEYTIVKLHHSLGNKWSKIASHLPGRTDNEIKNIWNTRLKKRFKNAELDGCANSFSPPSSSTSVVSHTANEGEFKNVNDDNMITEKEASKSCSPTSSYASNLSNLSQVEISGPNVDMDWIFQLNEEPNLEYFPCITAGKVHDNEGMIEIPLEGSGIDFWDMLDIMSPSPNSESKLDNHSEGSDQPVCQGISEFECQNWMRYFENELGL
>NtMYB131
MGRKPCCAKEGLRKGPWSSKEDLLLTNYIKENGEGQWRSLPKNAGLLRCGKSCRLRWMNYLRPGIKRGNFSQDEEDLILRLHSLLGNRWSLIAGRLPGRTDNEIKNYWNTHLIKKLKSAGIEPKPHKKFSKCSKKESRKGPQQEKSRKKQGKKSNNKNNEGQIVQVEKIQVFTPKPIRISSEVLSRNNSFENVTLSTNCSSNSNFEEADVDIKETELKLEEVSFFPRDLDFGKLLEGDANLDEFLIQESSYISNKYSVPMNESMLEKVYEEYLLLLSENCYLQDDHQKEQNFPVNVSDQ
>NtMYB151
MVQEEITRKGPWTEQEDLQLVFYVKMFGDRRWDFLAKVSDLKRTGKSCRLRWVNYLNPALKRGKMTPQEEHLVLQLHSKYGNRTHMRKQAQDERNKNKASISPSSSFSNSSSSSANSPTVDSTPDNEQNERNSNDGLEHLQLAAGENKVHDHESGEKNMMVYSLDEIWKDVESSQDTDQTMNKLPVMASPLWDYCPDSLWMTDYYYDNQDISFFRG
>NtMYB160
MGRAPCCDKNSVKKGPWSPEEDAKLKSYIDQHGTGGNWIALPPKIGLKRCGKSCRLRWLNYLRPNLKHGGFSQEEDNIILSLYISIGSRWSIIAAQLPGRTDNDIKNYWNTKLKKKLFGKQRKNLRGKSQKQGSRKGRDQMNSSMDSNNNINTNPSWSEFPILQQIPYSNDEPRYSNDHTSIRMLLMKLGGKFYDDDDDDKPMNGALNPQYDPMDNSLMHPLYHNSINLMSSAPMGVMNTMNSPFTNSHEYNVEGKAVCWVDTDTEKQKLRERMGSDTSVVLALNDGCNSTAELEHMVYTDTQKLDDLEMLYEDMLNNKPSTTLGGNLDWEDMNNLVFPFPPLVVSNNEGHQHGTLLEEGALNELRYPRDQ
>NtMYB165
MRTPTSSKTKVTACCSKVGLKRGPWTPEEDEILTNYINKEGEGRWRTLPKKAGLLRCGKSCRLRWMNYLRPSVKRGHISPDEEDLILRLHRLLGNRWSLIAGRIPGRTDNEIKNYWNTHLSKKLISQGINPRTHKPLINHNCSSDDHITNKASSSSPSSSSKLANDFNTIPNPICIPFQMEEPLRSININHPREITSLDNYQYQSNAMLANYDDDLNIVVEEDDEMNCCTDDVFSSFLNSLINEDMFNSQNQQITNGMFPDFDPLVTPTQDNQDNHQESG
>NtMYB092
MAEGGGSGDDTRSSCPRGHWRPAEDERLRQLVEQYGPQNWNSIAEKLQGRSGKSCRLRWFNQLDPRINRRPFTEEEEERLVAAHRIHGNKWALISRLFPGRTDNAVKNHWHVLMARKQREQSKNICGKRSYQLQHDTFLSDSKSPSYGFRRRNDNNNNNNSKTQLEGNYGSKISFFEFQNPNKDSVFSISTYSPALFGRNGSHLFRESSNFSDKKPLCQNNLSFSLCGGYEGAAALGVPNNYKRSNIQNPFSYSVPADHRINVSDGMTEEVVNFRDSSTFSFKKMLRANIEQQYGEEAREKKDIPFIDFLGVGISS
>NtMYB071
METLFPTAFIPNSNWILQHSKSTEWTKEENKKFESALAIYDEKTPNRWSMVAAMIPGKSALDVMMQYKELVADVSDIEAGLVPTPRNFDSAFTLEFVDHREIHTFRKRGKSCDQERKKGVPWTEEEHRRFLMGLEKYGKGDWRNISRNFVISKTPTQVASHAQKYYLRQLSGGKDKKRASIHDITTVHLTDDELLNNNNNNNNNKKSMCEEKYSMSPLQKLTSTGDVVIA
>NtMYB214
MGRAPCCDKANVKRGPWSPEEDAKLKSYIQQHGTGGNWITLPQKVGLKRCGKSCRLRWLNYLRPNIKHGEFTEEEDNIICSLYLSIGSRWSIIAAQLPGRTDNDIKNYWNTKLKKKLLGKQRKDHRPRTGYLHNNKLDMMKENENFFASTPDIMNAYYSWPPQPLLFSTLIAPQNDLAESSANFQYSPDQVYFSQDQLCQSSTNQLIPSSASMNPLNINTCDSSVISSYYSSNINGVINSFQEYNNYVPVGLNDVLNSTTSHSQQIDKSALEMVNSSTISTTSPDISTSWEELSPLIVYPPSVCNSETQQEISPYYVFEESRYLGLLKQ
>NtMYB013
MGRQPCCDKVGLKRGPWTIEEDHKLVHFILNNGIQCWRTIPKLAGLQRCGKSCRLRWINYLRPDLKRGALSEAEEDQIIQLHARLGNRWSKIASHFPGRTDNEIKNHWNTRIKKKLKQVGIDPLTHKPIDQEKYQQEPDDTIMELNLPIRHYKTETYDKSNEAENCTENATDFSLSNNAYHNMLSENFDVDLWNKSCKTMSNCYSPTLSLEVEESINFSTVSAATESSSNVAPAEEQDSLQQWMDSIFSCAVNQLEEDLFLLRKYNS
>NtMYB159
MGRQPCCDRVGLKRGPWTIEEDHKLVHFILNNGIQCWRTIPKLAGALSEAEEDQIIELHARFGNRWSKIASHFPGRTDNEIKNHWNTRIKKKLKQVGIDPLTHKPIDQEKYQQEPDDTIMELNLPNHYKTETYDKSNEAENCTENATDFSVSNNAYHNMLSENFDVDLWNKSCKTMSNCYSPTLSLEAEESIKFSTVSAVTESSSNIAPAEEQDSLQQWMDSIFSCAVNQLEEDLFFLRKYN
>NtMYB171
MVRTPSVDKNGIKRGAWSEEEDNKLKAFVERFGHPNWRQLPKHAGLMRCGKSCRLRWMNYLRPGLKKGNYSLEEEELIIKLHKEHGNRWSVIAARLPGRSDNDVKNQWHAHLKKRAKTNTNNNSPIMEQFSESSQSGSQSEQYSHKVSEQEAGCDTASVNAVDTSVEVSSTDLYSSFSLLNGMDWIEEDHIRSMEQLPADFFNFCWTNPIDNFQTEPFDNFQTEPLDNFWRQPFF
>NtMYB172
MVRTPSIDKNGMKKGAWSEEEDNKLRAFVEKHGHSNWLQLPKYAGQMRCGKSCRLRWMNYLRPGLKKGNYSHEEEELIIKLHNELGNRWSVIAEQLPGRSDNWHAHLKKHANTNANSSTSTEQFTELSQSVECQNEQSSYKVSGQETGCDVKEVPSASVNAVDTSVEVSPTDLYSNCSLLNGMDWIEEDYNRSMEQLSIFTSVEPLSWTKPIDNFRTEPFDQCWTDNFWTEPFF
>NtMYB121
MAAENNNLSSCSYNSSDLNHNFSINSFSRNYSNMDSNTFTSLMDPNLINPNLVIPEMLVAESDQLFSLQSLMEIQENGTIQLAQDQEDGYIMDFNSGISSSYYYDLVNGFDFQEKFIGADDPNYFSSSSNYSTLVQLQANNIPHIDQTFRGVEK
>NtMYB186
MGRSPCCEKAHTNKGAWTKEEDQRLVNYIRSHGEGCWRSLPKAAGLQRCGKSCRLRWINYLRPDLKRGNFTEEEDDLIIKLHSLLGNKWSVIAGRLPGRTDNEIKNYWNTHIKRKLISRGLDPHTHRPLNTATATTAATATATKNICLDFRNTSVAATPLSLNDQNPTNYSSSLEEETKCSSSTTEERSPPLEPAAAPVAATEKSSGEVMINLELSIGLPCQARVAQRRPTVAATELVERAVCLCWQIGSQRGQQFCGKCQTTNGFYRYC
>NtMYB139
MNSTATSCAVQEMNFLLPCVKESPWLFNQMEEERGTNKLKDEKEEVDLVGMRKSNAKLCARGHWRPHEDAKLRELVAQFEEEEERLLIAHKMYGNKWSMIARLFPGRTDNAVKNHWHVIMARKHREQTSVYRRRKPSNLQQINFPHIFSASNLNSDSTISSNNNNIDDQSASTCTDLSLTPSSSKVIPPFLMSRFTPMQHHHQEILESNKGISRHEEVKMESGVHPKFLYGNEEPIAKTVDEGNQCGCGNQSDTNSEISASESVANNMTNVNIYDNGKQEKQMKSKTMHFIDFLGVGAT
>NtMYB002
MGRTPCCDKNGLKKGPWTTEEDQKLIDYIKKHGSGNWRTLPKNAGLQRCGKSCRLRWTNYLRPDIKRGKFSFEEEETIIHLHSILGNKWSAIAGRLPGRTDNEIKNYWNTHIRKKLLRMGIDPLTHSPRLDLLDFSSIFNPSLYNSSQVNLSRLLGVQTLVNPEILKLATSLFSSHHQNQNQNFLLPSDFQENQLFNSHFQNQLSQFVQSSQIQTPIQNIPSCTALNTTPSVPFYSDTQVMQQPNVEQFTSNISNFSSQNCQLSEWQNFTFESLLSTLSTPSSSPTSLNSNSTCINNSSTTISEEERESYCSSILNFDISNSLDVNHDFL
>NtMYB241
MGRKPCCDKDEVKKGPWSAEEDKKLINFILINGQCCWRSLPRLAGLLRCGKSCRLRWTNYLRPDLKRGLLSEYEEKMIASHLPGRTDNEIKNHWNTHIKKKLKKMGIDPATHQPITVDQPNIEHPTKNQPIIQQEKQKTMPISPSHAVPEIMNILDHNKELVETPILSTITDIKLDDDNNNNNKNTGTSFYTDEAPVIKPHEILFHSESTTSTSSSSSSPTSIILEDMQFDFNWADDFSRTLDYLLNDDIDMNNVISQDWSKVLEV
>NtMYB205
MHYMLTNGQGCWSDVARNAGLQRCGKSCRLRWINYLRPDLKRGAFSPQEEELIIHLHSLLGNRWSQIAGRLPGRTDNEIKNFWNSTLKKRLKNSSSSSTPSPNASDSSSEPCKDLNMGINQGFMSMEKHNLMAMYMDSTSSSSSSMALNTIIDPLPTLEHSLMNMPSRFGAPSYLTTQPCMVQGGNVTNGSLFYGNNHGIFGGNLGIEGEIYVPPLESVSIEYQNVEGGNLVERSSQNSNPNNNNMTNLTSHFNSSSNIKVENFGGIGNYWEGDDLKVGEWDLEELMKDVSPFPFLDFQVE
>NtMYB143
MSLSSSTSSSSCSPMSSTSMGMFFADMNSLSITPKHDNESTKTRGSWDFHFWNKGAFSQSLDEAETSEENNETIDLNASCFNEEKPITMHSTPTILNSNSNSSSNIGKEITETGQSKLCARGHWRPAEDAKLKELVAIYGPQNWNLIAEKLEGRSEEEEERLMAAHRLYGNKWAMIARLFPGRTDNAVKNHWHVIMARKYREQSSAYRRRKMGQFIYRRTTVEIDSKSSLFVSSSEEVAEVAMKGETQTPIISVGQNSANPFGSLKINNDGPNGWVVYGPNGSPHMAASIGEAIPSTKTNVPLLSPYSPFAAPFDTLPGISWERQREASNIITQHHSLPPSDSLMMMNSMQQSQYLQFPYSNFSNVTTARAQIPSQVIVKEDRRSSSSDNSQCDQCDTIAPPPPFIDFLGVGAT
>NtMYB075
MGRSPCCDEGGLKKGPWTPEEDQKLINHIKKHGHGSWRALPKLAGLNRCGKSCRLRWTNYLRPDIKRGKFSQEEEQTILNLHAILGNKWSAIATHLPGRTDNEIKNFWNTHLKKKLIQMGYDPMTHRPRTDIFNSLPHLIALANLKELLVEQHHSSLEGQAMRLQSEMATLQYLHYLLQPPPTTPNMADVEAYTLLNSMKDGQFISTNHLENSLNNIPSILPSSSLRAVQDSIPFSHLPELQAPALCSNFQLTSLNNKENMIQLSVLSRDDQNMTPTSSPWPPTSLSPSPRPPAAAAINDINIAGDSNCSTSLFGGAWPEILLEDSLFHDIP
>NtMYB066
MYKYYKHSLGSSSKKKPAKQVKRKNLPHKMGRSPCCDENGLKKGPWTPEEDQKLIDYIDKHGHGSWRALPKLAGLNRCGKSCRLRWTNYLRPDIKRGKFSEEEEQTILHLHSILGNKWSAIATHLPGRTDNEIKNFWNTHLKKKLIQMGYDPMTHRPRTDLFASLPNIIALANLLQHHPLEDHAVRLQTEAAQLAKLQYLQFLFQSSSASNNYPISSSNTQYNLGDFGAFNLSNSIKESTTPSLNLSHLENQTLFSNENSDSQLLQNQDTSLHLPDTQQVPFNFQTHLNNNINTSDINGHNFNFDQGNDSTSSPLNNINLPSPTSSSRLPPLTEISISNNNQGDSSSTSTNAAEGITSSYNWPELFFEEHFMHEIS
>NtMYB104
MGRAPCCDKNGLKKGPWTPEEDQKLIDYIQKYGYGNWRTLPKNAGLQRCGKSCRLRWTNYLRPDIKRGRFSFEEEETIIQLHSVLGNKWSAIAARLPGRTDNEIKNYWNTHIRKRLLRMGIDPVTHSPRLDLLDLSSILNPSLYNSSHQMNLSRLFGHVQPLVNPEVLRLATSLLSSQRQNSNFLMPNNLQENQICNPQVQNQLPQMVQITSQVQTPIQDIPTCTTLCTTSCVPFSSEAQLMQPPPNMEQFSSKLENFSSQNCQVNEWQSNGVPLNLTDDYFAVQNYGYYHELDDSIRDRPPSDASTFQSNDSNNFSFQSVLSNLSTPSSSPTPLNSNSTYYNNSSSTTTEDERDSYCSNMLNFDIPNIWDSTNEFM
>NtMYB164
MVRTPSYDENGKKKGTWTPEEDRKLAAYVTKYGCWNWRQLPKYAGLARCGKSCRLRWMNYLRPNIKRGNYTKEEDDIILKLHAQLGNSESKSINQDSSTRRKSVENQNAISPNNCMRSYETVLESSHMSAKQSSSEELSSYTTDYQVFQEEAILMENSGSFWTEPFLVDSSFSSRTDYVVPSIDCELVCPPSPFIGHEFLSSFDLDDYNW
>NtMYB234
MRCKPAVDKPKQKHKKGLWSPDEDQKLKDYIIKYGLKRNGKSCRLRWINYLRPGLKRGAFSTEEEETILTLHGMIGNKFVLNRWSRIAQHLPGRTDNEIKNHWHSYLKKRVDKIAESEGQSQNIDGVSSSSLKLASRNSSLDSFAQTVGSLADTDQDVSPVDFLNEPRKSKFRKVLFAEWFSLDQFNGQDFQNSDLSKNNFCYNSSEFQDAFVMSKGAYENDINIQGINNETVDNDMFQAQLKFEDQLSTNGFEELLSGDFNINGDVMYIL
>NtMYB119
MGRSPSSDKNGLKKGPWTSEEDHKLIEYIQVHGPGNWRSLPKNAGLQRCGKSCRLRWTNYLRPDIKRGRFSFEEEETIIQLHSVLGNKWSAIAARLPGRTDNEVKNYWNTHIRKRLLRMGLDPVTHSPRLDLLDLSSLLNSTQFNLSSLLGLQAFVNPQVLALISTTLFTSHTENPEMLLQRQLQENQFLNAQIQNQEGSQVLLQKYQENQILNGPMENPTPTFQPYNQFQDRTSEIPTCTTSNLGSYNLVNGQNLQENVMLPLQNYGQILQENSSGQNFSFDSVLSTPLSSSTEDERDSYCSNFMKFEIPESLFFDDLV
>NtMYB118
MARTRCYDKSGLKKGTWTPDEDRKLAAYVSKYGCWNWRQLPKFAGLARCGKSCRLRWLNYLQPNIKRGNYTKEEDEIIMKLHAEIGNKWSVIAAHLPGRTDNGIKNHWHTSLKKRSTQDYSTSTDSKKKSSNNSYQSSSRKKRRENETQVNANEKIIESFQLSPMQACSEVSSCATIDQNVENMNAEYSQVFQEKVFEVSSGSFWTEPFLLDSFNTASDYIIPSVVDHGVFVSPFSPIMSYDEFLLI
>NtMYB202
MGRSPCCEKAHTNKGAWTKEEDERLIAYIRTHGEGCWRSLPKAAGLLRCGKSCRLRWINYLRPDLKRAGRLPGRTDNEIKNYWNTHIRRKLLSRGIDPTTHRAVNEPNTTPKVTTISFAARNNKDEEDQKVNVKGELSGLSQEDEISSNSSHFQEQYCPDLNLELRISPPYQQNYQNDQDLKPSPRCFACSLGIQNSKDCSCSKNNMGNIASYDFLGLKTNGVLDYRTLETK
>NtMYB115
MGQHTCCNQQKVKRGLWSPEEDEKLITYITTHGYGCWSEVPDKAGLQRSGKSCRLRWINYLRPDIRRGRFSPDEEKLIINLHAAVGNSKSQYI
>NtMYB043
MSSEQMGNWGIIDEGWRKGPWTAEEDRLLIEYVKLHGLKRNGKSCRLRWVNYLRPDLKRGQITPHEERIILELHARWGNRWSTIARSLPGRTDNEIKNYWRTHFKKKTKTLCANSDKSRARLWKRQQFQQQQHQLQQQQQQQQINNQIDIKRVISLFDSNENKVPTMPQAKQEMTILYPNTVDQQNQVGFFYSMLNGCSSVSVPEPSSDEDIMWDGLWNLDDFYGQFINTTTYNKTITTPNCLQTMATTPAFY
>NtMYB184
MGHHSCCNQQKVKRGLWSPEEDEKLIRYITTHGYGCWSEVPEKAGLQRCGKSCRLRWINYLRPDIRRGRFTPEEEKLIISLHGAVGNRWAHIASHLPGRTDNEIKNYWNSWIKKKLKKFSKPSTNNTTSITDQQQRSQLAYNTITTSQPEIFLTQDIGMTKSQVLQDSTLLINSPNQLFFFDNGSLDTGGTNNASLFQEISVLNSEFWQVDQQQQQHQVQISYTTGMDSNYLPPLIETMVSPMEIPSSKYNNNMIVEGQDNNQLNEEWSSTCSRITRTNREMVESNEEWSQIDTQQCCPSYLFWDQEIRSLGGDEIIDPNTSNNLGQILSSFPSL
>NtMYB222
MCMTSECVDRMTSKVGVGSPSVEEASGGGNTRGGVPLKKGPWTKEEDAVLMDYIRKHGEGNWSAVQKHSGLARCGKSCRLRWANHLRPDLKKGALTPEEVRRINELHAKMGNKWAQIAAKLPGRTDNEIKNYWNTRIKKQRRVGLQIYPPDICFQAFSENKQNNELGIFSSANSHPDFLPINDFEIPTVEFKKLEPSQQLYPWALVNIAASSFFDIPATSLLAQALSSSNTCSGLSTMHPSKRIRGSESWFFGMTDNLFQACHQYQNNGSLFAQSLGFSSSYTHNLTSDNHPSFSGEIPGSHAPLNGNSSSSEPKWAKKLELPSLQIQMANWGSPSPLPSLESFDTLIQYPPNEHADSGSLSPRNSGLLDAVLYESQTSKASKHNSHQETSCDVVDDSCPDLQETQWGTYSNPISPLGHSAASVLSEYTPTEVHWMSPPVNSDGGW
>NtMYB122
MGRSPCCEKAHTNKGAWTKEEDQRLINYIRSHGEGCWRSLPTAAGLQRCGKSCRLRWINYLRPDLKRGNFTEEEDELIIKLHSLLGNKWSVIAGRLPGRTDNEIKNYWNTHIKRKLISRGIDPQSHRPLNAAATTTTASAATTTTKNICMDFKNNVDQKPNIINQRNNTTDSSYDETKCNSGTTEETKPLEIPQKSSQQLMINLELSIGLPLHTKTDHISSAESTASYNFLAAVAPPQTAAVPVTAAAEMVAKAVCLCWQIGFQGGGQSCGKCKTATGFYRYC
>NtMYB217
MKERQRWRPEEDALLGAYVKQYGPKEWNLISKRMGRTLDRDPKSCLERWKNYLKPGIKKGSLTPEEQNLVISLQAKYGNKWKKIAAEVPGRTAKRLGKWWEVFKEKQLKQLQKSQKLQDYADPPSISAVSGGGSPEGAVSGKYDHILETFAEKYVQPKIFAFQPPLPLPAINIMPNLEPPPVLSLNPAAMNEPVNSTTIPPWMNSAANASSSAPSPSVSLTLTPSEPVLRVHEQVQPEYGLTSRFYPVPQLGTLIQYCKELEEGRQNWVQHKKEATWRLNRLEQQLESEKARKRREKTEEIEAKRRCLREEEMAFIERMEREYKDQLSALQRDAEAKEAKLIEAWGSKQLKLAKLIEQSGFHSHVNGVGNIVSQDKH
>NtMYB056
MENNIPENLEGYYGGGSGDAGDSVGGDDEEALMLEDGSGSSDRKKTADRVKGPWSPEEDAILSRLVSNFGARNWSLIARGIPGRSGKSCRLRWCNQLDPAVKRKPFSDEEDRIILQAHAVHGNKWASIARLLPGRTDNAIKNHWNSTLRRRCAELGKLRSDSSNVPEDVSAEKSKASSEETQSCGDVNSSKAIEGKDVSSQENQEDNHYEAKSHEEVQRSDVAHDPPTIFRPVARISAFSVYGSMNVPETQLQTPRLTPIQVPDLGVSKLLEGAFTDRLVPHQCGHGCCGNASLENNRSSLLGPEFIDYTEAPSFSSHELATLATEISNVAWCKSGLENSSIEVIFNPATRGTCGTSHLTSRPF
>NtMYB008
MSDSMIKKGPWKAEEDEVLRKHVKKYGPRDWSSIRSKGLLQRTGKSCRLRWVNKLRPNLKSGVKFSAEEERTVIELQAQFGNKWARIATYLPGRTDNDVKNFWSSRQKKLARILRTSVQQPSKPQKTNNREAPALQKHPSVEGPKLSSLAEERSLSISQYCPSSYMNNCNTINMVQLPELLNSTSLPFEPDLLQPEFNPYEKRACFGSQIPLPFPQIPLQTDFLHPLESQILPMKLEESDFLDFFGQLSASEIGNVQVPFVPSSCSGPERSSDIISVKREIDIPLTPDSFIDDFPMDMFDHIDPLPSPFNW
>NtMYB216
MRERQRWRSEEDALLRAYVKQYGPKEWHLVSQRMNTPLNRDAKSCLERWKNYLKPGIKKGSLTEEEQRLVIHLQAKHGNKWKKIAAEVPGRTAKRLGKWWEVFKEKQQREQKENNKVVDPVDEGKYDHILETFAEKIVKERSVPGLLMATSNGGFLHTDAPAPSPQTLLPPWLSNSTATSTVRSQSPSVTLSLSPSTVPPTPTPGIPWLQTDRGPENAPLILSSFPHHGVAPPCGENPFVTELAECCKELDEGHRAWAAHKKEAAWRLRRVELQLESEKTSKVREKMEEIEAKMKALREEQKATLDRIEAEYKEQLAGLRRDAEAKEQKLAEQWASKHLRLSKFLEQMGCQSRLAEPNGGR
>NtMYB047
MSTDRTCNGSFWTKEEDKIFENTLAVYSSDDDLLMRMAAALPGKSLEDIKNHYEVLVEDVNAIESGLVPLPRYRNMQSHSRNKSRLPKADVERRKGVAWTEEEHKLFLKGLDKYGKGDWKSISRHCVLSRTPQQVASHAQKFFNRREGVNKERRRASIHDITSVDIETAGTSQVPNPENMIGPAGGGSQVTASTNDTTGAVDSGVVSTGVGTFTSPIAAIEMKSMLPQEITVAEPVIAVSGGESSGPGAASVNEVNRLYHDVNDDFILGIDDLIMEQEGTYEAGIHGDTERSLLPSLQSSTAAGNENYGHPVTRIGSELEALITEHMVEDNEISSIFDVGKTPSSHAMLSSAAHSGMSSYAVAAHSGMSSYTVAAHSGISSYTVGSFGFNNAPENRVAAPGGGLTIDSQQLPSIAPSSNFGVGVCPNSNTCVRDEGIFYLGDLFPDI
>NtMYB078
MVRAPCCEKMGLKKGPWTPEEDQILVSYIQTNGHGNWRALPKLAGLLRCGKSCRLRWTNYLRPDIKRGNFTREEEDSIIQLHEMLGNRWSAIAARLPGRTDNEIKNVWHTHLKKRLKNYQPPQNSKRHSKNNLDSKAPSTSQTFNNSDNFSNIQEDINGPVTGPNSPQRSSSEMSTVTVDSTAMTTITIDDQNMFKQLDEMDSSENFIPEIDESFWTDDLSTSDNSTFGMEGTGGELQVQFPFSSVKQESMDMVGAKLEDDMDFWYNVFIKSGDLLDLPEF
>NtMYB079
MDHHHIKVGLSRGGNYNKNNNHQQQHEEDMDLRQGPWTVEEDFTLINNIAHHGEGRWNFLARSAGLKRTGKSCRLRWLNYLRPDVRRGNITLEEQLVILELHSRWGNRWSKIAQHLPGRTDNEIKNYWRTRVQKHAKQLKCDVNSKQFKDTMRYLWMPRLVERIQAAATTNSNQVTINPNMGISEVVPIHNNNNAINKPRMSENSISTAASSENSFGTPVSDITDCCYNYPPVISNNQQDYFHQSTQLGESLTIPTGLEFHAAMDQQNMSQWMDNVWNTEDMWFIQQQLNDNNVV
>NtMYB042
MSDSMIKKGPWKAEEDEVLRKHVKKCGPRDWSSIRSKGLLQRTGKSCRLRWVNKLRPNLKNGVKFSAEEERTVIELQEQFGNKWATIATYLPGRTDNDVKNFWSSRQKKLARIMRTSVPQPSKPQKSNNREPPALQKLPSVEGPKLSSLAEERSLSMSQYCPSSYMNNPDTINMVQWPELVNSTSLPFEPDLLQPEFIPNEKRTCFGSQITLPFPQIPLQADFGHPLESQILPMKLEESDFLDFFGQLSASDIGDVQVPLVPASWSGPEKSSEIITMKREIDVPLTPDSFIDDFPMDMFDHIDPLPSPFNW
>NtMYB175
MRTPTSSKTKVTPCCSKVGLKRGPWTPEEDEILTNYINKEGEGRWRTLPKKAGLLRCGKSCRLRWMNYLRPSVKRGHISPDEEDLILRLHRLLGNRWSLIAGRIPGRTDNEIKNYWNTHLSKKLISQGIDPRTHKPLINRNSSSDDHITNKASSSSPSSSSKLANDFNTISNPIYIPFQMEEPLRSSININHPGEITSLDDYQYQSNAMLANYNIDDLNIVVEEDDEMNCCRDDVFSSFLNSLINEDMFNSQNQQITNGMFPDFDPLVNPTQDNQQESG
>NtMYB223
MAQEEARKGPWSEQEDLQLAFYVNLFGDRRWDFLAKVSGLKRTGKSCRWSRIARKLPGRTDNEIKNYWRTHMRKKAQDDRKNKASISPSSSFSNCSSYFSSNSPDVEFMPITENNERNFYDTGGLLGVHEQISLQNAGKKKVGDQEKGKSMKVYSMDEIWKDIELLSEENDTKNKPILPSTMWEYCPDSTLWMTDEEETKMFPQFYCLDNQDNTFFIG
>NtMYB182
MYKIHSTSSIWTRYEDKLFEEALVMYPEGVVNRWQKIAIHVPGKSPEDVMAHYDALVHDVFVIDSGRVEIPSYHDRSSEWEPESGTSRNISFIYGKDDWRSISRNVVVTRTPMQVASHAQKYFQRQEDIKKKERKRSSIHDIAVDANILLPQNNNQNQGGYQNYNFPL
>NtMYB022
MEEIKKGAWSPEEDQKLKSYIIRYGIWNWSHMPKFAGSTTRLSRTGKSCRLRWMNYLRSDVKKGPFTMEEREIVIKLYQELGSRWSTIAAKLPGRSDNDVKNFFYTHLKKHMGMKNDALLKSKARRKRVEKPQKSVGKINAEKAQERPVLFLAINNLTIGKSSNNSLTSPDVSSSCSSSIITFGENQKMNIEMENTVILESNPEIYQSDCLSIESLDQFDTKIA
>NtMYB023
MPRLPPQQQQKSTNMEEIKKGAWSPEEDQKLKTYIMRYGIWNWSHMPKFAGLSRTGKSCRLRWVNYLSPDVKRGPFIMEEVEIVVKTYQELGNRWSAIAARLPGRTDNEVKNFFHTHLKKHLGVLKSTTRARSNKRALKKTKGNADKQSPDVSSSDSSSIVTCEENKVNENQTMGVSMNLSQTYQDWFNIVDQPNIEMEISPVILESNPDDGGTYDSNCQQLHDQFEHSDEYISEYYSSFNSIDQFDMSSFWFDELWDVETSDFFRD
>NtMYB024
MPSVPPQQQQKSTNMEEIKKGAWSPEEDQKLKSYIMRYGIWNWSHMPRFAGLSRSGKSCRLRWMNYLRPDVKRGPFSVEERETVIKMYQELGNRWSEIARRLPGRTDNEVKNFFHTHLKKHFGLKYDAPLKSTTNGARSNKRVLKKTKGNERTNVEKRSPDHVSSSDSNSIITCEENQMMDVTMNLYQTDGDCYNVVDQPNIEMEISPVILESNPDDGDTYNSNCQQLHDQFEYSHDISEYFSSFDSDGQFDMSSSWFDVLWDAETSDFFREVITS
>NtMYB112
MKKSSNSGEAAKPKERHIVSWSQEEDDILREQIRIHGTDNWTIIASKFKDKTTRQCRRRWFTYLNSDFKKGGWSPEEDMLLCEAQKIFGNRWTEIAKVVSGRTDNAVKNRFTTLCKKRAKHEALAKENSNSFVNLNNKRVIFPDGLNIDNITEAAAPFKKLRTSHISDVRQNCDSGEKSFGDCGTTHPLLRHPFAVLAQNFRNAGKSLASHQQTTENDNKTQGTFLKKDDPKVQALMQQAELLSSLAMKVNTENTDQSLENAWKILQDFLRQTKEGDMLKFQIPEMNLGPDDYKDLIADSKSSNEGSRPSWRQPALSEDSAGSSEYSTGSTLLSHALADKTEESQAEVCAHHQDIESELRTSQMSDQGAELLYADTCGDCIISDTLTVHGEEKVNDGPATAECEFLDTDFTSPLQVTPLFRSLAAEIPTPKFSESERQFLLKTLGVESTSPYPGTNHTQPPSCKRALLHSL
>NtMYB147
MGRQPCCDKVGLKKGPWTAEEDKKLINFILNNGQCCWRAVPKLAGLLRCGKSCRLRWTNYLRPDLKRGLLSEYEEKMVIDLHAQLGNRWSKIASHLPGRTDNEIKNHWNTHIKKKLRKMGIDPVTHKPLSTTITNDQITSIQQPENLPIQQEKVQEIMPPCTVNDVSIDQSAITEIKIDDDNDNNKNTGTSCTNNNDIFDSTTVEVNNNGFCTDEVPLIEPHEILVPSKSTPSTSSSSSSSSSSYIIEELKFLPSFDDWPMENNMGFGWENDFSSTLDFLLNDDNDMNNVTYDESWKFEQLL
>NtMYB007
MEGGSSAFRPYQNLPKNYLGSTPPFTAIDSSSSQANGVSWPKTLPEPSFIEGFFLNEQESDLIEEANSVQKNKRESWKKAKEGNSTTNYLVKGPWTDEEDSKLLRLVKQLGVRKWAQIAEKMDARAGKQCRERWHNHLRPDIKKDTWSEEEELMLVEAHKQLGNKWAEIAKRIPGRTENSIKNHWNATKRRMNSRRNKKRKNQQDGQNERQNRSNVLQDYIRSVCFADDSPLTTATYHSGGGSGGGGGCSSTTTTVTQSNSTITNATLTYSDDDSPSLLTHQTCDEEMNFMQNLFGKNSLLSDNNGTKAIDHSMEAKVTQNLFDNNSSISNSAFNSFGENPLSNGQETQLQYSQHFCPDVYLPYLLDGSSYNPECFGYGNSMNMQMNQASGCSSEGNNKVEVDLMEFVSSSHFSQGTFNNTFF
>NtMYB006
MEGGGGDRSAYQPFQNLPNNLPIFQQGPPLTAINRFLWSDQSQFSSQQNESVFPHFYDFSSYSNSASGSSSHEKVFSWTSFPEPGIFFNEQNSVRWNNQENGIADEMISSEKNSKETGKKAKQGASSTTVVVKGQWTEEEDRKLVKLVKQFGMRRWAQIAENMVGRAGKQCRERWHNHLRPDIKKDTWSEEEELMLVEAHKQIGNKWAEIAKRIPGRTENAIKNHWNATKRRQNSRRNKLKKQEKDGPNESKYRRSNILQDYIRSKYFSDDSPLTTNMTPMTNATPPYSDDDSPSLLTSQTYDEEMNFMQNLFGRNSLMENNGKVLDNNSSYGFNSFGFNYSKNDNQSQDGCNLYLEPNMYMADDQSYNSSDIYLSYLLDRTSTSATSLPYSGSFAYGNMMNQASSSSGGNNQVDLMEMVSSSFYPQKTSNNTFF
>NtMYB192
MVRAPCCEKMGLKKGPWTPEEDQVLVSYIQTNGHGNWRALPKLAGLLRCGKSCRLRWTNYLRPDIKRGNFTREEEDSIIQLHEMLGNRWSAIAARLPGRTDNEIKNVWHTHLKKRLKNYQPPQNSKKHSKNNLDSKAPSTSQTFNNSDNFSNIQEDINGPVTGPNSPQRSSSEMSTVTADSTAMTTITIDDQNMFKQLDEMNSSESFIPEIDESFWTNDLSTGDNSNFDMEGTGEELQVQFPFSSVKQESMDMVGTKLEDDMDFWYNVFIKSGDLLDLPEF
>NtMYB203
MGRSPCCDKVGLKKGPWTPEEDQKLLAYIEEHGHGSWRALPAKAGLQRCGKSCRLRWTNYLRPDIKRGKFTLQEEQTIIQLHALLGNRWSAIATHLPKRTDNEIKNYWNTHLKKRLVKMGIDPVTHKPKNDTLLSNDGQSKYAANLSHMAQWESARLEAEARLVRQSKLRSNSFQNSIFASQEFTTTSPSSPLNKPVVGPPRCLDVLKAWNGIWTKPMNEITASGSATISVTGLDLEESPTSTLGYFDQNAPHISTPGINGGNSTVLFEFVGNSSGSSEGRIMNNEESEEDWKGFGNSSTGQLPEYKDGINENSVSFTSGLQDLTMPMDNTWTAESLRSNADQISPRNFVETFTDLLLSSNSGDGGLSENCTESDNGGEGGNASENCEDSKNYWNSIFNLVNNSSPSDSAMF
>NtMYB087
MEAIKETGRIKGPWSPEEDELLQRLVEEHGPRNWSIISKSIPGRSGKSCRLRWCNQLSPQVEHRPFTAEEDETILKAHAKLGNKWATIARFLSGRTDNAIKNHWNSTLKRKCPSTSDDLSFETPQQPLKRSSSIGPGTISMNPGSPSGSDLSDSGFPGIAQSNVYRPAARPSGVLPPSVPDPPTFLSLSLPGSGFNEATGRVTPQVAEPDPAPSSAPGLMPQNLPFWSFNYGETVI
>NtMYB244
MGRAPCCEKMGLKKGPWTPEEDQILISFIQQNGHGNWRALPKQAGLLRCGKSCRLRWTNYLRPDIKRGNFTKEEEDTIIQLHEMLGNRWSAIAAKLPGRTDNEIKNVWHTHLKKKLKDYKPPQNPKRHSKNHDSKGPTTSESSNNSHLTFIYTQKHIIDSSVPAPNSPQISSSTEMSTVTLVDDHQMVIKQEEMESSEYFPEIDESFWTDKLSTDNNWSNTHDHVMVTADQELQVQLPFSSLKEENVDMLTTKMEDDMDFWYNVFIKTDDLPELPEF
>NtMYB135
MEGRRSSTSFSYHRSRYQFDHNEDEIKKGPWKAEEDQVLLNHVKKYGPRDWSSIRSKGLLQRTGKSCRLRWVNKLRPNLKNGVKFSAEEERTVIELQAQFGNKWARIATYLPGRTDNDVKNFWSSRQKRLARILRTSAPQPAKPQNNNNNGSQNAVFQDSPPIEAPKFSSSTDQEVSLSKSQSRSSSYIDNSHNLINMVPLPELVNPNSIAFESNLLQLDFTPNDKKLGIESSHIQTDFTLPFENQEFNIPNFIDVFGQFNGSELDNVQVPFVERSCCDNIVTREIDKPLTPDSFIDDFPLDMFDHIEPLPSPSE
>NtMYB085
MSKEICSWGMTKEGWRKGPWTAEENRLLFEYVKLHGLKRNAKSCRLRWVNYLRPDLKKGQITSHEEKLILELHARWGNSNNLIKNKYRWATIAKNLPGRTDNEIKNYWRTHFKKKTKTSNNKSEISKAPDQEQDDDFFYSILNDYTPVPVLESSSNEDIIWDVLWNLDDF
>NtMYB057
MEGGGGDGSAYQPFQNVPNNLPIFQQGPPLTAINRFLWSNQIQFSSQQNESVFPHQRGGFYDFSSYSDSASGSSSHEKVFSWTSFPEPGIFFNEQNSVGWNNQQNGIADEMISSEKNSKETGKKAKEGASSTTVVVKGQWTEEEDRKLVKLVKQFGMRRWAQIAENMVGRAGKQCRERWHNHLRPDIKKDTWSEEEELMLVEAHKQIGNKWAEIAKRIPGRTENAIKNHWNATKRRQNSRRNKLKKQEKDGPNESKYRSNILQDYIRSKYFSDDSPLTTTMTPMTNATPPYSDDDSPSLLTSQTYDEEMNFMQNLFGRNSLMENNGKVLDNNSSSSSYGFNSFGFNYSKNDNQTDNGQDGCNLYLEPNMYMADDQSYNCSDLYLSYLLDRTSTSPTTSLPYSGSFAYGNMMNQASSSSGGNNEVDLMEMVSSSFYPQKTSNNTFF
>NtMYB044
MGRAPCCEKLGLKRGPWSKEEDDLLINYINKHGHPNWRALPKLAGLLRCGKSCRLRWTNYLRPDIKRGNFTPEEENTIIKLHQVLGNRWSGIAARLPGRTDNEIKNIWHTRLKKRVDDKSQPQETQDIKDQQTMETSKSEENFETRSSEPENSKDNSEEISSPKTNSQIQEHPNTPSSTLSSGDSCSNTTATSASSLADESRDQILLDNLLEVDDNFWSEVLWAPAETNDYNVSDLSLSSLEENYELNSSLNDNWFWDDLFSTANELMLELPAL
>NtMYB055
MAFQLQLTMQQEKLRKGPWFEEEDERLASIVAILGLRRSGKSCRLRWMNYLRPNLKHGHISEDEERLIVKLQKQFGNKWSKIAKQLPGRTDNEIKNYWRSHLRKKALIYEQECSGSNTSSNSELKSSFGKDDCSSADSLTEMEVSNYSIDHSSKETALPDWIPSWTYEQSQMEHHMYLCRLNICSCYPQCFSEDNNNSFSTWDDTSSSIWE
>NtMYB169
MKASSGGGRNGGTSRQALKKGPWTATEDAILMEYVKKHGEGNWNAVQRNSGLMRCGKSCRLRWANHLRPNLKKGAFSPEEERIIIELHAKLGNKWARMAAQLPGRTDNEIKNYWNTRLKRRQRAGLPIYPQELQPQNQQENNQHQNLLSSPYDPKRATYNNNNPPSFSLLDIFNPSTMKPSITQQFPLNNNNIFHDPPKGISLTLPSSIRNSQFSSLSKSVPNNNFGHGLSNSMPMPSFQNNYPSFNNFTTRPFTGNIHSNPNELISGIGGINNINYPSGQSSIPVTASSSENTGSDFGSSDANNYANVAGLSRGNSGLLEDLLEESQTLTTRTVKIEDQNNNLDLKEEEADYKGKSLWEDYGLVEEEGEEAILTEESVYSFAHGVDVTLNIPDWYDEREDKNNSNGQLSNVTNGDHKAENQAEDSNKSQVVTNSGPRNHDWELGGCCWNNMPSFC
>NtMYB245
MDARAGKQCRERWHNHLRPDIKLLCSYLFGHKDFLQKEIAKRIPERTENSIKNHWNATERRMNSTRNKKRKNNQQDGGQKERSNVLQDYIRSVYFTDDSFPTASSFHGGGGGGGGSGGGSSTATTVTLSYSTTTNATPPYSDDDGPSLITHQTCDDEEMNLMQNLFGMENSLILCDNKAIDQYSMEAKETQNLFDNNSSMISSAFNSFPLAKGNVGSYSTEKVTDSVGNYMADYNTKE
>NtMYB065
MAEGGGSGDDTRSSCPRGHWRPAEDERLRQLVEQYGPQNWNSIAEKLQGRSGKSCRLRWFNQLDPRINRRPFTEEEEERLVAAHRIHGNKWALISRLFPGRTDNAVKNHWHVLMARKQREQSKNICGKRSYKLQHDNFLSDSKSPSYGFRRRNNDNNNNNPKTQLEGNYGSKISFFEFQNPNKDRVFSLSTYSPELFGRNGSHLFRESSNFSDKKPLCQNNLSFSLCGGYEGTAALGVPNNYKRSNIQNPFSYSVPADHRINVSDGMTEGVVNIRDSTFSLKKMLRANIEQQRRQQQYGEEAREKEDIPFIDFLGVGISS
>NtMYB001
MGRQPCCDKLGVKKGPWTADEDKKLINFILTNGQCCWRAVPKLAGLRRCGKSCRLRWTNYLRPDLKRGLLSDAEEKLVIDLHARLGNRWSKIAARLPGRTDNEIKNHWNTHIKKKLLKMGIDPVTHEPLKKEANLIDQPIPESDQNKNNGHQQVQVVPECTSVTAAATSSELDNSSYSASSISSSENSSSITDESKLVLNALGENDPLLSSLLEVDAPLVDSLWELPVSCEEQKKFDNMASWDDSLNWLLDCQDFGIHDFGFDNCFNDVELEVFNTIDDMENKQ
>NtMYB168
MGRPPCCDKVGVKKGPWTPEEDIMLVSYVQEHGPGNWRAVPTKTGLRRCSKSCRLRWTNYLRPGIKRGSFTDQEEKMIIQLQALLGNKWAAIASYLPERTDNDIKNYWNTHLKKKMKNLEEKCSGDDDLFSVENGHNLSSTNSTSRGQWERTLQADINMAKKALHSALSLENSTPYIKQETPAPVSTYASSTENIARLLQGWMRSSSTNNSENSKTSSNNIATTDSSSCDGTPSAESKGGMVLMEALESLFGLESFEPSSSDQLSQTASPEGSKFQVEIKKEENTNSQLPLSVMLENWLLDENTIQGKDDLTSFSFDETADLF
>NtMYB053
MGRAPCCDKANVKRGPWSPEEDAKLKDFIHKYGTGGNWIALPQKAGLKRCGKSCRLRWLNYLRPNIKHGDFSEEEDRVICSLYSTIGSRWSIIAAQLPGRTDNDIKNYWNTKLKKKLMGLMQSTNQRKSPYFPATNSLQTQPQINSSLFRDLYYNPNNRPIITGLNQSISSAHQPNFLYTNSNMNFPNLGATNSQYPYNIQSHNLLMFGEASCSSSDGSCSQMSFGKEIKREEIMSNCLQQGQISSVNAFEENQNFTLDYGNSSSNWVDQKPNVYFGNTTTTTQVLQYDVEEVKQQLTSCTNGNNGSTIGCNNNNSMFVFNDENYNKSNEIGMFYY
>NtMYB051
MGRHSCCYKQKLRKGLWSPEEDEKLINHISKYGHGCWSSVPKLAGLQRCGKSCRLRWINYLRPDLKRGTFSQEEENLIIELHAVLGNKWSQIAARLPGRTDNEIKNLWNSSIKKKLRQKGIDPNTHKPLSEVENEEKVSAISKNNEKASEGSSELNFFEAHENSNYGIETEKPKPSSATTMDRYSNNMSAAVAPPTHEFFLNRFVNTHETSTTSCNKPLDLASYLSFQHLNYGSNIGLSMSPDTSNILFNSNNPKNSEMVSHHFNSNMSTNDNILTSISNSILTSPIAAASNNSIGSFTSNGSSTSIDQLQRNCSFFDNNAFSWGAADCGKSEKEANIHPSETDPEDIKWSEYLHTQFLPGNSIHNHQITQDLYSEKSGTQFATESSLSSTTWLQNQQQQPSIQTADLYNKHFQRIPDAFGQFS
>NtMYB003
MGRIPCCEKDNVKRGQWTPEEDHKLSSYIAQHGTRNWRLIPKHAGLQRCGKSCRLRWTNYLRPDLKHGQFSEAEEQTIVTLHSVLGNRWSVIAAQLPGRTDNDVKNHWNTKLKKKLSGMGIDPVTHKPFSHLISEIANTLSPPQVPHLAEAALGCFKDEMLHLLTKKRIGFQFQFQQFGMASTATTAPNNVPSTSVKHEDNKDETIEKIKYGLSRAIKEPEMLNPIKNWDTSNFPENGGFNYNFASLLNEGEGSPWNQSLCSGSPCTAGGELQQNKRISNENCGENSEGGKEIVTRNGSTTMFNSDCVLWDISSDDLMNPMV
>NtMYB016
MGRPPCCDKIGVKKGPWTPEEDIILVSYIQQHGPGNWRAVPSNTGLLRCSKSCRLRWTNYLRPGIKRGNFTEHEEKMIIHLQALLGNRWAAIASYLPQRTDNDIKNYWNTHLRKKLKKLQGNDENSNQEGIRSSSQSNVSKGQWERRLQTDIHMAKKALCEALSLDKSDSPPNNPIPQPVQSSCTYASSAENISRLLQNWMKNSPKSSQFSQSNSECTTQSSFNNLSIGQGSSSSPSEGTISATTPEGFDPLFSFNSSNTDMLADESNAFTPENARIFQVESKPDLPNLNAENGFLFQEESKPSLESEVPLTLLEKWLFDDAINAPAQENLMGLGIGMGMTLGDASDLF
>NtMYB088
MGRQPCCDKIGLKRGPWTIEEDHKLMNFILNNGIQCWRLVPKLAGLMRCGKSCRLRWINYLRPDLKRGALSEAEEDMIIKLHSQLGNRWSKIAAHFPGRTDNEIKNHWNTRIKKKLKLLGLDPLTHKPIEQSEKLELPETLNFPQEQQNIQISTSSPSLDEMNESNLEMGSNELFQNSDTFSSDMYNPGLEDPFQNWIDSPIHWNLFDNLDDNFL
>NtMYB061
MKKWGVIEEEWRKGPWTAEEDRLLIEYVNLHGEGRWNFVARLVGLKRNGKSCRLRWVNYLRPDLKRGQITPYEEKIILELHAVWGNRTHFKKKVKKSSTENSEKAKARLLKRQQFQPQQQQQQKLNDQIDMKRVMSLFEENENNKVPKLSQGKQEMALLYQNRADQQEQGGFFYSMINGYATVSIHEVSLNHEDIMWDYGLWNLDEFNANLNIGSYNKSSPCLQTQLATPFC
>NtMYB091
MGRAPCCAKEGLRKGPWSTKEDLLLSNYIKENGEGQWRNLPKKAGLLRCGKSCRLRWMNYLRPGIKRGNFSQDEEDLIIRLHSLLGNRWSLIAGRLPGRTDNEIKNYWNTHLIKKLKSAGIEPKVNKIFSKYCPKKEPKKQAKIEKPRKKQDKKKNKKKKDQSLVQNISDSPQVVFVPKPIRISSCRNHSNMLEKVYEEYLQLLSEKCYLQDNQLDDDLLAGNVFDHSMLM
>NtMYB130
MSITVETDDMMTSKVDVDSPDEATGGVNAGGSEPLKKGPWTSAEDAILMDYVMKHGEGNWNAVQKQSGLARCGKSCRLRWANHLRPDLKKGAFTPEEERRIVELHAKMGNKWARMAAELPGRTDNEIKNYWNTRIKRHQRAGLPVYPPDICFLASQNKQNEELSAFSSADAQNPDVSGTNDFDIPAVEFKNLELNRPLYPPPLFEIPSNSLLDITVSSFLAQGHSPPYNSTSFLSTMHPSKRIRGSESMFGSNGGSLLGQPLGFSSYNNHNVTYDDHLPFSSIVIPGSHAPLNGNSSSSEELPSLQNQTANWGPPSSPLPSLESIDTLIHSPPAGHSESGSDLSPRNSGLLDAMLYGSHTMKASTDNSHQEKETFGDAVDNSYADPISPLSHFSASVFSEYAPIDGSSLHEFPSLATMPGCKVKQENVATSSGQACGRDSCTWDAMSTV
>NtMYB098
MAQEEARKGPWSEQEDLQLAFYVNLFGDRRWDFLAKVSGLKRTGKSCRLRWVNYLHPGLKRGKMTPQEERLIIELHSKWGNRWSRIAWKLPGRTDNEIKNYWRTHMRKKAQDDRKNKASISSSSSFSNCSSYFSSNSPDVDFMPITENNERNFYDTGGLLGVHEQSSLQNAGKKKVGDQEKGKSMKVYSMDEIWKDIELLSEENEKKNKPILPSTIWEYCPDSTLWMTDEEETKMFPQFYCLDKQDNSFFTG
>NtMYB019
MRRSAEFDDMSGLKKGPWTPEEDQKLVDYIHKYGHENWRALPKLAGLNRCGKSCRLRWTNYLRPDIKRGKFSEDEEKLIVKLHSLLGNKWSAIATRLPGRTDNEIKNYWNTHLRKKLLQMGIDPVTHRPRTDHINLFNALIGNLPPQLLAAFTSSFINTNTSSINPQFDMNNTLTNSLFSDTTQLIHQIQLLQNSSLLVNSLIRNATATTSPLNIEALNQILGSHNQLQEYNSTFQQFLSNSSDSLIDFGLKSSNVNAEFTHANNFSGKLDYQEINDTKLGGDQLILSGTCSTSSSVIGNDQMKNISKMPNENTSDIYPKQELIMQPSSASTSTFEAWDQIMGNEEASDSYWRDISNH
>NtMYB174
MELDKQELSFHPIFAPNNNSLKPELDDDFCIDSKNYLQYFQHLDLNFSLSGGVLPNYTFNNSTGNFMIDTNGYDPFDPFSNEDNFSSLEDFNLSYELKPFDQENGESGNTIKENTMDVSYTYNESYFNSLSCEDAKPLNFVVPDESSSCVTNGSNCKLEIGERRKNKKVKRNERSLLSSSMKKLGRFLIHLVEKFGVRKWSQIAQMLKGRIGKQMGNKWAEIAKRLRGRTENSIKNHWNATKRRQFSRRKCRTKWPKPSSLLQNYIKSLNLEKGNSKKKSQTSNATNSTAKVETIEFCQGNIEQVREYCDFSEVPEFALDDIFFEENRMNSFMEDIYSCWSTFHYGEMHGFGDYSL
>NtMYB060
MDQHKIKVGFKNNNQEKEEDLDLRRGPWTVEEDFTLINFIAHHGEGRWNSLARCAGLKRTGKSCRLRWLNYLRPDVRRGNITLEEQLLILELHSRWGNRWSKIAQHLPGRTDNEIKNYWRTRVQKHAKQLKCDVNSKQFKDTMKYLWMPRLVERIQAAATTSGTTVASSSTTTYIQNQENQPPLPNISTMSEVNVPVQLVNNVDKTNSLNYSSTIFTLENSSATTSSDNSSSDLTDCCYNFPINQSTNQDYSQVNQMCYGDQYLTSPTGYFNPGYFQALDQQNSQLMDGGYGSDNSWNIEDMWFLPQQFNM
>NtMYB206
MGRHSCCVKQKLRKGLWSPEEDEKLSNYITKFGVGSWSSVPKLAGLQRCGKSCRLRWINYLRPDLKRGMFSPDEEDRIISLHQVLGNRWAQIAAQLPGRTDNEIKNFWNSSLKKKLIKQGIDPNTHKLLSEDQVKDEENCTNKTSMLQIPSAGLMDQPFHLTNSRSFNSEVNGQLTEASKDEFVSKQVFDLLYIHEFQANVNPNGYNSEILAQYQQNMRPNDHRQSEFNRNPNYGFCSETSITKLEHGQITETDFASSSTSRMSSSNSSNVRRYQNTAEIQMPRMLENSEDLTWEVENKIESLFQYPYISIKNEELKSSPRQ
>NtMYB076
MMYTTNNRWMIGSDSTATMIHSNSTWTRFEDKLFEQALVMYSENDVERWLKIANHVPGKTAEDVMAHYDALVHDVFEIDSGRVDPPSYPDDSFDWESDSKTSQISFGSNKKHEAERKKGTPWTEEEHRLFLIGLDKYGKGDWRSISRNVVVTRTPTQVASHAQKYYLRQQSMKKERKRSSIHDITTAVDTKTVPPQNSLQNQGGYQNFNFPM
>NtMYB093
MGRSPCCDENGLKKGPWTPEEDQKLIDYIDKHGHGSWRALPKLAGLNRCGKSCRLRWTNYLRPDIKRGKFSEEEEQTILHLHSILGNKWSAIATHLPGRTDNEIKNFWNTHLKKKLIQMGYDPMTHRPRTDLFASLPNIIALANLLQHHPLEDHAIRLQAEAAQLAKLQYLQFLFQSSSASNNYPISTSSNTQYNLGDFGTFNLSNSVKESTTPSLNLSHVENQTIFSNENSDSQLLQNQDISLTFPDTQQVPFNFQTHLNNTINTSDINGHNFNYDQGNDSTSSPLNNINLPSPASSSRLPPLTEISISNNNQGDSSSTSTNAAEGITSSYNWPELFFEEHFMHEIS
>NtMYB210
MPIKQAKDDCKKKKLSLDMIMTSESDDRMTSNVGVDSPSVEEACGGGNTGGGLPLKKGPWTSAEDAILVDYVTKHGEGNWNAVQKHSGLARCGKSCRLRWANHLRPDLKKGAFTPEEERRIIELHAKMGNKWARMAADVRNFSQSASFFLQCYIYLDIANLPGRTDNEIKNYWNTRIKRRQRAGLPVYPPDICFQAISENKQNEELGAFSSTDAQYPDFLPMNNYEIPAVEFKNLEFNQQLCPPPLLDIPSGSLLDIPARSLLAQGLNSAYYSRSFLSTVHPTKRMRGSESVFSGLNDDSSPLKNDDSFPSCHKYQNDGSLLAQSLGFSSSYYRNLTSDHHPASLGVIPGSHAHLNGNSSSSEPSRAKKLELPSLQSQMASWGLSSSPLPSLESVDTLIQSPPTDQTESCNLSPRNSGLLDAVLYEAQTMRASKNNLQQESSGDVVDNSCPDLHETGWETYGDPISPLGHSAASVFSEYTPTSGSSSEEPQLVTMPGCKVKQEKFDFGPYDGKDDASNPIFSRPDYLLDSNCFSPMQNYVRTIWR
>NtMYB208
MGRTPCCEKVGLKRGRWTEEEDEILTKYIQANGEGSWRSLPKNAGLLRCGKSCRLRWINYLKNDLKRGNITAAEEAIIIKLRATLGNRWSLIAEYLPGRTDNEIKNYWNSRLSRKVESLRIPSDEKLPQAVVELAKNGTHQLNKQRRRRTSPSSKSIASNLSKPDQLVAESEFSPNETVIPMPSTPNIEKEVLSSTINITTSSWQEYGNNIIASGNNIIELDNDQMQWRDDIVLIDEDEELDQDFILSCLWNDEGENLEIIQHNNNNNNNNEKVSEEGGHDKIIVSDETKTLMGDWEYLWASHEEAEEENNMSNNNYISSWPLWDSNDTAGLQQYCTNKAMVEIDPMQSEDHQHI
>NtMYB142
MGRPPCCDKIGVKKGPWTPEEDIILVSYIQEHGPGNWRAVPTNTGLLRCSKSCRLRWTNYLRPGIKRGNFTEHEEKMIIHLQALLGNRWAAIASYLPQRTDNDIKNYWNTHLQKKLKNDDVNNQKGKSSFQSISKGQWERRLQTDIHTAKQALCDALSLNKKTTDFSPNINPSTSSFPVQSSTNTYASSADNISRLLQNWMKNSPKSSKSISNNSATSQSSFNNLSIGTGSSSSPSVGTMNAPTPEGLDSLFSFNSSYNSDVSQSVSADEVVVFTPENAGIFQVESNKYNLPNFKDENGFSQEGISKQNLETEVPLTLLENWLFDDSNVQTQEELMGIEIGMEWNC
>NtMYB048
MVQEEIIRKGPWTEQEDVQLVFYVKMFGDGRWDFLAKVSGLKRTGKSCRLRWVNYLNPALKRGKMTPQEEHLVLQLHSKYGNRWSKIAGKLPGRTDNEIKNYWRTHMRKQAQDQRNKNKASISPSSSFSNSSSNSSANSPTVDSMPVNEQNERNSNDGLEHLQLAAGENTVYDHESGEKNMMVYSIDEIWKEVESSEDTDQTMNKLPVMASPLWDYCPDTLWMTDYYYDNQDISFFTG
>NtMYB230
MGRAPCCDKNGLKKGPWTPEEDQKLIDYIQKHGYGNWRTLPKNAGLQRCGKSCRLRWTNYLRPDIKRGRFSFEEEETIIQLHSVLGNKWSAIAARLPGRTDNEIKNYWNTHIRKRLLRMGIDPVTHSPRLDLLDLSSILNPSLYHSSHQMNLSRLFGHVQSLVNPEVLRLATSLLSSQRQNSNFLMPNNLQENQICNPQVQNQLPQMVQITSQVQNPIQDIPTCTTLCTTSCVPFSSEAQLMQPPTNMEQFSSNLENFSSQNCQVNEWQSNGVPSNLTDDYFAVQNYGYYHEVDQSIRDPPPSDASTFQSNDSNNFSFQSVLSNLSTPSSSPTPLNSNSTYFNNSSSTTEDERDSYCSNVLNFDIPNIWDSTNEFM
>NtMYB099
MGRPPCCDKVGVKKGPWTPEEDIMLVSYVQEHGPGNWRAVPTKTGLRRCSKSCRLRWTNYLRPGIKRGSFTDQEEKMIIQLQALLGNKWAAIASYLPERTDNDIKNYWNTHLKKKMKNLQEKCSGDDDLFSVENGHNFSSSNSTSRGQWERTLQADINMAKKALHNALSLENSTPYIKQETPAQVSTYASSTENIARLLQGWMRSSSSTNNSENSKTSSNNIAATTDSSSCDGTPSAESKGGVGIMEAFESLFGLETFESSSSDQLSQTASPEASKFQVEIKKEENNSQVPLSVMLENWLFDENTIQGKDDLTIFSFDETADPF
>NtMYB081
MGRTPCCEKNGLKRGQWTSEEDQKLIDYIQKHGYGNWRVLPKNAGLQRCGKSCRLRWTNYLRPDIKRGKFSFEEEETIILLHSILGNNQYFKIGGIPMVNPEVLRILTTSLLSSQYTVKPPEPVENQLPPLVQLSQTQTATQDIPCVPFTSEAQLMQQANVKQFYSSQNYQLNDWQNGSQFDLTKDYFPLQNYGYYEPDQSVMDPSPSDASTFNPTAAIT
>NtMYB032
MNSTAASCAVEEMNFLLPSVKESHWIFNQMEEERGTYKLKDEKEEVDLVGMRKNTKLCARGHWRPHEDAKLRELVAQFGPQNWNLIAEKLEGRSGKSCRLRWFNQLDPRINRRAFSEEEEERLLIAHKMYGNKWSMIARLFPGRTDNAVKNHWHVIMARKHREQNSVYRRRKPSHLQQINSPHIVSASNLNSDSTISSNYNNIDDHQSASTCTDLSLTPSSKFIIPPFLMPRFTPMQHHHQEILESNKGISRHEELKMESGVHPNFLYGKEEPIANSTVEEGNQCGCGNQSDTNSEISASESVANNMTNVNIYENGNQEKQMKSKTMHFIDFLGVGAT
>NtMYB095
MGRSPCCEKAHTNKGAWTKEEDQRLVNYIRSHGEGCWRSLPKPAGLQRCGKSCRLRWINYLRPDLKRGNFTEEEDELIIKLHSLLGNNWEITGRTDNEIKNYWNTHIKRKLISRGLDPQTHRPLSTATATSTATATSTSTATKNICLDMRNTSVAATPLSLNDQNPTNYSYSFEEETKCSSSTTEERHEPLEASAAVTEKSSGEVMINLELSIGLPFQAMVAQRRPTVELPVAATELVEKAVCLCWQIGSQSGQQFC
>NtMYB228
METIFPTSSSWMNKSSIWTKEENKLFESAIAIYDENTPNRWFQVADMIPGKSVLDVMMQYQELAADVCDIEAGLVPNPGYFASSDCGLQTFRKRGRSSDQERKKGVPWTEEEHRRFLMGLDKYGKGDWRNISKKMVISRTPTQVASHAQKYYQRQLSGCKDKRRPSIHDITTFHFVADDTSQNNINSLSKEKLHKFTTTTDVVKYWNSSSDEHLMDFGSSYGSSIVAYPYELSSQSWDGHGAIWD
>NtMYB132
MGRQPCCDKLGVKKGPWTAEEDKKLINFILTNGQCCWRAVPKLAGLRRCGKSCRLRWTNYLRPDLKRGLLSDAEEKLVIDLHARLGNRWSKIAARLPGRTDNEIKNHWNTHIKKKLLKMGIDPVTHEPLKKEANLIDQPIPESDQNKSNGHQQVQVVPECTSVTAAATSSELDNSSSSTSSSENSSSITDESKLVLNTLCENDPLLRSLLEADAPLVDSLWELPVSSEEQKNFDNMTSWDDSFNWLLDCQDFGIHDFGFDNCFNDVELEVFNTIDDMENKQ
>NtMYB197
MAAITQRKDSDRIKGPWSPEEDELLQSLVEKHGPRNWSLISKSVPGRSGKSCRLRWCNQLSPQVEHRAFTPEEDETIIRAHAKFGNKWATIARLLSGRTDNAIKNHWNSTLKRKCCSMSEDLSFETPQQPLKRSSSVGPSTNFSSHMNPGSPSGSDLSDSSLSGFPQPLVYRPVPRTGGLFPLPPPVQQIETSPFIPDPPTSLCLSLPGSGTRETSNQTAQPTQQTQPPQSPPLPPSPPLALPPVDKPVPPPKAAFMPQVPQTKQSYDFCAAALPKSGEKQFFTPEFLGVLQDMIRKEVRNYMSGVEHNGICMQTDAIRNAVVKRIGISKIE
>NtMYB183
MPRVPPQQQQKSTNMEELKKGAWSPEEDKKLRAYIMKYGIWNWSQMPKFAGLSRTGKSCRLRWVNYLSPDVKRGPFSMEEVDIVVKISIITCEENQMMDVVNFSQTYLNCYNVSSLHDQSDINVENTVILESNPEIDENIGVADSDQLCHQFDQYSHACSISDIGTSFNYSIDQFDMNSFWLDVIRGLDHFIF
>NtMYB146
MGRKPCCSKEGLNKGAWTPMEDKILIDYIKVNGEGKWRNLPKRAGLKRCGKSCRLRWLNYLRPDIKRGNITPDEEDLIIRLHKLLGNRWSLIAGRLPERTDNEIKNYWNTNIGKKLQQGVAPGQPNRIISSINRQRPRSSHAKSSKSDPVTQPNKNNQEHTVPNQDSQYLLTDVGFGGSSSSSSPCLVIRTKAIRCTKVFITPPPTSSSVAEPQNVDQSHNEIAQRASNSHSVFPPCTRNPVEFLRFHVDNSILDNDNDDKVMAEDLTIENANTIVASSSSSSSLSVSSLSEQQQPISGSTPTFSGELENYNFNFMFGFDMDDPFLSELLNAPDICENLENTTTVGDSCSKNEKERSYFPSNYSQTTLFAEDTQHNDLELWINGFSS
>NtMYB103
MGRPPCCDKIGVKKGPWTPEEDIMLVSYVQEHGPGNWRAVPTNTGLRRCSKSCRLRWTNYLRPGIKRGSFTDQEEKMIIQLQAVLGNKWAAIASYLPERTDNDIKNYWNTHLKKLKKLEASDLYSKEGHCLSPLNSSSRGQWERTLQTDINTAKQALQNALSLEKSSPIPEYTTTDVKPINLGCYSYIKQEGKVSTSTYASSAENIAKLLKQWTRSDSTNISEQSKASSSTQLSCNNNATNEEFESLSSFESFEQSNSDQFSQSLTPEAGKLHCEISKREVDDQVPLSVMLESWLFDENDDLLI
>NtMYB128
MRKPDHPSILMKEKGNNNNSKAKLRKGLWSPEEDEKLMNYMLTNGQGCWSDIARNAGLLRCGKSCRLRWINYLRPDLKRGAFSPQEEEHIVHLHSILGNRWSQIAARLPGRTDNEIKNFWNSTIKKRLKNNNNNNNNSNNNTSSPNTSDSSSEPRALMGGIIPMQGHDVNHVMAAICMDNSSSSSNHFNPFPQLDNTNYDIIGAGLYNFPSCLGQFDGDGGVVDYDVVENYSTMGLGSDFSVPTLEGGGNKSMGGQINNNVNFSSSNITAANIDYNSLIEKKTNGNNNQQLMLSETSDQSLKVEDYTVGFGNHHHQHHWHGESLRIGEFDWEGLLANVSSLPYLDFPVE
>NtMYB161
MGRHSCCYKQKLRKGLWSPEEDEKLINHITKYGHGCWSSVPKLAGLQRCGKSCRLRWINYLRPDLKRGTFSLEEENLIIELHAVLGNKWSQIAARLPGRTDNEIKNLWNSSIKKKLRQKGIDPNTHKPLSEVENEEKVSVISKNNEKASEGSSELNFFEAHENSNYGIETEKPKPSSATTMDRYSNHMSAAVAPPTHVFFLNRFVNTHETSTTSCNKPLDLASYLSFQQLNYSSNIGLSMSPNTSNLLFNSNNSKNSEMVSHQFNSNMTTNDNILPSISNSILTSPIAAASNNSIGTFTSNGSSTSIDQLQRNSSFFDNNAFSWAAADCGKSEKEANINPSEIDPEDIKWSEYLHTQFLPGNSIHNHQITQELYSEKSGTQFATEGSLTWLQNQQQQPSLQTADLYNKHFQRIPDAFGQFS
>NtMYB243
MMDKEFKTRMKRGFWKPEEDLILKNCVEIHGEGNWATISEKSGLMRSGKSCRLRWKNYLRPNIKRGMMSEDEKDLIIRLHKLLGNRWSLIAGRLPGRTDNEVKNFWNTHLSKRSCRGKKKHVKSKEANSRSPLGKESQEFPAETVSNKEVAANSVLDSWIEEMQDFNCSLLSPLSMNNVPFLEDEPFIPILDDIVLLDTFTSTGKEVWNEIQPFL
>NtMYB052
MGRSPCCEKVGLKKGPWTPEEDQKLMAFIEKYGCGSWRALPAKAGLKRCGKSCRLRWINYLRPDIKRGKFSLQEEQTIIQLHALLGNRWSAIAAHLPNRTDNEIKNYWNTHLKKRLTKMGIDPTTHKPKTNIFGKDAANLSHMAQWENARLEAEARLVRESKKQISNQFGPNLATKPISYGNQRNILPLQTKIPPCLDVLKAWQGTNWTTKPKTKDMTSSVFYPFFDSPTSTSNLSNNNLFMVPNNNIPGLVDMNSCLVAASNFVENTKEEVQTEWKCYEKSNNELLSQINDISYSNDSSTYNMSITDQSSLCVIQGFTHLENIVGSCEDNIFEDDNNNNYWNTILNSCTLPADSPVF
>NtMYB106
MGCKQLVDKQKSKHKRGLWSPDEDQKLKDYILTYGHGCWSSVPINAGLQRNGKSCRLRWINYLRPGLKRGTFSTEEEDTILTLHGMLGNKWCQIAQHLPGRTDNEIKNHWHSYLKKRVSKMATNETGQARSGCTSLHSGNRESSPSSIKLASQNSSPDSLADSDQSASLLVDFAKENCKSNLPKVLFSEWFSLEQFSGQEDFNNTTNQDLSKNNFGCNDSVFPDAFMQYVPLMNETTYGNHINQGFHSGTVDGISQTPLRFQDQISANGFEEFISGEFNIHGHVM
>NtMYB110
MGRHSCCYKQKLRKGLWSPEEDEKLIKHITKYGHGCWSSVPKLAGLQRCGKSCRLRWINYLRPDLKRGTFSQEEENLIIELHAVLGNKWSQIATRLPGRTDNEIKNLWNSSIKKKLRQRGIDPNTHKPLSEVENEEKASANSNNKNSDRVSESSNNDQLNFVEAAHENVFSTEKPKPYSMTIMDRYPFIETNNIAPPTHEFFTTNCKSPDFANYLSFQHLNNYTPNTNIIFNKNSADMVSDQFNCSLSPMSNSILNTSPLARIKPASLTTLPPDSSFNINKFQNWEACTISSNSNGSSNSIELQSNCSFFDNNAAAFAWGSTTADGSGKPEREEIKWSEYLQTPFSLGSNTIQNHQISSQHQADLYNETKSETQFVTQGSLNLSTTTTWIQNQPQQSSLQTANLYNSNNFQRLPAAFGQFS
>NtMYB140
MHQDELRRGQWLEEEDESLVMIIAMLGERRWDALAKASGEEHLIIQLQKQFGNKWSKIAEQLPGRTDNEIKNYWKSHLRKKALTYKQEQQSSTLKSDTVPSSHSDDSFSGKGDCSSADSLAYSSNDTTLLDWIPSWSYEQSRMEHH
>NtMYB049
MARTRCYDKSGLKKGTWTPDEDRKLAAYVSKYGCWNWRQLPKFAGLARCGKSCRLRWLNYLQPNIKRGNYTKEEDEIIMKLHAEIGNKWSVIAAHLPGRSDNDIKNHWHTSLKKRSTREYSTSTDSIKRSSNNSYQANSQKKRRENETQLNANESFQLSPMQSCSTEVSSCATIDQNVENIHGEREVFQEEIFEVSSGSFWTEPFLVDSFNTASDCFVPSFDDHGVFVSPFSPVMSYGELLCSYY
>NtMYB033
MGRQPCCEKIGLKRGPWTIEEDHKLMNFILNNGIQCWRLVPKLAGLMRCGKSCRLRWINYLRPDLKRGALSEAEEDMIIKLHSQLGNRWSKIAAHFPGRTDNEIKNHWNTRIKKKLKLLGLDPLTHKPIEQPDHHKNDDIKQNDSSEKEEINGKLELPETLPSLDFPEEQQNIQNSTSSSSLDEMNESNLEMGSNELFQNSDTLETFSSDMYNPGLEDPFQNWIGSPIHWNLFGNLDENFL
>NtMYB012
MGRPPCCDKIGVKKGPWTPEEDIMLVSYVQEHGPGNWRAVPTNTGLRRCSKSCRLRWTNYLRPGIKRGSFTDQEEKMIIQLQALLGNKWAAIASYLPERTDNDVKNYWNTHLKKKLKKLESSDLYSKDGSCLSPSNSTSRGQWERTLQTDINTAKQALQNALSLDKSSPIPEYTTTDVKPINLGCYSYIKQEGKVSTSTYASSAENIAKLLKQWTRSDSTNISEQSKASSSTQLSSNNNATTEEFESLSSFDSFEQSNSDQFSQSLTLEAGKLHCEISKREVDDQVPLSVMLESWLFDENDDLLI
>NtMYB178
MDGGSSAFHPYQNLPKNYLGSTPPFTAIDRFLLSHENYFYPLSSSSSHANGVSWPKSLPEPSFIEGFFLNEQENGLIEEVKSVQKNKRESGKKAKEGSSTTNYLVKGQWTDEEDRKLLRLVKQFGVRKWAQIAEKMDARAGKQCRERWHNHLRPDIKKDTWSEEEELLLVEAHKQLGNKWAEIAKRIDGRTENSIKNHWNATKRRMNSRRNKKRKNQQDGQNERKNRSNILQDYIRSVCFAVDSPLTTATYHDGGGSGGSGGCSSTTTTITQRNSNITNATLTYSDDDSPSLLTHHTCDEEMNFMQNLFGKNSLLSDNNGTKAIDHSMEAKVTQNLFDNNSSISNSAFNSFGENPLSKGQEAQLQYSQHFCPDVYLPYLLDGSSYNPECFGYGNIMNMQMNQATGCSSGGNKAEVDLMELVSSSHFSQGTYNNTFF
>NtMYB063
MRKGRLVKSTSSNSSNEDAFELRKGPWTTEEDNLLINHVTSHGEGRWNALAKSSGLKRTGKSCRLRWLNYLKPDVKRGNLSPQEQLLILELHSKWGNRWSKIAEHLPGRTDNEIKNYWRTRVQKQARQLKVDSNSTKFLEAIRSFWIPRLLEKMEQYCPSSSSPSFSSFSDIEKQNSALPSSLINEQESLQSLINPKPNTCQEISPRFYSPESKSMAENATSFTGNSVYSNSTQEDCYHLETSSSYFEEQPYFSALESQDMSISEYNGMAEANWFTDQLWNIDEFWQFRNIGDVGIS
>NtMYB034
MDGTGEKIKGSWSPEEDAMLTKLVDQHGPRNWSLISTGIPGRSGKSCRLRWCNQLSPAVQHRPFTPSEDAIILQAHVVHGNRWATIARLLPGRTDNAIKNHWNSTLRRKRHAPEAAAAATMLMALDESRTGSSSESNSKRQCSRASQEQSSCGLDTDDLGLNGPETSLTLSLPGGGLLHSLSVDEEKVKDEVPPPINGDHKVKEEKCTVEMEETCLVTIMQRMIAHEVRCYIDKLRAQGGLRIGPGFESDVPKQP
>NtMYB011
MGEITASSTQVTAPSRPLPFREDCWTEEATWTLVDAWGRRYIELNRGFLRQTDWQQVADSVNALHGHTAKTRRTDVQCKNRIDTLKKRYKVEKAKLVESNGTLTSSWPFFERLDFLIGNSSNKVTAVMVSPLPLPSRSPPMGVPLPSRRSTTTTAAAPVVTPVVLPQKRQMPVLDDSYFRRNYSAVAAAAAAEEGEEDYDDDDDEEEEEDMGMSEQKDGMRRLAKAIERFGEIYERVEEMKQRQMVELEKQRMQFAKDLEVQRMQLFMDTQVQLQKIKHAKRSGSDGMKFISFDFT
>NtMYB179
MAPDGGGLKARNNGGTRQVLKKGPWTAAEDAILMEYVKKNGEGNWNAVQRNSGLMRCGKSCRLRWANHLRPNLKKGAFSLEEERFIVELHAKLGNKWARMAAQMPGRTDNEIKNYWNTRLKRRQRAGMGVQNNPSVQSSMPETKTCSRNTGSDFMNTTSSDGADNYDINPGLSRGNSGLLEDLLEESQALTRVEKIEENCPIENEAIKGKLVWEEYGLSEEAEDIILTEESTFSFAQEGGDNATPNKHSEDSSSLNSSSGITTKEGSLELANQVDEDIMRFLDNFPVGVPVPDWCNDENDEQNTSNGQSFECDQIQSHCSKSG
>NtMYB145
MSNNSSNEDDQFELRRGPWTLEEDNLLIHYISTNGEGRWNALAKCAGLKRTGKSCRLRWSKIAQHLPGRTDNEIKNYWRTRVQKQARQLKVDCNSKIFVEAIKSLWVPRLLEKMEQSSSIEKHNPSLITPLINNQEPYDKENSRMYSTDSMNMLKLEPHEMTQDFTIYNNSVQNECYHVESLSQQPDFSSQEMSISECEVAEAHWFSDEMAATSLWNMDEFWQFRKLGDIDI
>NtMYB015
METDISFLSKSSSSSSDDEIGLRRGPWTVEEDSLLVHYISQHGEGRWNMLANRAGLKRTGKSCRLRWLNYLKPDVKRGNLTPQEQLLILELHSKLGNRWSRIAQYLPGRTDNEIKNYWRTRVQKQARHLKIDSNSAAFQHMIRCLWIPRLLQKIQGSSVIPTMQTSQSTLLLDSQYGPLNITKLTQTPQVLSLENNSISSSRCSSSSPSSESMSIYKSPNIISECPKIPPLEMGDSDLNSFAHFPFEDNSYGMDTFSSATGNFLNNYDQMVGGENNLMNGDILADSLWSMDQF
>NtMYB074
MESGSAFRPYQNLPKPSPPLTAIDKFLLSHENDFYPFSGANASSGSSSSSSSHANGISWPISLPDPSFIEGFFLNEQENGLIEDAKTVQKNKRESWKKAKEGNSTKNYLVKGQWTDEEDRKLLRLVKQFGERKWAQIAEKMDARAGKQCRERWHNHFHPDIKKDTWSEEEELLLVETHKQLGNKWAEIAKRIPGRTQNSIKNHWNATKRRMNSRRNKKRKNQQDGGQKEGSNFFQDYIRSVYFTDDSSPTASSFYGGGGGGSGGGSSTATTVVTPSNSTNTNATPPYTDDDALSLITHQTCDEEMNFMQNLFGKNSLILCDNKAIDHSKEAKETQNLFDNNSSMISSAFNSFPLAKGNVGSYSTASTEKVTDEVGNYMPDYNTKEVNQHYYCPDIYLSYLLDGSSYMMNQASGCSSGGNNKVEVDLMEMVLSSQGTFNNTFF
>NtMYB173
MGCKQLVEKPKQKHKRGLWSPDEDQKLKDYILTYGHGCWSSVAINAGLQRNGKSCRLRWINYLRPGLKRGTFSTDEEDTILTLHGMLGNKWSQIAQHLPGRTDNEIKNHWHSYLKKRVAKMAKNESGQAKSGCTGLHIEHRESSPSSIKLASQNSSPDSLADSDQSASLLVDFARENCKSNLPKVLFSEWFSVEQFSGREDFKNTTNQDLSKNNFGCNDSVFPDAFMQYVPIMNEVTYGNGISQGFNSGKVDDFESRFQPPFKFGFEEFISGEFNTNGDVMYT
>NtMYB176
MVQEEIRRGPWTEQEDLQLVFYVKLFGDRRWDFLAKVSGLKRTGKSCRLRWVNYLNPDLKRGKMTPQEERLVLELHCKWGNRWSRIARKIPGRTDNEIKNYWRTHMRKKAQEQRKKATSISPSSSFSNCSSSSSITHEENERNFYDTGGIEQLQVEEQKKVNDQEQAGESMKVYSMDEIWKDIELLEENETINKPIMGSISPLWDYCPDPMWKDFDWNTFR
>NtMYB101
MDKKPCNSQDVEVRKGPWTMEEDLILINYIANHGEGVWNSLAKSAGLKRTGKSCRLRWLNYLRPDVRRGNITPEEQLLIMELHAKWGNRWSKIAKHLPGRTDNEIKNYWRTRIQKHIKQAENMNGQAANSEQNDHQEGSSSHMSSAGPAETYSPSSYSANIDTTFQGPFLTETNDNIWSMEDIWSMQLLNGD
>NtMYB163
MGRAPCCDKANVKRGPWSPEEDAKLKDFIHKYGTGGNWIALPQKAGLKRCGKSCRLRWLNYLRPNIKHGDFSEEEDRVICTLYSTIGSRWSIIAAQLPGRTDNDIKNYWNTKLKKKPMGLMQSTNQRKSPYFPATNSLQTQPQINSSLFRDLYYTPNNRPNITGLNHQSISSAHQTNFLYTNNNMNFPNLGATNNQYPYNIQSHNLLMFGEASCSSSDGSCSQMSFGKEIKREEIMSNSLQQGQISSVNAFEENHQNFTLDYGNSSSNWVDQKPNVYFGTTTTQVLQYDNVEEVKQQLTSCTNGNNGSTIGCNNNNSMFVFNDENYNKSNEIEMFYY
>NtMYB221
MGRTPCCDKKGLKKGPWTPEEDEKLVEYIKKHGHGSWRCLPNLAGLLRCGKSCRLRWTNYLRPDIKRGPFSPEEEKLVIQLHGILGNRWAAIASQLPGRTDNEIKNLWNTHLKKRLFSMGIDPLTHEPSNGLLRRLPTSTSARHMAQWESARLEAEARLSRESQLLVPSSAGRSETDYFLRIWNSEIGEAFRKFKTEDKCQSPASQVSSSAKYGSASGITTEMDLTLAEDIEWKDSQPYTEDILQGSDTSSSSELEDSSESALQLLLDFPSSNDMSFLGFLSDSSLNCSLADHRVGFL
>NtMYB028
MGRSPCCEKSHTNKGAWTKEEDERLIAYIKAHGEGCWRSLPKAAGLLRCGKSCRLRWINYLRLDLKRGNFTEEEDELIIKLHSLLGNKWSLIAGRLPGRTDNEIKNYWNTHIRRKLLSCGIDPTTHRAINESSTQKVTSISFASGNDEKINIKAEFGTIKEDEISSRPVKEECPDLNLELRISPPYQQNQQNRALEQSTTGSWRTSPICFTCNLGLKKSKDCSCSDSSNRNGCSSSRNISINIAGYDFLGLKTNGLDYRTLETK
>NtMYB037
MSSVPQQQQESTNMEEIKKGAWSPEEDQKLKSYIMRYGIWNWSHMPKFAGLSRTGKSCRLRWMNYLRPDVKRGPFSIEERGTVIKTYQELGNRWSEIAARLPGRADNEVKNFFHTHLKKHLGVKNDAPLKSTRAKSNKRVVKKTKGNERTNGDKRSPEVSSSDSSSIITFEENQMMDVSVNLSQIYYNIVDQPNIDMEIRPVILESNPDDGTYNSNCQQLHDQFEYSHSISECCSSFDSIDQFDMSSFWFDELWDAETYEFLRDVITY
>NtMYB134
MGRYPCCKSDKDLKKGQWTAEEDEKLMEYIQENGQGNWQLVPKRAGLNRCGKSCRLRWTNYLRPDIKRGGFSEEEEQMIINFHSVLGNRWSRIAAHLPVRTDNEIKNFWNTHLKKKLLKSGIDPVTHQPITDPTLLLSLSNLINPLESALRLQAELTEMAKIHLLQNIIQVLNTPPFPTLQENLPMQQLYNNVSPYDILTNVASNIDEPSPNSNSLDGFGKVSNVDSDYSLPSLFPATLEKSPFEQNIDAPSYGFLDAWEKGLDDEAYNSFWR
>NtMYB195
MGRHSCCVKQKLRKGLWSPEEDEKLCNYITKFGVGSWSLQRCGKSCRLRWINYLRPDLKRGMVSQDEEDRIISLHQVLGNRWAQIAAQLPGRTDNEIKNFWNSSLKKKLIKQGIDPNTHKPLSENQVKDEENCRNKTSMLQIPHLIELPSAELVDQPFHLSNRSFNSEVNGQLTEASKDQFVSKQVFDLLFIHEFQANVNPSGYNSEILAQYQQNMRPNDNRQREFQGNPNYGFGSETSLTKLKHGQTTETDFASSSTSRLSSSNSSNICSYQNTAGIRMTRMLENSEDLSWEVDNKIESLFQYPCVGIKNEELKSSPRQERELYGHSSGDFMSNPLSSLTEEFSGSTLDVFQQI
>NtMYB068
MEFFNRCSTSTTSSSCESSSSESSLSGKTPRDGKKSERIKGPWSAEEDKILTKLVERYGARNWSLISKYIKGRSGKSCRLRWCNQLSPNVQHRPFSQTEDETILAAHAKYGNRWATIARLLPGRTDNAVKNHWNSTLKRRYQQLLQQQNQSPVVYSDVKINGSASGSGPCMDYMNANESPIRGNFPINNVVTTNCSSEFDDPMTTLSLAPPGMGGDELPERKTESFPAEFWDVMRDVIAKEVREYVASSFSGASTGFP
>NtMYB231
MGRQPCCDKIGLKRGPWTIDEDHKLLNFILNNGIQCWKMVPKFAGLQRCGKSCRLRWINYLRPDLKREPLSEAEENQIIQLHASFGRTDNEIKNHWNTRIKKRLKLLGIDPLTHNPIKPINLENLEQKPDEMITQSNMQTHDHETMNSSTSSKTKKTETDIKIDDITNDFSVVENECSNLCGNLDVDLLSNTTETVSYSLETAESINLSSASVATESSSNVVPAEGQDSMQQWFYSVDSLFSWDNNVNQHGVGEDFFFWRNYNH
>NtMYB218
MGRAPCCDKANVKKGPWSPEEDAKLKEYIEKSGTGGNWIALPQKAGLRRCGKSCRLRWLNYLRPNIKHGEFSDEEDRVICSLYASIGSRWSIIAGQLPGRTDNDIKNYWNTKLKKKLMGFVSSSQKIRPFHQNQHQITTGYNNYYPQILPYSSPSTTLTTLEAYKYSNNNTFPCYETIPTIPSSSFLNTAAAASCTSGITASTSPILQIQESNYVGPTTTTSSDGSAEYENLDFHSYIYNGVIGNEDDQSNSKFLIEGGGKPINGNSCYVEQQNPLDYSSLEEIKQLISSNNNNNVTCNSNLFLDENKIEEKVMMYY
>NtMYB073
MRCKPTVDKPKQKHKKGLWSPDEDQKLKDYIITYGHVCWSSVPINAGLKRNGKSCRLRWINYLRPGLKRGAFSTEEDETILTLHSMISSKFGINRWSRIAQHLPGRTDNEIKNYWHSYLKKRLAKKAKSEGQSQNIDGVSSSSSSLKLTWRNSSLDSFAQTEGSLVYTDQDFSLVDFLKEPRKSKFRKVLFAEWFSLDQFNGQDFQNSDLSKNNLCYNSSEFQDAFMMSKGAYENDINIQGINNETVDDDMFQAQL
>NtMYB017
MEFNQSSKQDFSIQPYNNEDMNDVFCTLSKDYLQDFHHLDLSFTLPTLNIPDHNFMIETNGYDPLFDPFSNIKDNYSSMDQDFNFNYEFKPFDQNGTSGSTLVNFNVVPDESSCITTADNNGNYGQKEIGGRKNKKQITKSNENSLSSSSMRKLGRGRKKYSKSAKGQWTIEEDRLLIQLVEKFGVRKWSQIAQTLKGRIGKQCRERWHNHLRPDIKKDLWTEEEDRVLISAHAEVGNKWSEIAKRIPGRTENSIKNHWNATKRRQFSRRKCRTKWPRPSSLLQNYIKSLNFEKGSNDTTLNNNAPKLEPFELCDKGNIQQLVADYDFSQVPEFALDDKLFDDLEIPYNELPQLMQAGEVNTEADLMDLISSVNYEI
>NtMYB114
MGRPPCCDKIGVKKGPWTPEEDIILVSYIQEHGPGNWRAVPTNTGLLRCSKSCRLRWTNYLRPGIKRGNFTEHEEKMIIHLQALLGNRWAAIASYLPQRTDNDIKNYWNTHLQKKLKIQGHDHKEKSSSSSSQSISKGQWERRLQTDIHTAKQALSDALSLNKITTDFSPNINPSTNSFPVQTSTNTYASSADNISRLLQNWMKNSPKSSQSISNNSTTSQCSFNNLSIGTSSSSSPSEGTMNAPTPEGLDSLFSFNSSYNSDVSQSMSADEVVAFTPENAGIFQVESNKQYLPNFKDENGFLFQEGISKQNLETEVPLTLLENWLFDDSNVQTQEELMGIGRGMEWL
>NtMYB083
MGRQPCCDKVGIKRGPWTIDEDHKLLNFILNNGIQCWRMVPKFAGFMFLLICLICDTELLCDEGLLRCGKSCRLRWINYLRPDLKREPLSEAEENQIIQLHACFGRTDNEIKNHWNTRIKKRLKLMGIDPLTHNPIEALNLENLEQKPDETITQSNMSTHDHETENSSTSSDTKKTETDIKIDDITNDFSIVENDYSNFCGNLDVDLLSNTTKTMSYSLETAESINFSSASTATEYSSSVVPAEGQHSIQQWFYSVDSLFSWDNNVNQLGVGEDFIFWRNYNH
>NtMYB238
MGAPKQKWTSEEEAALKAGVAKYGVGKWSTILKDPEFAAVLRSRSNVDLKDKWRNLHVMANGLGSRHQGRVVSKSVQPKQRRDDNSLLVSTAVENDIEVLDPKPLASSGDALEDVGCEKPICRLDDLILEAIAKLKEPHGSRRNAILSYIEVYGPCKCWYILFISLDAYYSTIFVCLKEWYTAPPNFERLLAANLKVLTDKGRLIKMTLAGSTTWVFIFSTVGNLLLICG
>NtMYB235
MRKPEFSSSSSGKNGTNSNNNNNNNNNNNANVKLRKGLWSPEEDEKLMHYMLTNGQGCWSDVARNAGLQRCGKSCRLRWINYLRPDLKRGAFSPQEEELIIHLHSLLGNRWSQIAGRLPGRTDNEIKNFWNSTLKKRLKNSSSSSTPSPNASDSSSEPCKDLNMGVNQGFMSMEKHKLMAMYMDSTSSSSSSMALNTIIDPLPTLEHSLMNMPSRFGAPSYLTTQPCMAQGGNVTNGSLFYGNNHGIFGGNLGIEGEIYVPPLESVSIEYQNVEVGNIVERRSQNNNPNNNMTNLTSHFNSSSNIKVENFGGIGNYWEGDDLKVGEWDLEELMKDVSPFPFLDFQIE
>NtMYB166
MMYTTNNRWMIGSDSTATMIHSNSTWTRFEDKLFEQALVMYSENDVERWQKIANRVPGKTAEDVMAHYDALVHDVFEIDSGRVDPPSYPDDAFDWESDSKTSQISFGSNKKHEVERKKGTPWTEEEHRLFLIGLDKYGKGDWRSISRNVVVTRTPTQVASHAQKYYLRQQSMKKERKRSSIHDITTAVDTKTVPPQNCLQNQGGYQNFNFPM
>NtMYB162
MEDEIAFSHYSVLQKISAKGLLFCVAMKFKNMLVHQRKEVKGGMGVGGSAKSNNTGRGTRNDIGVREIIGPRRTKSSVLGILFRNFPFHIKNHCRSNKMNSDQTCNSSSWTKEEDRAFETALAIYAGDSNQLMKIAAAVPRKSIPEILQHYKKLVDDINDIEAGKVPLPQYGRMQGCSSRRSRLSGAEVERRKGVAWTAEEHRLFLQGLEKYGRGDWRSISRHCVVSRTPTQVASHAQKFFSRLKDNNKAKRRRSIHDITSVDAATTEPSQGQKTEKLNGPCGGQLQWPITDYVTEAFDPGMFPLPGPVTNCMTDAIGGPSGVNHENFPFGTAVVSELNSSHPNVDDEFLLGVEDLITVPTQGTSEAWHGVDTTTFPSLSWQPSFAGGAGMYTHPVNNVEYEMEELITKQLVEATQVGPIVNTTRLPLSIADHIGVHGCTASSSGAKNGFESTVGAPEAGLSVNSNPLMSIPGTSGGGVYPNFNASIKDDNIFDLEDLFPDHMIGFYEKDGKS
>NtMYB194
MGHHCCSKQKVKRGLWSPEEDEKLIKHITSHGHGCWSSVPKLAERTIIDVHRILGNRWAQIAKHLPGRTDNEVKNFWNSCIKKKLIAQGLDPNTHNLLIKNKTNNSTKAKTHHHQDSTSVFTIDASTNKEVISMDHIKATLASFSPFPHSNNNTTSTTCNYTPIVPNIEYQNPTFIWSDQRNQTVTTTSQFQTSDINHAITQNSMLDFASCSLMESSTNIRQGETEYINENSMWHGTGLEPTTLNPANGTEELMQVQQEEQFPIQTKFCDQEDVYKVNHDQTVENTFDSSNFDFDFVDSTLVPCGLYTSVNSMDQISWDC
>NtMYB232
MAPDDRGTKVSSGGGRTGGTSRQALKKGPWTATEDAILMEYVKKHGEGNWNAVQRNSGLMRCGKSCRLRWANHLRPNLKKGAFSPEEERIIIELHAKFGNKWARMAAQLPGRTDNEIKNYWNTRLKRRQRAGLPLYPQELQQQNQQENNQHQSLLSSPYDPKRATYNNNNPPSFSLLDIFNPSTMKPSITQQFPLSNNTIFQDPPKGISLTLPSSIRNSQFSSLPTSVPNNNFGHGLSNSMPVPVPVPSFQNNYPSFNNFTTRPFTGNIHSNPNELISGIGGINNINYPSRQSSIPVTASSSENTGSDFGSSDANNYANVAGLSRGNSGLLEDLLEESQTLTTRAVKIEDQTNYLDLKEEEADYKGKSLWEDYGLVEEDGEEAILTEESVYSFAHGVDVTLNMDDDIMCLLDNFPLAVPVPNWYDERDGKNNSNGQLSNVTNGDNKAENQAEDSNKSQVVTNSGPRNHDWELGGCCWNNMPSFC
>NtMYB240
MCSRGHWRPHEDQKLRELVVKYGPHNWNAIAEKLQGRSGKSCRLRWFNQLDPRINRNPFTEEEEERLLSAHRIHGNRWAIIARLFPGRTDNAVKNHWHVIMARKCRERSKIHARRAVAAATTAAHKNSMSNDQESSSSRQQDNYMQISNEIMITRCFNSLTYNYSFYPKLLHNDYLFHHAKMDQDENQPTEFYDFLQVNTDSNKSEVIDHASRIRDDEEVEQEAVDLHKSAQFIDFLSVGDSA
>NtMYB105
MTSKVGVDSPSVEEASGGGSTRGGVPLKKGPWTKEEDAILMDYIRKHGEGNWSAVQKHSGLARCGKSCRLRWANHLRPDLKKGALTPEEVRHINELHAKMGNKWAQIAAKLPGRTDNEIKNYWNTRIKKRQRAGLQIYPPDISFQAFSENKQNKELGIFSSANSHPDFLPINGFTIPTVEFKKLEPSQLLYPRALLNIAASSFFDIPATSLLAQGLSSSNTCSGLSTMHPSKRIRGSESWFFGLNDDLFQACHQYQNDGSLLAQSLGFSSSYTHNLTSDHHPSFSVEIPGSHAPLNGNSSSSEPKWAKKLELPSLQIQMENWGSPSPLPSLESFDTLIQSPPNEHADSGSLSPRNSGLLDAVLYESQTSKASKNNSHQETSCDVDDSYPDLQETQWGRYSDPISPLGHSAASVLSKYTPMEVHWMSPPVNSDGGW
>NtMYB190
MGRAPCCDKNNVKKGPWSPEEDTKLKAYIEENGTGNNWIALPQKIGLKRCGKSCRLRWLNYLRPNIKHGGFTEEEDNIICSLYISIGSRYIFISLTHTYTQKHTNNNNKTAQLPGRTDNDIKNYWNTRLKKKLLGKRKQSQMNRLLLASSGQDLKETNGLEENSLLQNLSNSALERLQLHMQLQTLQNPLSFYNNPTLWPKLTPLQQKMIQTLQPNGLNENQSPIFAPINPSDHNQAHELGQKVVINEFANTMTNFKANEVEKSNMNNVISSSDNTPIESNNQRNALDKNIGQENTREIQIQIQGVQGFTQAEIDDLILNKGIGFNTPSENHQIAEFDCFKEMDDGSRDNLAWWSNEFDTNTASSSNSWGSSSNILQQTEGVYQDYAQGYNLQ
>NtMYB185
MKERQRWRPEEDALLGAYVKQYGPKEWNLISKRMGRTLDRDPKSCLERWKNYLKPGIKKGSLTLEEQNLVISLQAKYGNKWKKIAAEVPGRTAKRLGKWWEVFKEKQLKQLQRSQKLQDYADPPSVSAVSDGGSPEGAVSGKYDHILETFAEKYVQPKIFVFQPPLPLPAINNIMPNLEPPPVLSLRPVAITEPVNSTTIAPWMNSAANASSYTPSPSVSLTLTPSEPVLHVHEPVQSDLALIGRFYPVQQLGTLIQYCKELEEGRQNWVQHKKEATWRLNRLEQQLESEKARKRREKMEEIEAKMRCLREEEMAFIGRMEREYKDQLSALQRDAEAKEAKLIEACSNKQLKLAELIEKQTGFHSHVNGVGNIVSKDKH
>NtMYB097
MEVEKTTERLYSAQEKVKMTKGGWTLDEDSKLIHYISLLGQGRWDSLAHFAGLKRTELQIKMDELLAAEFTTRRTYSSRAASYFTPSFSLWKSVKNDFLAYQTDSYYFDFDRILTCNSSPTTGGKNRWAKIAEHLPGRTDNEVKNYWRTKVQKHAKQLHCDVNSLQFRDFLHYQWLPRLTEQIRATSSSQEQLMSSSSSFTSHNNTEVLILENSTFLQTGINGSTNITCPINHTPNVAEVTSLIDDNIWNLLSGNRTSGFEDGFSDLSSTDMAVYSNSQDQCHSWASVGSEVLLPDETLGLNDMDLWLFP
>NtMYB096
MGRTPCCEKVGLKRGRWTEEEDEILTKYIQANGEGSWRSLPKNAGLLRCGKSCRLRWINYLKTDLKRGNITAAEEAIIIKLRATLGNRWSLIAEYLPGRTDNEIKNYWNSRLSRKVESLRIPSDEKLPQAVVELAKKGTQQLNKQRRRRTSPSSKSIASNLSKPDHSVAESEFSSNETIVPIPSTSNIEKEALSSTINITTSSSPECGNNIIASGNNIAIELDNDQMHWRDGIVLMDENEELGQDFIFSCLWNGEGENFEIVENNNNNKMLLSEDDKIIVSDETKTFMGDWEYLWASEEAEQENNMSNNNHLSSWPLWDSNDTAGLQQNSTNEAMVEIDYHHSDLVAWLLS
>NtMYB064
MGRLPCIDKKGFKKGPWTPEEDQKLLAYIEEHGCGSWSDLPPKAAIASLLPNRSDNVIKNYWNTRLKKRLIKMGIDPMTHQPKRDTSQSNKSIASLSHMAEWETARLEAEARLVRNSNKARSRASVVSHFGNKPLSAHIFSAWSTLESYASRMVSNNCVAVNSTTYNNNNNYQPRNFQLPCLDILKAWQMSCTKLPTLNDDINRATFLDGFFNKNLKSPTPSENLLNIEQTVEVGEQLSLPTISCIEEFFLHEDKITQDNNILQTDLTELFPEYDCSQTAENYPGELLESFWESCSGDFENNKSNCNNHFPYLVTSPIGSPLF
>NtMYB138
MYMIHSTSTWTRYEDKLFEEALVMYPEGVVNRWQKIAIHVPGKSPEDVMAHYDALVHDVFVIDSGRVDIPSYNHRSSEWEPESGTRTRTSHNISFESNYKNHAEQIRKKGTPWTPEEHRYGKGDWRSISRNVVVTRTPMQVASHAQKYFKRQESMKKKERKRSSIHDITVDTNILLPQNNNQNQGVYQNYNFPL
>NtMYB157
MGHHCCSKQKVKRGLWSPEEDEKLIRHITSHGHGCWSSVPKLADLRRGSFTEQEERTIIDVHRILGNRWAQIAKHLPGRTDNEVKNFWNSCIKKKLIAQGLDPNTHNLLKNKTNNSTKAKTNYHQDSTSVFTIDTSTNKEVISMDIKAALASFSPFPHGSNTTTCNTYNYTPIVPNIEYQNPTFTWSGQRNQTAITTPPSQSSDRNHIITQNSMLDFASSSLMESSTNIRQGETEYINENSMWHGTGIEPTTLNPANGPEELMQVQQGEQFPIQTNFCDQEDVYKINHDQTVENTFDSSNFDFDFVDSTLMPCGLYTNVNSMDQLSWDC
>NtMYB108
MNITIETNDMMTSKVDVDSPDEATVGGNAGGSEPLKKGPWTSAEDAILMDYVMKHGEGNWNAVQKQSGLARCGKSCRLRWANHLRPDLKKGAFTPEEERRIVELHAKMGNKWARMAAELPGRTDNEIKNYWNTRIKRHQRAGLPVYPPDICFLASQNKQNEELGAFSSADAQNPNVSGTNTFDIPAVEFKNLELNRLLYPPPLVEIPSNSLLDITVSSFLAQGHSPPYGSTSFLSTMHPSKRIRGSESIFFGSNGGSLLGQPLGFSSYNNHNVTYDDHESFSCTVIPGSQAPLNGNSSSSEELPSLQNQTANWGPPSSPLPSLESIDTLIQSPAAGHSESGSDLSPRNSGLLDAMLYGSQTMKASTDNSHQEKSSFGDAVDNSYADLISPLSHFTASVFSEYAPIDGSSLHEFPSLATMPGCKVKQENVATSSGQACGRDSCAWDAMSAV
>NtMYB180
MGRAPCCDKSKVKRGPWSPEEDNTLKNYLEKNGTGGNWIALPQKAGLRRCGKSCRLRWLNYLRPDIKHGSFTEEEDNIILTLYGQIGSRWSVIAANLQGRTDNDVKNHWNTKLKKKLLAAENYTNLSSYNSSDLNHNFSINSFSRNYSTMDSNTFTSLMDPNLTNLNLVVPEMLVQESDQLFPLQSLLEIQENGAIQLAQDQEDGYVMDFSTGISSSYNYDLVNGFDFQEKFIGADDTNYSSSFSNYSTLVQLQAHNIPDIDQTFKGFEN
>NtMYB045
MGRPPCCEKTGVKKGPWTPEEDIILVSYIQEHGPGNWRAVPTNTGLLRCSKSCRLRWTNYLRPGIKRGNFTEHEEKMIIHLQALLGNRWAAIASYLPQRTDNDIKNYWNTHLKKKLNKKLEGHDQEGKSSSSSSSQSKISKGQWERRLQTDIHMAKQALCEALSLDTTPSTGDSPNNNNNSSPNLPVQEPIQTSTTYASSADNIAKLLQNWMKNSPKSSSQSRSTSKMWSFNYPSIAAVSSSSPSEGTINNATTAHEGLDSLFNFNSSNNSDVSQSMSVDEGGNFTPENNNAAIFQVESKQNFKAEMNGSFHQEESKPNLETQVPLTFLEKWLLDDNANAQAQEELMGIGMGMTLGETADLF
>NtMYB120
MAPDGGGLKARNNGGTRQVLKKGPWTATEDAILMEYVKKNGEGNWNAVQRNSGLMRCGKSCRLRWANHLRPNLKKGAFSLEEERIIVELHAKLGNKWARMAAQMPGRTDNEIKNYWNTRLKRRQRAGLPIYPQDIQLQLNQQENQLQHSTIPSPFDNNPQNSNYINPPLSLLDIFNPSTMKPSNISNQYQFNNPSPYLTTTNNNNQLKLFRDPRVSLSLTLASSIRNSQLSSMVAPVPNNFSQSYSNSMPVPPLQHNYPNFGSTTRPFTGIPSNPNGLILGMGVQNNPSVQSSIPETRICSRHTTSSDDADNYAVDPGLSRGNSGLLEDLLEESQTLTRAEKIEENCPIENEAGKGKLVWEEYGLSEEAEDIILTEESTFSFAQQGGEDATPIKHSEDSTSLNSSSGITTKEGSLELANQVDEDIMRFLDNFPVYQFLIGVMMKMISRILLMANLSNVTKYNHIAQNQADEDSNSSIWEIG
>NtMYB041
MGRHSCCYKQKLRKGLWSPEEDEKLIKHITKYGHGCWSSVPKLAGLQRCGKSCRLRWINYLRPDLKRGTFSQDEENLIIELHAVLGNKWSQIATRLPGRTDNEIKNLWNSSIKKKLRQRGIDPNTHKPLSEVENEEKASANSNNKNTDKVSESSNNDQLNFVEAAHENGFSIEKPKSSSMTIMDHYPLIETNNIAPPTHEFFTTNCKSPYFSNYLSFQHLNNYTPNTNILFNNKNSAHDMVSDHQFNCSLSPMSNSILTTSPLARIKSPSLTTLPPDNSFNINKSQNWEACTLSSNSNGSSNSIELQSNCSFFDNNAAAFAWGSTTAHGSGKPEREEIKWSEYLQTPFSLGSNTIQNHQISSQHQDLYNNETKSETQFMTQGSLGTTTTWLQNQPQESSLQNANLYNSNTYQRLPAAFGQFS
>NtMYB027
MEEEAEQSNFKLRDAAVNDGESSAVSFKAVDDTDAMFPDGGGDGNSGGGGGGGKVKGPWSQEEDAVLSELVSKFGARNWSLIARGIPGRSGKSCRLRWCNQLDPAVKRKPFTEEEDNIIISAHAVHGNRWASIAKLLPGRTDNAIKNHWNSTLRRRFAGLRKVKPVHCERLDNSSIDRVKVSSEETKSFEDHNQPKAQEAGEVILMQCEPSQFEDRSPTNEMSAAPEKNPHLVSGRCHSTIMEKNPSVSRPIAKIGAFDVFNLSSAAFASSRTVPMQGPLLQASSPSFGICKLLEGVSDDPVIPLRCGHGCCSAPSMSFSGSSLLGPEFVEYEELPAVCSNELTAIATDLNNIAWIKSGLDNAGRLSGRTTSQRDYQGSSTSTPLPMSNFTLPTEVESLS
>NtMYB026
METLWATSLIPNSSWMMMEQRKSSEWTQEENKKFESALAIYDERTPNRWFKVADLIPGKTVYDVMKQYKELAADVSDIEAGLFPVPPSSFMLELVDDNRGVQAFRKRGRSFDQERKKGVPWTEEEHRRFLMGLDKHGKGDWRNISRNFVISKTPTQVASHAQKYYLRQLSGGKDKRRPSIHDITTVNLTNIDLSDNNLNSNNNNNNNKFPSSFAVNNPLQNSNDGALMAFGSSYNSSSYPYEFGSVNIWN
>NtMYB125
MELDPSNKQDLSFHPIFVPNNNSLKPELDDDFCIDSKDYFQDFQHLDLNFSLSGGVLPNYTFNNTENFMIDTNGYDPFDPFSNEDNFSSLGDFNFSYELKPFDEENGNTIKENPMDVNYTYNGCEDVKPLNFVVPDQSSSCVTNGSNCKLEIGELRKNKKVKRNDQSCLLSSSMKKLGRGRNKKLLIHLVEKFGVRKWSQIAQLLKGRIGKQCRERWHNHLRPDIKKDLWTEEEDRILIEAHAEVGNKWAEIAKRLPGRTENSIKNHWNATKRRQFSRRKCRTKWPRPSSLLQNYIKSLNLEKEAAKKILKLAMPQTLVPK
>NtMYB126
MGRHSVFVKEKLRKGLWSPEEDEKLCNYITKFGVGCWSSVPKLAGLQRCGKSCRLRWINYLRPDLKRGMFSQEEEDIILNLHELLGNSEAKESSSNSSNMNNHHNAAEIQMNEMVGNPQDLSWGSENKIDSLFQYPYGGIKNEEDFSNNPLSSLSEDTCGENLVFHHI
>NtMYB107
MGRAPCCDKNNVKKGPWSPEEDATLKAYIEENGTGNNWIALPQKIGLKRCGKSCRLRWLNYLRPNIKHGGFTEEEDNIICSLYISIGSRWSIIAAQLPGRTDNDIKNYWNTRLKKKLLGKRKQSQMNRLLLASGGQDLKETNGLEENSLFQNLSNSALERLQLHMQLQTLQNPLSFYNNPALWPKLTPLQQKMIQTLQANGLNESQSPIFAPINPSDNQAHELGQKVVINEFANTMTNFKVNEVEKSTTNKGISSSDSTPIVSNNQRNVLDKNIGQENTREIQVQIQGVQGFTQAEIDDLILNKGIGFNLPSENHQIAEFDCFKEMDDGSRDNLAWWSNEFDTNTASSSNSWGSSSNIFQQTEGMYQDYALGYNLQ
>NtMYB094
MASNSTWTHQQNKLFENALAIYDRETPDRWRNLAKAVGGKSEEEVKRHYEKLVEDIKHIESGNVALPNYNKANNGKGYNFMDDEEQRLKYLKLQ
>NtMYB116
MCSRGHWRPHEDEKLRELVAKYGPHNWNAIAENLQGRLIILSTHLVSSRDLGRRDRSIVCSRGHWKPHEDEKLQELVAKYGPHNWNDIAENLQGRLVLYMNIYC
>NtMYB069
MGEQMGNWRVIEEEWRKGPWTAEEDRLLIQYVNLHGEGRWNSVARFAGLKRNGKSCRLRWVNYLRPDLKRGQITPYEEKIILELHAIWGNRTHFKKKVKKSSTDKAEKTKARLLKRQQFQQQQQQQQLNNQNDMKRLVSLFEEKENNRVPNLYSQGKQEMAFLYQNTANQEQGGGFFYSTKASSKYEDIIWDYGLWNLDDFNANLKIGVYYNSLPCMQTLATPFY
>NtMYB070
MDHNKIKVGFKNNNQEREEDLDLRRGPWTVEEDFTLINFIAHHGEGRWNSLARCAGLKRTGKSCRLRWLNYLRPDHLPGRTDNEIKNYWRTRVQKHAKQLKCDVNSKQFKDTMKYLWMPRLVERIQAAAATSGTTVASSSTTTYIQNQENQQPLPNISTMSEVNVPVQLTNNVDKTNGLNYSSTIFTLENSSTTASSDNSSSDLTDCCYNFPINQSVNQDYVQVNQSNQVCYGDQYLTSPTGYFNPGYFQALDQQNSHQLMDGEYGSDNSWNIEDVWFLQQQFNM
>NtMYB124
MGRAPCCDKANVKRGPWSPEEDSKLKEFIDKYGTGGNWIALPQKAGLKRCGKSCRLRWLNYLRPNIKHGDFSDEEDRVICSLYASIGSRWSIIAAQLPGRTDNDIKNYWNTKLKKKLMCLKSPFFPPTQPQTFSNLFRDSYYTTTGLEHMISSAQPNLMCTSNNMNFQLGTNQYSYFQCQDQSLMNPMQPSCSSSDGSCNPMSYGKDIKQEEMGSCLQGQIPTTFEETQKFTLDYGNNIGGGNDHQLGTWADQRPNGIFKNNFRSSQFQSDIEEVKELISSSSNGSGCNNSFFFYNDENNTNERGMYYY
>NtMYB220
MEFLNRCSTSTTSSSCESSSSESSLSGKTPRDGKKSERIKGPWSAEEDKILTKLVERYGARNWSLISKYIKGRSGKSCRLRWCNQLSPNVQHRPFSQTEDDTILAAHAKYGNRWATIARLLPGRTDNAVKNHWNSTLKRRYQQLLQQQNQSSVVFSDVKINGSTSESGPCMDYMNANDSPVRGNFPINNVVTTNCSREFDDPMTTLSLAPPGMGGNELPEKKTESFPAGFWDVMRDVIAKEVREYVASSFSGASTGFP
>NtMYB187
MSGLKKGPWTPEEDQKLVDYIHKNGHGNWSALPKLAGLNRCGKSCRLRWSAIATRLPGRIDNEIKNYWNTHLRKKLLQMGIDPVTHRPRTDHINLFNALIGNLPPQLLAAITSNYININNIDMNILTNFLFSDTAQLIHQIQLLQNSSLLVNSLIRNATATTSPLNIEALSQILGSQNQIQEYNSTLMNNQQFLSNSSSDSLTDFGLNSSNVHAEFTHANNFSGKLDYQEINDTKLGGDQLMRLSGTCSTSSSVTGSENQMKNISKMHNENNTSDIYPKQELIMQPSSASTSTFEPWGQIMGDEEANDSYWRDIIE
>NtMYB086
MGQHTCCNQQKVKRGLWSPEEDEKLITYITTHSYGCWSEVPDKAGVQRCGKSCRLRWINYLRPDIRRGRFTPDEEKLIIDLHAAVGNRWAHIASHLPGRTDNEIKNYWNSWIKKKLKKPSPHSTKTTTSCDKNQSQFAYNITNQQHQIFSSQDFGTKPQVLQESLCYSPNSFVFDTTSTSSLFQDTLSLYSEFGQTHEQQNHEAQTNSNYLPPLIESMDPQMGIPSACRTNNMLDVSGQMGRNQLNEWGVETQQFYPSYIIWDQETSPLIGDDLLAPTTSNIEELLSSFPS
>NtMYB059
MVRAPCCERMGLKKGPWTAEEDQILISFIQRYGHENWRALPRQAGLLRCGKSCRLRWINYLRPDIKRGNFSEEEEETITKLHQVLGNRTEHNNYLASTTTTKRSFHDMMIPKRTTNVSQKINHHIIASNYQASQNIVTYHPTCDVEDLQENNSSSYSESTQSNKEESMQSINGENIGTESANEHGDTSFSNDM
>NtMYB196
MAFQLQLTMQEEKLRKGPWLEEEDERLASVIAILGERRWDALAKASGLRRSGKSCRLRWMNYLRPNLKHGHITEDEERLIVQLQKQFGNKWSKIVKQLPGRTDNEIKNYWRSHLRKKTMIYEQDDCSSADSLTDEMEVSNYSIDHSSNETRLSDWIPSWTYEQSQMEHHMYLCRLNICSCYPQCFSEDNNSSISTWDDTSSSIWEQNKLKLSTFIIIVVVVVVVVVIVVVVAVVVGGVTVVAVVVVVAVAVAVVSVVGVVVVVAAVVAVAVVVVAAVVVAAVVVVVAVVVVVV
>NtMYB242
MGRIPCCDKNGMKKGPWTPEEDEKLIEFIKKNGHGSWRSLPKLAGLLRCGKSCRLRWTNYLRPDIKRGPFSLDEQKLVIQLHGILGNRWAAIASQLPGRTDNEIKNLWNTHLKKHLLSMGIDPDTHEPSSASNGLLRRPPTSTSARHMAQWESARLEAEARLSRESQLLVPSSVERSDTDHFLRMWNSEIGETFRKFKNREKTDSQSPASQASSCTKYGSASGITTEVELGVVDGSPVTGSNLNEYTEWKNGQPHTEEILQGSETSSCNALEDSSESALQLLLDFPSNNDLSFLGHSDSCSMYPFLSESSLICPKAEHAVCFL
>NtMYB199
MLAHRAGLKRTGKSCRLRWLNYLKPDVKRGNLTPQEQLLILELHFKLGNRWSKIAQYLPGRTDNEIKNYWRTRVQKQAKHLKIDSNSAAFQHMIRCIWIPRLLQKIQGSSAIPSIQTSQSTSLLDSQYGPLNITEITQTPQVLSLERNSISSSRCCSSRSPSSESMSIYKSPNIISECPKIPPREMGDSVVNVHFPFDDNSYDMDTFSPATGNFLTNYDQMVGGENNMMNGDILADSFWSMDQF
>NtMYB009
MDKKPCNSQDVEVRKGPWTMEEDLILINYIANHGEGVWNSLAKSAGLKRTGKSCRLRWLNYLRPDVRRGNITPEEQLLIMELHAKWGNRWSKIAKHLPGRTDNEIKNYWRTRIQKHIKQAENMNGQVANSEQNDHQEGSSSHMSSAGPAETYSPTSYSANIDTTLQGPFLTETNDNIWSMEDIWSMQLLNGD
>NtMYB237
MNPDQTCNSSSWTKEEDRAFETALAIYAGDSDQLMKIAAAVPRKSIPEILQHYKKLVDDINDIEAGKVPLPRYGRMQGCSSRRSRLSGAEVERRKGVAWTAEEHRLFLQGLEKYGRGDWRSISRHCVVSRTPTQVASHAQKFFSRLKDNNKAKRRRSIHDITTVDTVTTEPSQGQETEKLNGPCGGQLQWPITDYVTEAFDIGMFPLPRPVTNCMTDAIGGPSSVNPETFPFGTAVVSELNSSLPNMDDEFLLGVEDLITVPTQGTSEAWRGVDTRSSTSLSWQPSFVDGTGLYTYPVNSVGYEMEELITKELVEATQVGPIVNTARLPLSIADHIGVHGCTTSSSGAKNGFESTVGALEAGLSVDSNPLLSIPGTSGSGEYPSFNASIMDNNIFDLEDLFPDQMIGFYEKDGKS
>NtMYB072
MVRAPCCEKVGLKKGKWTAEEDELLVNYIQANGEGSWKSLPKKADLKRGKFTAEEDETIVKLHSSLGNRWSLIANHLPGRTDNEIKNYWNTNLRRRIYTFKLHKKLIRTTAVMPKMAVAVAGDCESSRKHGRVGRSNGKGLAMQRHEHQAESEISEPRNEEGEDKNERHINVTPENDFDNWCDMNFDHFYEEELWVDQCNSLDLEFGSNEECTYWDDMLLWLWNDK
>NtMYB154
MGRAPCCEKVGLKRGRWTAEEDEILTKYIQTNGEGSWRSLPKNAGLLRCGKSCRLRWINYLRSDLRRGNITSEEEDIIIKLHATLGNRWSLIAGHLPGRTDNEIKNYWNSHLSRKVESLRIPSDEKLPQAVVDLANKGTLNPIKCRVGKTSRPTVKKNRTFKKSSSSLPEPKQPKESSEPLNSTVPMPSTPNMEKEALSSTINAMDSMQEEVANVAAAPNPWPGSREAQSSLSSDSGMEWLDDIMPMVMDDQNMDPNEFILTCLDNGQGESPEKVSNDAENNCGTTNRVNEHNIKDHDNKMVPSEDTQLESSPESEAVSINILKDVQENSNETRLLIEDGTVEWDWQEIAEDRREVWSWEETGQENMSINHSWPLWDNTDTELLQNCTNEITVEMDSVLHSENQNHSSLVAWLLS
>NtMYB211
MEGRRSSTSSSYNRSRYQFEHNEDEIKKGPWKAEEDQVLLNHVKKYGPRDWSSIRSKGLLQRTGKSCRLRWVNKLRPNLKNGVKFSAEEERTVIELQAQFGNKWARIATYLPGRTDNDVKNFWSSRQKRLARILRTSAPQPAKPQNNDNNKNNDSQNDVFQDSPPIEAPKFSSSTDQEESLSKSQSCSSSYFDNSHNMVPFPELVNPNSIAFESNLLQLDFTPNDYKLGIESSHIQTDFGVPLENQEFNMPNFIDVFGQFNGSELDNVQVPFVERSCCDNIVKREIDKPLTPDSFIDDFPLDMFDHIEPLPSPSE
>NtMYB177
MEEEKARERLIYSAEEKVEMRKGGWTLDEDSKLIHYISLLGQGRWDSLAHFAGLKRTGKSCRLRWMNYLRPNLRRGKLTPQEQLLILLLHFRFGNRWAKIAEQLPGRTDNEVKNYWRTKVQKHAKQLHCDVNSLQFRDFLYYQWLPRLTEQIRSTSSPQEQLMSSSSSTSHNNSTEVILENFTFLQAGINESTNITCPINQSTPNVAQVTSLIDDNIWNLSSGNWTSSGFEDEFYDLSSTDMAIYSNSQDQCHSWASAGSEVLLPDETLGLSDVDLWLFP
>NtMYB005
MENNILENLEGCYGGGSGDADGSVGGDDEEALMLEDGSGSSDRKKTADRVKGPWSPEEDAILSRLVSNFGARNWSLIARGIPGRSGKSCRLRWCNQLDPAVKRKPFSDEEDRIILQAHAVHGNKWASIARLLPGRTDNAIKNHWNSTLRRRCAELGKLRSDSSNVPEDVSAEKSKASSEETQSCGDVNSSRAIEGKDVSSHENQEDNHYDDKTREEIQRSDVANDPPTLFRPVARISAFSVYGSMNVPETQLQTPRLTPIQAPDLGVSKLLEGAFTERLVPHQCGHGCFGNASQENNGSSLLGPEFVDYAEPPLISSHELATLATEISNVAWCKSGLENSSIEVIFNPATRGTRGTSHLPSRPF
>NtMYB100
MGAPKQKWTSEEEASLKAGVAKYGVGKWSTILKDPEFATVLRSRSNVDLKDKWRNLHVMANGLGSRHQVSRHQGRVVSKSVQPKQKHDDNSLLVSTAVENDTEVLDPKPLASSGDALEDVGCEKTICRLDDLILEAIAKLKEPHGSRRNAILSYIEEWYTAPPNFERLLAANLKALTDKGRLIKVRHQYRIAPSRLSSGTKGGHLSFLMDGKEDSTMIEKNEIRIRTKAQIDVELEQMKSMTAEEAAAAAAQAVADAEAAIAEAERAARIAEAAEAEAEAAQCFHEVTLKALQHQTIPMTLAGSTTWVFIFSTIGNLLLICG
>NtMYB039
MKRITVGWVMSRRHPKRWHQSQILGLRDRSIMCSRGHWRPHEDEKLRELVAKYGPHNWNAIAENLQGRSGKSCRLRWYNQLDPRINRSPFTEEEEERLLASHRIHGNRWAIIARLFPGRTDNAVKNHWHVIMSRRCRERSKIYSLRNITAAPKSTSQQDMSTTSPSDLQDDNNIHDIMRKRSSNISIDHHQQLLERFNYYPFTNNNSLYPKELHFNHLPAQRLKMDEGSNKSEVVENNIIRRDAEEVEQEAGDNNSLQSKAPVRFIDFLSVGDSS
>NtMYB236
MGHHTCCNKQKVKRGLWSPEEDEKLIKYITTYGHGCWSSVPKLAGLQRCGKSCRLRWINYLRPDLKRGSFSHQEAALIIELHSILGNRWAQIAKHLPGRTDNEVKNFWNSSIKKKLLSHGTLSDFSMIFPNNLTTTSPNPSFDNFYPLNSTPINSIPISTNSPLILQVDHQMNNNHLNADLNLNPVVPSLINPLSFDSISNDPTWFNFNYPHPQHDLDYNQNIESMVGSSLPCTFPNGYIHPHYGMNGVHEMEQIECMHMSSFPSSSPSSSKSSPSSCNTQFMMNPISLFSNNK
>NtMYB113
MRKTPDREPKSCLEHWKNYLKPGIKKGSLNPEEQNLVICLQAKQDNNFRNPRNVKTQEYTDPPSVPAVFGSGIAKSCKKENKTGYSIRRRQSMEAEPAGATTRVREGQKKEGNEGNRRNDEVFT
>NtMYB239
MVRTPSIEKNGRKRGARSEEEYNKLRAFLEKHGHPNWRQLPKYAGLMRCGKSCRLRWMNYLRPAIAAKFPGRSDNDIKNQWHAHLKKRVNTNTNSSISTEQFTESSLSVESQNDHSSNYKVSEHEADNDMKELSSASTDPIDRIFCSNFAANVLRVLIKWNGVDRRRSYQN
>NtMYB109
MGRAPCCEKVGLKRGRWTAEEDEILTKYIQTNGEGSWRSLPKNAGLLRCGKSCRLRWINYLRSDLRRGNITSEEEDIIIKLHATLGNRWSLIAAHLPGRTDNEIKNYWNSHLSRKVESLRIPSDEKLPQAVVDLAKKGTLNPIKCRVGKTSRPSVKKNKTFKKSSSSLSEPKQPKESSEPLNSIVPMPSTPNMEKEALSSTISSWLEDSGMEWLEEIMPMVIADQDMDPNEFILTYLDNGQGESPEKVTNEAENNCGTTNRINERNNKDHVNKMVSSENTQLESSPESETVSINILKDVQENSNESKLLMEDSTVEWDWQEIADDMREVWSWEETGQDNMLINHSWPLWDNTGTEFTNEITVEMDSVLHSENPNHSALVAWLLS
>NtMYB156
MPSVPQQQQKSTSMEEVKKGAWSPEEDQKLKSYIMRYGIWNWSRMPKFAGLSRTGKSCRLRWINYLNPDVKKGPFTMEERETVIKMYQELGSRWSAIAAKLPGRTDNDVKNFFYTHLKKHMGMQKDALLKSNVRRKRVEKTKKAQERPVLFVAINNLTIGTSSNDSLISPDISSSGSSSSSINTFGKNQKMNIDMENTVILESNPETHQSDHSLSIESLDLYDTSSFWFHLLNDAHRLIL
>NtMYB155
MPRVPPQQQQKSTNMGEIKKGEWSPEEDQKLKSYIMRYGIWNWSHMPKFAGLSRTGKSCRLRWMNYLRPDVKRGPFSIEERETVIKTYQELGNRWSEIAARLPGRTDNEVKNFFHTHLKKHLGVKNDAPSKTKARSNKRAVKKTKGNERTNADKRSPDVSSSDSSSIITFEENQMMDVTMNSSQTYQDWYNIVDQLNIEMETRPVILESNPDDGTYNSNGQQLHDQFECSHDISEYYSSFDSIDQFNMSSFWFGELWDAETSDFLRDVITN
>NtMYB207
MGRAPCCSKVGMRKGAWTAEEDMLLTNYIQLNGEGNWRSLPMNAGIKRGNFSREEDDLIIRLHSLLGGRWSLIAGRLQGRTDNEIKNHWNTNLLKKLKAAGIQPKPKKLTAKGTKPSKKKQEKRRRAGKAKKPEREMEKDELVKKIQVHIPKPIRLYSLSSSQSSFQDKAEHNIITMLSSEEVDNKNKEEEKIQEPSISSSLSSSVQVEEKETEIYEKIQLFDELLNGCDFSTECLEPTSCCYMLKEVYKEYFQLLNF
>NtMYB191
MGMFFADMNSLSITPKNYSITSHDNESSKTRGSWDFQFLNKEAFSQSLDEAETSEENNETIDLNASCFNEEKQITMHSSTIFNSSSNIGKEITESGQSKLCARGHWRPAEDAKLKELVAIYGPQNWNLIAEKLEGRSEEEEERLMAAHRLYGNKWAMIARLFPGRTDNAVKNHWHVIMARKYREQSSAHRRRKMGQFVYRRTTLEEDSNSSLFVSSSKEVAEVAMKGETQTPIISVGQNSANPFGSLKINNDGPNGWFVYGPNGSPHWAASVGEAIPSTKTNVPLLSSYSPFCAPFDTLPGMFLSLLAIVS
>NtMYB021
MGRKPCCAKEGLRKGPWSSKEDSLLTNYIKENGEGQWRSLPKNAGLLRCGKSCRLRWMNYLRPGIKRGNFTQDEEDLIVRLHSLLGNRWSLIAGRLPGRTDNEIKNYWNTHLIKKLKSAGIERKPHKNFSKCSKKESRKGPQQEKSRKKQGKKSNNKNNEGQIVQVEKIQVFTPKPIRISSEVLSRNNSFENVTLSTTCSSNSNFEEADVENKEKEVKLEEVSFFPRDLNFGKLLEGDENLDEFLIQENSCISNKHSMLMNESMLEKVYEEYLLLLSENCYLQDDHQKEQNFPCKCL
>NtMYB215
MGRKPCCVKEGLRKGPWSSKEDLLLTNYIKENGEGQWRSLPKNAGLLRCGKSCRLRWMNYLRPGIKRGNFSQDEEDLIVRLHSLLGNRWSLIAGRLPGRTDNEIKNYWNTHLIKKLKNAGIEPKPHKNFSKCSKKESRKGPQQGKSRKIQGKKSNNKNNKGQIVQVEKTKVFFPKPIRISCGISRNNSFENVTLSTTCSSNSNSGEANLENKENEVKLEEVSFFPRDLDFGKLLEGDAIYDEFLMEESCHISNKCSLPMNESMLEKVYEEYLLLLSENCYLQDDHQNEQNFPVNVSDQ
>NtMYB201
MRKGRLAKSTSTNSSSEDAFELRKGPWTIEEDNLLIHHVTSHGEGRWNALAKSSGLKRTGKSCRLRWLNYLKPDVKRGNLSPQEQLLILELHSRWGNRTDNEIKNYWRTRVQKQARQLKVDSNSTKFLEAIRGFWIPRLLEKMEQYCPSSSSPTSSSSTITIEKQNSALHSSLINEQESLQSLNPKPNTCEEISPRFYSPESNSMAENATGFNGNSVYSNSTQEDCYHLETSSYFEEQPYFSALESQDILI
>NtMYB136
MRERGEWGDKKGGWTHEEDHKLVEFINNNGLLRCGKSCRLRWANYLRPNIKRGPFSRKEEELVIHLHAILGNRTDNEIKNLWNTHLKKCLVSTGIDPCTCKPSSLSAHHHMAQWESARLQAEARLSNESHFLIPSSVGRSESDYFLRIWNSEIGEAFRNFKKVDKNVQPLKCPHLQIMDQLQA
>NtMYB025
MDNSTGEKIKGSWSPEEDAMLTKLVDQHGPRNWSLISIGIPRRSGKSCRLRWCNQLSPAVQHRPFTPSEDAIILQAHSVHGNRWATIARLLPGRTDNAIKNHWNSTLRRKRHAPEAAAAAAATMLMGLDESRTGSSSESNSKRQCSRASQEQSSYGLDADDLGRNGPETSLTLSLPGGGLQQSHAVDEKIVKDEVPPPINGDNKVKEEKCRVEIEETCLVTIMQRMIAHEVRCYIDKLRAQGGLEIVPGFESDVPKQP
>NtMYB111
MLVTIYLVGKSCRLRWFNQLDPRINRNPFTEEEEERLLSAHRIHGNRWAIIARLFPGRTDNAVKNHWHVIMARKCRERSKIYTKRAVAAAHKKSMSNEQESSSSRQQDNYMQISNEIMITRRFNPFVDDQQFSERFAYPNLIYNYSFYPKLLHNDYLFHHAKMDQDENQPTEFYDFLQVNTDSNKSEVIDHTSRIRNDEEIEQEAVDLHQSAQFIDFLSVGDSA
>NtMYB062
MGIDPVTHKPFSHLISEIANTLSPPQVPHLAEAALGCFKDEMLHLLTKKRIGFQFQFQQFGMASTATTAPNNGPSTSVKHEDNKDETIEKIKYGLSRAIKEPDMLNPIKNWDTTNFPVSDNREFNYNFASLLNEGEGSPWNQSLCSGSTCTAGGGLQQHKRISNENCGENSEGGKEIVTRNGSTTVFNSDCVLWDISSDDLMNPMV
>NtMYB036
METLFPTTFMPNSNWMMQQSKSTEWTKEENKKFESALAIYDEKTPNRWSMVAAMIPGKSALDVMMQYKELVADVSDIEAGLVPTPRHFASSFTLEFVDHREIHTFRKRGKSCDQERKKVMLRFLMGLEKYGKGDWRNISRNFVISKTPTQVASHAQKYYLRQLSGGKDKKRPSIHDITTVHLTVDELLNNNNNNKSMCDDTYSVSPLQKSTSTGDDAATPAESAFHLFQKLA
>NtMYB054
MVQEEIRRGPWTEQEDLQLVFYVKLFGDRRWDFLAKVSGLKRTGKSCRLRWVNYLNPDLKRGKMTPQEERLVLELHSKWGNRWSRIARKIPGRTDNEIKNYWRTHMRKKAQEQRKKATSISPSSSFSNCSSSSSITNEENERNFYDTGGIELLQIEEQKKANDQEQAGESTKVYSMDEIWKDIELLEENETINKPIM
>NtMYB080
MNICTNKSSSGVKKGAWTEEEDVLLKKCIEKYGEGKCRKSCRLRWLNYLRPHIKRGDFSFDEVDLILRLHKLWSLIAGRLPGRTANDVKNYWNSHLRKKLIAPHDQKESKQKAKKITIFRPRPRTFSKTNTCVKSNTNTVDKDIEGSSEIIRFNDNLKPTTEELTDDGIQWWADLLANNYNNNGIEEADNSSPTLLHEEMPLF
>NtMYB150
MGRPPCCSDKVHSRRCNWTEEDANTSTFVSKHGIGNWTAMSKKSGTGKCGRSQKNRWSNRLKTDLKEDSFTHQEEELIIKLHATIGSRWSIIAQQIPGRTDNEVKNLWNTKLKKKLSAMGIDPVTHKPFSQILTDYGNIGGFPKARTRFVSLNRELKGAFMSTPEQLQHPLERFPNFNSHCVTTIRLQKTETSEDCFLSNNYDSSNNQPPVDLLSELQAIKFVTEASNNNSPKAIFSYTNPITDCSLSSPLSSSSSSSASHSLTSNQVNWCDYLLDDVLLPSNFKEQETVNIEEKLVSGTAQEYRQNNAPATKDFETTLSTKGTSPSSSFVEDMLECEYEMFLNFPGLSEDPFY
>NtMYB181
MRERQRWRSEEDALLRAYVKQYGPKEWHLVSQRMNTALNRDAKSCLERWKNYLKPGIKKGSLTEEEQRLVIHLQAKHGNKWKKIAAEVPGRTAKRLGKWWEVFKEKQQREQKENNKVVDPVDEGKYDHILETFAEKIVKERSVPGLLMATSNGGFLHADAPAPSPQTLLPPWLSNSTATSTVRSPSPSVTLSLSPSTVPPTPTPTPGIPWLQTDRGPENAPLILSSFPHHGVAPPCGENPFVTELVECCKELDEGHRAWAAHKKEAAWRLRRVELQLESEKICKVREKMEEIEAKMKALREEQKATLDRIEAEYKEQLAGLRRDAEAKEQKLAEQWASKHLRLSKFLEQMGCQSRLAEPNGGR
>NtMYB224
MDNKRTCNSHDVEVRKGPWTMEEDLILINYIANHGEGVWNSLARSAGLKRTGKSCRLRWLNYLRPDVRRGNITPEEQLLIMELHAKWGNRTRIQKHIKQADEGMNIRPSSNSENNHHQQASTSQVSTENNTIETYSPSSYNGNNMGTTNFQANFPAETNENIWSMEDLWSMQLLNDATN
>NtMYB227
METLSPTSLIPNSSWMMMEQRKSSEWTQEENKKFESALAIYDETTPNRWFKVADLIPGKTVYDVMKQYKELAADVSDIEAGLFPVPPTYFTSSFMLDLVDDHHHRGVQSFKKRGRCYDQERKKGVPWTEEEHRRFLMGLDKHGKGDWRNISRNFVISKTPTQVASHAQKYYLRQLSGGKDKRRPSIHDITTVNLTNIDLSDNNLNSSNNNKSLSSFAVNNPFQNSNDGALMAFGSSYNRSSYPYELGSVLSRGRYGTDNISASDNSQIQRYQIWG
>NtMYB158
MGRSPCCDKNGLKKGPWTTEEDHKLIQYIQIHGPGNWRTLPKNAGLQRCGKSYRLRWTNYLRPDIKRGRFSFEEEETIIQLHSVLGNKWSAIAARLPGRTDNEIKNYWNTHIRKRLLRSGIDPVTHSPRLDLLDLSSLVNSTQFNLSSLLGLQALINPEIFRIATTLLASQNESPELLLQKLQENQLLNTQLQNPEGSELLLQKLQENQLLNAPTQNQLQNFQLNNQFQNQIPEIPTFSTPSNVTCPSSQPMQLGHVESYLMNDQMLPPQHYGYCASDASDNSTFQSLNNSSNQNISLDSVLSTPLSSIEDEKESYCSNLMKFEIPASLNFDDFM
>NtMYB193
MGRPPCCDKIGVKKGPWTPEEDIILVSYIQQHGPGNWRAVPSNTGLLRCSKSCRLRWTNYLRPGIKRGNFTEHEEKMIIHLQALLGNRWAAIASYLPQRTDNDIKNYWNTHLRKKLKKLQGNDENSSQEGISSSSQSNVSKGQWERRLQTDIHMAKKALCEALSLDKSNSPPNNPIPQPVQSSCTYASSAENISRLLQNWMKNSPKSSQFSQSNSECTTQSSFNNLSIGQSSSPSEGTISATTPEGFDPIFMSQSMMADECNAFTPENAGTFQVESKPNLPNLNAENGFLFQEESKPNLESEVPLTLLEKWLFDDVINAPAQEDLMGLGMTLADAADLF
>NtMYB141
MGRSPCCEKAHTNKGAWTKEEDERLIAYIKAHGEGCWRSLPKAAGLLRCGKSCRLRWINYLRPDLKRGNFTDEEDELIIKLHSLLGNKRKLLSRGIDPTTHRPMSEPTLGTQKVTTISFAADDQDQKIKIKSELIETMSKEEDHEIQERCPDLNLELRISPPHDQQNQLDHNQRANSLCFTCSLGIQNSKDCSCSTKSSNGNGCSNIISMNISGYDFLGLKANGLVLDYRTLETK
>NtMYB058
MVRTTSYDENGKKKGTWTPEEDRKLAAYVTKYGCWNWRQLPKHAGLARCGKSCRLRWMNYLRPNIKRGNYTKEEDDIILKLHAQLGNRYFLILYKRANYYAPNSSDSESKSMNEASGTRRKSVENQNAISPTNLELSSQMSPKQSSSEQLSCYTTDYQVIQEEGILMENSGSFWTEPFLVDTSFSSRSTDYVVPSIDWELVCPPSPFIGHEFLSSFDLDDYNC
>NtMYB246
MGRAPCCEKLGLKRGPWSKEEDDLLINYINKHGHPNWRALPKLAGLLRCGKSCRLRWTNYLRPDIKRGNFTPEEENTIIKLHQVLGNRWSGIAARLPGRTDNEIKNIWHTRLKKRVDDKSQPQETQDIQDQQPMEITSKSEENFETHSSEPENSKDNSEEISSPKTNFQIQEHPNSSSSTSSSRDSCSNTTATSTSSLADESRDQIMLDNLIEVDDNFWSEVLWAPAETNDYNVSDLSLSSLEENYELNSSLNDYWFWDDLFSTANELMLELPEL
>NtMYB129
MRKPDHSSSMMKEKGNSCNNNNNNTKAKLRKGLWSPEEDEKLMNYMLTNGQGCWSDIARNAGLQRCGKSCRLRWINYLRPDLKRGAFSPQEEEHIVHLHSILGNRWSQIAARLPGRTDNEIKNFWNSTIKKRLKNNNNNNNNNTLSPNTSDSSSDPRALMGGIIPMQGHDVNHVMAALCMDNSSSTSNHFNPFPQLDSTNYDIIGAGLYNFPPCLGQFDGDAGVVDYGVVENYSTMGLGSDFSVPTLEGGGNKSMGENNNNVNFSSSNINAANIDYNSMIEKKINGNNNQQLMLSETSSDQSLKVEDYMVGFGNHHQHHWHGESLRMGEFDWEGLLANVSSLPYLDFQVE
>NtMYB067
MAANTQRKESDRIKGPWSPEEDELLQSLVEKHGPRNWSLISKSVPGRSGKSCRLRWCNQLSPQVEHRAFTSEEDETIIRAHAKFGNKWATIARLLSGRTDNAIKNHWNSTLKRKCCSMSEDLSFETPQQPLKRSSSVGPSTNFSSGMNPGSPSGSDLSDSSLSGFPQSLVYRPVPRTGGIFPLPPLVQPIETAPFIPDPPTSLCLSLPGSGTRETSIQTAQPTQLTQPPQSPPPPPLALPPVDKPVPPPTAVFMSQLPQTKQSYDFCVPALPKSGEKQFFTPEFLGVLQDMIRKEVRNYMSGVEHNGLCMQTDAIRNAVVKRIGISKIE
>NtMYB233
MGRSPCCEKAHTNKGAWTKEEDQRLINYIRSHGEGCWRSLPTAAGLQRCGKSCRLRWINYLRPDLKRGNFTEEEDELIIKLHNSSYDETKCNSGTTTEETKPLEIPQKSSQQLMINLELSIGLPLHTKTTDHISSAESTASYNFLAAVAPPQTAAAPVTAAAEMVAKTVCLCWQIGFQGGGQSCGKCKTATGFYRYC
