# Supplementary material for: Deciphering the roles of tobacco MYB transcription factors in environmental stress tolerance
Source: Front Plant Sci. 2022 Oct 24;13:998606. doi: 10.3389/fpls.2022.998606 (PMC9638165; doi:10.3389/fpls.2022.998606)
Supplement: Supplementary Sequences 1, 2 — The CDS and protein sequences of all NtMYB members. [file DataSheet_1.zip › Supplementary files/Supplementary Table S1.xlsx]

## Sheet: Sheet1
Supplement Table S1: The RNA-seq raw data of NtMYB genes from root, shoot and shoot apex tissues.
Genes	K326_Root_ZT0	K326_Root_ZT6	K326_Root_ZT12	K326_Root_ZT18	K326_Shoot_ZT0	K326_Shoot_ZT6	K326_Shoot_ZT12	K326_Shoot_ZT18	K326_ShootApex_ZT0	K326_ShootApex_ZT6	K326_ShootApex_ZT12	K326_ShootApex_ZT18
NtMYB001	3.99	3.15	5.68	6.79	0.44	0.2	0.24	0.64	0.44	0.61	0.34	0.24
NtMYB002	0.42	0.63	0.57	0.52	0.35	0.09	0.11	0.03	0.41	0.11	0.28	0.26
NtMYB003	0	0.05	0	0	0	0	0	0	0	0	0	0
NtMYB004	15.36	18.2	19.54	17	1.28	0.92	1.4	1.28	2.2	2.01	7.28	5.72
NtMYB005	1.52	1.42	2.08	1.82	1.78	1	1.4	1.38	1.8	2.13	2.32	1.96
NtMYB006	0	0	0	0	0	0	0	0	0	0	0	0
NtMYB007	0	0	0	0	0	0	0	0	0	0	0	0
NtMYB008	0	0	0.06	0	0.02	0	0	0	0.05	0.12	0.03	0
NtMYB009	0	0	0	0	0	0	0	0	0	0	0	0.03
NtMYB010	26.33	19.43	34.68	40.83	30.69	11.23	18.2	23.09	22.16	15.9	19.29	22.29
NtMYB011	4.92	5.77	5.39	6.83	6.01	4.79	5.85	7.47	6.47	5.54	4.76	6.39
NtMYB012	0.46	0.65	0.67	0.78	2.45	1.42	1.17	1.67	5.74	6.22	19.15	14.7
NtMYB013	6.43	4.43	8.65	5.92	0.1	0.13	0.06	0.1	0	0.13	0.1	0.03
NtMYB014	0	0	0	0	0	0	0	0	0.03	0.08	0.03	0.02
NtMYB015	0.43	1.76	0.7	0.89	0.82	0.33	2.41	2.49	0	0.08	0.02	0
NtMYB016	0.17	0.33	0.61	0.4	4.15	3.2	3.1	2.64	4.04	3.41	8.98	5.57
NtMYB017	0	0	0	0	0	0	0	0	0	0	0	0
NtMYB018	1.7	1.44	1.14	1.63	0.17	0.08	0.14	0.21	0.08	0.08	0.18	0.06
NtMYB019	4.99	3.45	4.3	4.12	0.03	0	0.02	0.15	0	0	0	0
NtMYB020	1.76	1.9	1.52	0.91	0	0.05	0.04	0.04	0	0	0	0.04
NtMYB021	1.78	1.83	2.96	4.65	2.4	1.07	2.02	1.92	3.49	2.88	2.59	4.19
NtMYB022	0.54	0.99	2.03	0.92	0.12	0.16	0.25	0.2	0	0	0	0
NtMYB023	0.14	0.13	1.3	0.25	0.33	0	0.43	0.27	0	0	0	0
NtMYB024	0.34	0.36	3.87	2.27	2.32	1.16	4.15	0.7	0.04	0.02	0	0.03
NtMYB025	0.7	0.25	0.56	0.33	0.66	0.44	0.8	0.29	0.39	0.55	1.03	0.54
NtMYB026	20.91	23.97	22.05	23.74	10.02	10.32	11.49	22.1	1.47	1.11	0.68	1.13
NtMYB027	5.13	4.88	5.11	4.74	4.92	3.1	4.11	3.99	3.07	3.1	3.12	3.2
NtMYB028	36.03	38.34	39.4	44.68	11.98	8.85	14.77	15.69	8.13	6.6	15.86	12.65
NtMYB029	9.24	5.22	13.58	13.28	6.32	4.01	7.37	7.32	10.6	4.56	7.06	9.66
NtMYB030	0.13	0.31	0.37	0.5	0.72	0.24	0.41	0.38	0.42	0.54	0.54	0.4
NtMYB031	0.02	0.09	0.03	0.08	3.33	2.76	6.47	3.2	10.41	6.07	22.64	16.62
NtMYB032	2.29	5.35	5.05	4.56	1.6	1.06	1.27	1.4	0.9	0.43	0.26	0.5
NtMYB033	2.76	1.12	3.2	2.65	0	0	0	0	0	0.02	0	0.03
NtMYB034	0.46	0.07	0.14	0.07	0.04	0.02	0.18	0.11	0	0	0	0.07
NtMYB035	8.77	8.15	12.94	12.76	7.34	2.93	7.51	7.63	5.55	1.66	9.89	9.2
NtMYB036	0.31	0.13	0.08	0.27	0.12	0.35	0.26	0.12	0.39	0.46	0.3	0.46
NtMYB037	0.12	0.09	0.47	0.3	0.29	0.06	0.51	0.1	0	0	0	0
NtMYB038	6.05	3.53	5.93	3.56	0	0.09	0	0.02	0	0.02	0	0
NtMYB039	1.04	0.63	1.15	1.09	0.2	0.04	0.13	0	0.03	0.14	0.11	0.09
NtMYB040	0	0	0.03	0.02	0	0	0	0	0	0	0	0
NtMYB041	3.73	5.12	4.54	3.07	3.02	3.11	1.4	2.57	4.82	7.8	7.21	5.44
NtMYB042	0.07	0.06	0.13	0.11	1.34	0.52	1.24	1.03	7.8	2.37	2.84	6.05
NtMYB043	3.53	3.42	6.76	6.08	0.15	0.08	0	0	0	0	0	0
NtMYB044	0.68	0.59	1.29	1.35	0.32	0.28	0.18	0.19	0.46	0.41	0.35	1.17
NtMYB045	0.02	0.06	0.12	0.07	4.86	2.71	3.1	3.74	7.68	4.83	12.59	9.36
NtMYB046	7.32	5.76	7.55	6.96	0.08	0.03	0.06	0.17	0	0	0	0.06
NtMYB047	1.39	1.27	1.11	1.36	1.39	0.82	1.39	1.21	1.13	0.91	1.32	1.37
NtMYB048	47.69	49.44	46.29	49	19.64	11.93	11.38	22.92	5.08	2.4	1.27	1.79
NtMYB049	0.03	0	0.21	0.2	0.52	0.09	0.23	0.11	1.42	0.38	0	0.04
NtMYB050	0.24	0.07	0.52	0.43	0.09	0.08	0.03	0.1	0	0.04	0.09	0.06
NtMYB051	2.65	2.94	3.44	2.81	6.07	6.31	5.35	7.52	9.82	6.57	2.99	5.43
NtMYB052	0	0	0	0	0.21	0.04	0.15	0.08	3.96	4.42	6.78	6.91
NtMYB053	8.29	9.55	9.13	7.32	0.28	0.08	0.2	0.41	0.08	0.02	0.09	0.14
NtMYB054	42.48	53.93	54.09	46.18	28.81	13.95	20.08	32.13	6.25	2.04	0.68	1.17
NtMYB055	0.04	0.07	0	0	0.11	0	0	0	0.05	0.03	0	0
NtMYB056	2.45	2.04	3.26	3.5	2.6	1.58	2.76	1.98	1.96	2.4	2.81	2.7
NtMYB057	0	0	0	0	0	0	0	0	0	0	0.02	0
NtMYB058	0	0	0.14	0.07	0.04	0	0	0	0	0	0	0
NtMYB059	1.22	1.55	2.79	3.03	0.3	0.34	0.09	0.15	0.05	0	0.08	0
NtMYB060	4.93	7.41	8.71	6.46	9.44	5.36	6.47	5.41	2.84	2.09	3.48	2.47
NtMYB061	1.11	1.64	0.9	1.12	0.08	0.04	0.04	0	0	0	0	0
NtMYB062	0	0	0	0	0	0	0	0	0	0	0	0
NtMYB063	0.24	0.35	0.52	0.68	0.99	0.44	1.49	2.42	0.1	0.37	0.33	0.33
NtMYB064	0	0	0.03	0	0.29	0.16	0.3	0.12	3.96	4.48	6.92	7.86
NtMYB065	6.88	7.67	9.64	8.38	0.07	0.06	0.06	0.48	0	0.07	0.02	0
NtMYB066	10.37	7.53	10.91	9.57	0.03	0	0	0.18	0	0.02	0.01	0.03
NtMYB067	47.66	43.84	43.84	41.92	64.89	33.18	46.43	25.81	20.56	41.6	25.24	14.36
NtMYB068	4.05	2.39	8.44	10.04	2.03	0.32	0.54	0.86	1.02	0.41	0.56	0.64
NtMYB069	2.6	2.51	7.14	3.96	0.21	0	0.08	0	0	0	0	0
NtMYB070	2.64	2.53	4.44	4.27	3.95	2.05	2.77	3.91	1.19	0.92	2.66	2.24
NtMYB071	0.11	0.12	0.03	0	0.41	0.47	0.23	0.17	0.41	0.37	0.26	0.14
NtMYB072	0.14	0	0.23	0.21	0.25	0.07	0.49	0.13	0.16	0.18	0.15	0.12
NtMYB073	3.87	3.18	2.74	1.45	0	0.02	0	0.11	0	0	0	0
NtMYB074	0.03	0.02	0	0	0	0	0	0	0	0	0.02	0
NtMYB075	35.69	25.13	22.12	20.6	0.71	0.35	0.82	0.36	0.94	0.58	1.11	0.48
NtMYB076	7.12	10.52	13.55	13.51	17.98	12.62	14.22	18.89	2.9	3.44	3.82	3.45
NtMYB077	5.59	5.14	6.89	6.47	0.57	0.38	0.42	0.8	0.87	0.78	0.46	0.68
NtMYB078	9.26	12.33	21.95	17.24	2.03	0.7	1.87	2.76	0.67	0.42	0.37	0.32
NtMYB079	1.38	1.6	2.58	1.96	0.22	0.2	0.22	0.44	0.18	0.02	0.16	0.06
NtMYB080	0	0	0	0	0	0	0	0	0	0	0	0
NtMYB081	0.03	0	0	0	0	0	0	0	0.15	0.04	0.04	0.05
NtMYB082	0.94	1.32	2.85	1.85	0	0	0.19	0.11	0.03	0.02	0.07	0.06
NtMYB083	3.07	1.91	3.16	2.18	0.09	0.17	0.06	0.1	0.41	0.16	0.08	0.16
NtMYB084	1.92	3.41	4.15	2.81	1.21	0.83	1.09	0.65	0.59	0.3	0.67	0.53
NtMYB085	0.06	0	0.28	0.24	0	0	0	0	0	0	0	0
NtMYB086	0.07	0	0.12	0.03	0.13	0.03	0.06	0.09	0.03	0	0.02	0
NtMYB087	1.24	0.91	1.72	1.6	3.2	1.08	1.98	1.41	0.3	0.1	0.32	0.08
NtMYB088	4.81	1.94	4.76	2.98	0	0.05	0	0	0	0	0	0
NtMYB089	0	0.06	0	0	0	0	0	0	0	0	0	0
NtMYB090	1.41	1.38	1.45	0.94	0	0	0	0	0	0	0	0
NtMYB091	1.11	1.07	1.14	0.55	6.75	4.02	7.05	4.98	11.51	5.22	3.4	4.42
NtMYB092	4.27	4.03	6.47	5.26	0.18	0.14	0.09	0.34	0	0.04	0.03	0
NtMYB093	6.09	5.05	5.09	4.86	0	0	0.05	0.19	0.03	0	0	0.06
NtMYB094	0.17	0.65	0.09	0.27	3.01	1.32	0.31	10.24	1.44	0.46	0.54	1.99
NtMYB095	1.4	0.76	2.08	2.4	2.26	1.77	2.38	3.15	1.09	1.12	1.25	0.86
NtMYB096	0	0	0	0	3.04	2.94	6.42	3.44	6.05	6.56	6.93	5.23
NtMYB097	0.07	0.08	0.03	0.03	0	0	0	0	0	0	0	0
NtMYB098	28.1	23	33.39	24.23	31.93	22.64	22.71	30.9	5	1.82	0.79	1
NtMYB099	0.31	0.45	0.57	0.38	2.13	1.57	1.56	2.01	6.21	4.23	14.84	12.32
NtMYB100	17.12	12.43	19.34	21.74	16.8	11.95	16.37	19.79	12.8	13.75	15.24	15.76
NtMYB101	0	0	0	0	0.02	0	0.03	0	0	0	0	0
NtMYB102	24.31	20.99	40.54	41.29	30.13	13	21.91	22.43	18.31	14.37	13.95	16.53
NtMYB103	0	0	0.03	0	2.33	2.06	1.81	1.35	7.15	6.45	20.13	14.78
NtMYB104	6.71	5.74	10.41	8.77	3.74	5.56	7.36	2.55	0.95	1.14	0.8	0.65
NtMYB105	1.48	2.08	1.35	1.57	1.85	0.83	1.23	1.1	0.82	1.24	1.13	0.87
NtMYB106	6.75	4.99	5.4	4.02	0	0.02	0.03	0	0	0.02	0	0
NtMYB107	4.8	5.24	6.18	5.76	0.03	0.16	0.02	0	0	0	0	0
NtMYB108	3.74	2.2	3.59	3.63	2.13	2.24	3.12	2.51	1.45	1.59	1.26	1.67
NtMYB109	0	0	0	0	3.25	3.04	7.8	3.99	7.79	4.92	7.04	7.55
NtMYB110	7.45	6.57	8.64	5.67	2.69	1.43	1.31	1.81	3.86	2.4	5.28	3.98
NtMYB111	2.67	1.13	3.28	2.67	0.11	0.04	0.04	0.12	0.09	0.16	0.13	0.04
NtMYB112	15.98	16.91	19.01	18.21	8.17	5.03	6.41	6.16	6.72	9.47	7.35	8.28
NtMYB113	0.33	0.13	0.26	0.55	0.37	0.17	0.37	0.08	0.09	0.38	0	0
NtMYB114	0.02	0	0.07	0.02	1.08	1.12	0.68	0.96	0.78	0.27	0.5	0.54
NtMYB115	0	0	0.11	0.11	0	0	0	0.3	0	0	0	0
NtMYB116	0	0	0	0	0	0	0	0	0	0	0	0
NtMYB117	0.36	0.64	0.71	0.55	0.33	0	0.12	0	0.32	0.22	0.29	0.26
NtMYB118	0	0	0	0	0.53	0.21	0.94	0.3	1.21	1.14	0.11	0.11
NtMYB119	5.27	5.04	7.92	5.69	0.2	0.06	0.17	0.14	0.19	0.07	0.05	0.03
NtMYB120	0.05	0	0.02	0.04	0	0.02	0.04	0	0	0.03	0.01	0
NtMYB121	1.53	1.23	2.13	2.42	0.11	0.13	0.04	0.2	0.09	0.11	0.16	0.31
NtMYB122	13.11	18.71	21.44	21.92	10.18	8.26	12.15	11.5	9.28	7.23	13.03	12.57
NtMYB123	9.06	7.87	14.83	15.56	1.66	1.79	1.77	1.58	1.71	2.53	1.77	1.99
NtMYB124	8.33	8.55	11.25	8.81	0.32	0.2	0.49	0.14	0	0.02	0.04	0.09
NtMYB125	0	0	0	0	0	0	0	0	0	0	0	0
NtMYB126	0.72	1.11	0.81	0.98	2.62	2.2	1.45	1.93	2.5	1.87	0.9	1.51
NtMYB127	4.37	4.08	6.16	4.5	0.71	0.38	0.5	0.32	0.1	0.02	0	0.05
NtMYB128	2.88	2.31	2.35	2.67	1.2	0.68	0.61	1.4	0.62	1.54	1.13	0.47
NtMYB129	1.35	1.24	1.64	1.89	0.72	0.42	0.3	1.1	0.39	1.16	0.61	0.44
NtMYB130	6.37	4.25	5.07	4.84	4.76	2.73	4.67	4.34	3.43	2.91	3.07	3.58
NtMYB131	1.25	1.39	3.76	3.52	9.87	5.31	8.79	6.07	15.39	8.89	9.19	8.41
NtMYB132	6.2	6.02	9.91	10.53	0.93	0.62	0.59	1.06	0.63	0.78	0.32	0.63
NtMYB133	0.46	0.14	0.31	0	0	0	0	0	0.16	0	0.08	0.12
NtMYB134	0.03	0.09	0.15	0.09	0	0	0	0	0	0	0	0
NtMYB135	0	0	0	0	0	0	0	0	0	0	0.02	0
NtMYB136	0	0	0	0	0	0	0	0	0	0	0	0
NtMYB137	0.52	0.75	1.36	1.1	0.26	0.27	0.03	0.07	0.11	0.06	0.16	0.07
NtMYB138	0	0	0.04	0	0.13	0.17	0.14	0.05	0	0	0	0
NtMYB139	2.94	5.14	4.67	3.81	2.6	1.15	1.76	1.7	0.99	0.46	0.28	0.73
NtMYB140	0.1	0.38	0.55	1.32	0.33	0.36	0.82	1.84	0.67	0.66	0.6	0.68
NtMYB141	9.48	8.12	15.66	16.78	2.03	1.63	3.7	2.1	5.22	2.7	7.61	7.61
NtMYB142	0	0	0.1	0.02	1.21	0.94	0.93	1.44	0.63	0.49	1.61	1.45
NtMYB143	0.05	0.19	0.2	0.24	0.51	0.17	0.26	0.33	1.12	0.96	0.77	1.08
NtMYB144	0.15	0.12	0.43	0.21	1.31	0.95	1.7	3.09	0.72	0.29	1.22	1.03
NtMYB145	0.09	0.44	0.28	0.13	3.47	1.02	2.31	2.69	0.44	0.51	0.7	0.81
NtMYB146	0.02	0.04	0	0.05	0.04	0	0	0.02	0.12	0.19	0.35	0.14
NtMYB147	5.67	6.77	7.13	4.99	1.01	0.32	0.69	1.31	0.51	0.23	0.18	0.38
NtMYB148	1.84	2.78	1.91	1.91	1.01	1.01	1.13	1.41	0.77	0.75	0.99	0.78
NtMYB149	1.23	0.99	1.32	1.58	1.55	1.73	1.79	1.67	0.97	1.76	1.63	1.65
NtMYB150	0.3	0.19	0.19	0.24	0.02	0.11	0.02	0.03	0.11	0.11	0.11	0.1
NtMYB151	32.38	34.73	29.27	29.99	14.48	8.63	5.75	15.5	3.68	1.68	0.56	1.39
NtMYB152	0.1	0.5	0.18	0.29	0.06	0	0	0.03	0	0	0	0
NtMYB153	2.43	2.49	3.53	3.57	0.74	0.58	0.49	0.77	0.03	0	0	0
NtMYB154	0	0.12	0.09	0.06	2.75	2	8.54	3.8	5.16	3.69	5.55	5
NtMYB155	0.76	0.73	4.39	3.12	5.58	3.13	7.31	2.34	0.11	0.02	0	0
NtMYB156	0.06	0.2	0.92	0.57	0.17	0.11	0.37	0.08	0	0	0	0
NtMYB157	3	1.22	5.2	4.82	0.36	0.02	0.08	0.03	0	0.02	0.05	0
NtMYB158	0.21	0.1	0.13	0.31	0.08	0	0.08	0.14	0	0	0	0
NtMYB159	2.76	1.18	3.59	2.59	0.04	0	0.04	0	0.15	0.1	0.13	0.2
NtMYB160	3.51	38.85	3.14	4.2	12.86	520.64	2.75	178.5	12.36	10.94	7.36	2.91
NtMYB161	2.8	1.64	2.61	1.72	1.44	0.92	1.14	1.47	4.11	2.38	1.87	2.98
NtMYB162	0.71	0.6	0.71	0.99	0.63	0.86	0.53	0.77	0.47	0.46	0.66	0.59
NtMYB163	8.35	7.09	9.21	6.41	0.33	0.28	0.13	0.26	0.03	0.02	0	0.09
NtMYB164	0	0.22	0	0	0.08	0	0.13	0	0	0	0	0
NtMYB165	0	0	0	0	0	0	0	0	0	0.04	0	0
NtMYB166	7.74	8.52	11.87	10.76	14.15	8.46	12.83	11.28	2.58	3.06	3.69	4.58
NtMYB167	3.08	3.35	3.3	3.26	4.42	1.37	1.8	1.91	1.18	0.56	0.47	0.33
NtMYB168	0	0.03	0.05	0	1.99	1.38	1.73	2.34	5.63	4.78	13.04	11.05
NtMYB169	0	0	0	0	0.04	0	0	0	0	0	0	0
NtMYB170	0.12	0.19	0.09	0.31	0.58	0.88	0.61	0.41	0.86	0.99	1.3	0.6
NtMYB171	0.59	0.63	1.62	1.37	1.92	1.26	1.22	1	1.06	0.86	1.15	0.77
NtMYB172	0.11	0	0.28	0.32	0.94	0.27	0.53	0.4	0.33	0.12	0.23	0.34
NtMYB173	6.98	6.41	6.41	4.6	0	0.04	0	0.09	0	0	0	0
NtMYB174	0	0	0	0	0	0	0	0	0	0	0	0
NtMYB175	0	0	0	0	0	0	0	0	0	0	0	0
NtMYB176	79.35	79.14	90.01	84.24	52.91	17.62	26.33	36.92	7.28	3.45	1.15	2.45
NtMYB177	0.05	0.35	0.11	0.06	0.03	0.02	0.03	0.1	0	0	0	0
NtMYB178	0	0	0	0	0	0	0	0	0	0	0	0
NtMYB179	0.02	0	0	0.02	0	0	0	0	0	0	0	0
NtMYB180	1.42	2	1.72	1.32	0.11	0.13	0.06	0.1	0.08	0.13	0.42	0.36
NtMYB181	6.21	5.39	5.91	6.36	38.45	32.66	43.73	34.21	86.21	93.65	80.19	99.96
NtMYB182	0	0	0	0	0	0	0	0.06	0	0	0	0
NtMYB183	0.04	0.08	0.15	0.24	0.36	0.12	0.31	0.15	0	0	0	0
NtMYB184	2.13	3.09	3.83	3.91	1.17	0.63	0.45	0.96	0	0	0	0
NtMYB185	0.16	0.25	0.23	0.08	0.46	0.15	0.2	0.54	3.57	5.43	5.89	7.9
NtMYB186	2.67	3.3	3.47	3.33	3.8	2.15	2.83	3.5	1.69	2.01	3.08	3.04
NtMYB187	2.46	1.92	2.73	2.94	0	0	0	0	0	0	0	0
NtMYB188	0	0	0	0	0	0	0	0	0	0	0	0
NtMYB189	0.73	0.97	0.57	0.64	0	0.07	0	0	0	0	0	0
NtMYB190	3.97	5.34	5.33	4.85	0.02	0	0	0.07	0.02	0.03	0.01	0
NtMYB191	0.15	0.15	0.14	0.27	0.45	0.2	0.42	0.03	1.27	1.27	1.86	1.98
NtMYB192	5.79	8.28	14.71	12.78	2.18	0.67	1.32	3.02	0.22	0.28	0.11	0.14
NtMYB193	0.07	0.11	0.2	0.08	6.36	3.09	4.9	3.03	3.63	2.96	9.42	5.31
NtMYB194	2.08	1.8	3.24	2.91	0.13	0.02	0.06	0.17	0.03	0.09	0.02	0.06
NtMYB195	1.63	1.48	3.26	3.13	2.57	2.41	2.39	2.33	4.69	5.09	5.7	5.92
NtMYB196	1.12	2.03	0.87	0.66	0.72	1.46	0.64	1.76	0.53	0.8	0.47	0.57
NtMYB197	52.13	41.14	40.5	44.54	49.23	39.22	65.95	37.02	24.14	52.95	37.84	29.29
NtMYB198	5.95	3.31	7.3	5.56	5.37	3.61	5.12	5.82	3.78	2.62	3.86	4.9
NtMYB199	0.38	0.6	0.76	0.5	1.67	0.82	3.04	2.97	0	0.04	0.04	0.12
NtMYB200	0.03	0	0	0.03	0	0	0	0	0	0	0	0
NtMYB201	0.17	0.12	0.17	0.12	0.57	0.22	0.58	0.94	0.04	0	0.03	0
NtMYB202	26.91	24.16	32.78	31.22	12.9	18.48	27.3	26.41	12.75	17.96	29.9	21.59
NtMYB203	0.53	0.49	0.72	0.97	6.31	5.09	5.78	5.97	17	16.04	35.51	24.54
NtMYB204	6.28	10.61	11.47	7.62	2.74	1.41	1.48	0.79	0.14	0.41	0.43	0.07
NtMYB205	1.14	1.14	1.35	1.35	0.5	0.49	0.25	0.47	0.45	0.37	0.33	0.32
NtMYB206	0.93	0.65	1.23	1.25	1.94	1.93	1.59	1.24	3.16	3.36	1.79	2.53
NtMYB207	0	0.06	0.09	0.27	0.18	0	0.03	0	0	0	0	0
NtMYB208	0	0	0	0	1.7	0.67	2.32	1.17	2.19	1.94	4.26	3.41
NtMYB209	0	0	0	0.09	0	0	0	0	0	0	0.07	0
NtMYB210	1.09	0.7	1.03	1.16	1.19	0.79	1.4	1.31	1.32	1.3	1.42	1.68
NtMYB211	0	0	0	0	0	0	0	0	0	0	0	0
NtMYB212	0.52	0.45	2.16	1.16	0.04	0	0.07	0	0	0	0	0.07
NtMYB213	5.63	3.61	3.59	3.8	0	0	0	0	0	0	0	0
NtMYB214	0.89	1.49	1.34	1.28	0.39	0.18	0.27	0.38	0.69	0.57	0.14	0.29
NtMYB215	3.14	5.68	6.19	6.29	3.37	5.69	2.16	2.2	12.01	16.2	8.6	8.48
NtMYB216	2.41	1.88	1.87	2.57	10.28	8.62	13.26	10.63	35.5	37.78	32.13	46.1
NtMYB217	0.53	0.74	0.49	0.88	2.75	1.36	1.96	3.97	5.3	6.04	7.03	8.25
NtMYB218	18.36	18.2	22.95	21.76	2.14	1.17	1.62	1.79	2.01	1.27	4.14	2.48
NtMYB219	0.97	0.66	0.94	0.84	0.16	0.03	0.08	0.08	0	0.01	0.03	0.01
NtMYB220	6.4	3.84	14.04	18.02	5.56	0.74	1.94	1.76	2.12	1.32	1.11	2
NtMYB221	0	0.1	0.07	0	1.06	0.48	0.7	0.64	3.06	1.66	3.13	3.77
NtMYB222	0.91	1.02	0.84	0.82	0.89	0.65	0.91	0.6	0.53	0.97	0.84	0.54
NtMYB223	13.75	9.96	15.94	12.45	16.04	19.72	25.24	14.18	0.47	0.18	0	0.07
NtMYB224	0	0	0	0	0	0	0	0	0	0	0	0
NtMYB225	0.6	0.39	2.24	1.96	0.1	0	0	0	0	0	0	0
NtMYB226	10.02	6.73	7.96	6.47	0.05	0	0	0.09	0.06	0.04	0.02	0
NtMYB227	37.03	33	53.38	49.4	24.44	22	27.37	51.16	1.51	1.23	0.56	0.79
NtMYB228	3.59	2.13	4.74	6.51	12.44	7.47	9.62	9.65	5.71	2.55	1.65	2.43
NtMYB229	0	0	0	0	0	0	0	0	0.08	0	0.1	0
NtMYB230	1.83	1.99	2.84	3.15	1.45	2.19	2.52	1.27	0.2	0.26	0.56	0.29
NtMYB231	2.89	1.19	2.41	1.58	0.07	0.04	0	0.1	0.1	0.02	0.02	0
NtMYB232	0	0	0.02	0	0	0.02	0.02	0.04	0	0	0	0
NtMYB233	4.33	5.99	8.14	8.06	5	3.25	6.42	6.41	7.22	5.46	12.51	12.1
NtMYB234	3.66	2.38	1.81	2.34	0.11	0.02	0.13	0.03	0.11	0.08	0.11	0.03
NtMYB235	0.67	0.62	1.08	1.04	0.52	0.31	0.39	0.23	0.5	0.93	0.56	0.32
NtMYB236	0	0	0	0	0	0	0	0	0	0	0	0
NtMYB237	0.85	0.54	0.69	0.71	1.12	0.5	0.79	1.18	0.61	0.62	0.77	0.67
NtMYB238	9.34	8.24	8.58	10.14	7.84	6.03	8.79	8.1	5.14	6.61	6.39	6.25
NtMYB239	0	0	0.11	0.2	0.06	0	0	0	0	0	0	0
NtMYB240	3.43	2.05	3.77	4.03	0.3	0.19	0.15	0.2	0	0.2	0.11	0.1
NtMYB241	5.88	5.32	4.39	4.61	0.49	0.45	0.55	0.75	0.85	1.62	0.56	0.66
NtMYB242	0.22	0.05	0.19	0.2	2.06	2.54	3.51	2.63	4.47	5.61	6.69	5.49
NtMYB243	0.38	0.4	0.33	0.2	1.15	0.11	0.57	0.56	8.88	3.57	3.72	14.39
NtMYB244	9.29	6.11	10.34	13.78	2.3	1.32	1.73	2.25	3.39	3.08	2.39	3.44
NtMYB245	0	0	0	0	0	0	0	0	0	0	0	0
NtMYB246	0.61	0.36	1.7	1.71	0.23	0.42	0.42	0.38	2.25	3.65	1.75	6.12
