# Supplementary material for: Deciphering the roles of tobacco MYB transcription factors in environmental stress tolerance
Source: Front Plant Sci. 2022 Oct 24;13:998606. doi: 10.3389/fpls.2022.998606 (PMC9638165; doi:10.3389/fpls.2022.998606)
Supplement: Supplementary Sequences 1, 2 — The CDS and protein sequences of all NtMYB members. [file DataSheet_1.zip › Supplementary files/Supplementary Table S2.xlsx]

## Sheet: Sheet1
Supplement Table S2. The expression data of the NtMYB genes of middle tobacco leaves in different periods.
Genes	15（DTA）	25（DTA）	35（DTA）	45（DTA）	55（DTA）	65（DTA）	75（DTA）	85（DTA）
NtMYB168	1.78745	0.650812	0.677351	1.481	0.634914	0.382642	0.135354	1.76892
NtMYB110	0.883465	0.389967	0.145947	0.0822056	0.0522421	0.0242365	0	1.02653
NtMYB179	2.00589	1.10851	3.30493	3.8164	0	4.02802	2.89957	141.032
NtMYB051	1.43155	0.7213	1.22727	3.04567	0.941877	0.695513	0.555596	1.63262
NtMYB063	4.61192	1.27134	2.56098	1.72755	0.117803	0.440379	0.206802	0
NtMYB122	2.27315	1.6873	1.70679	1.60177	1.89246	2.15633	1.22062	1.16189
NtMYB093	0	1.03421	0.895014	1.8017	2.93472	4.74149	7.71961	40.0203
NtMYB104	1.53054	0.896464	1.31786	0.262509	1.09485	1.64815	1.55957	2.99539
NtMYB154	0.746996	0.833261	0.805895	0.684309	0.751777	0.70394	0.766021	0.878358
NtMYB121	0	0	0	0	1.47874	0	0	0
NtMYB242	0.41748	0.92006	0.462025	0.35154	0.264445	0.0596782	0.117082	0
NtMYB004	2.45561	1.66726	2.03615	2.15425	2.67548	1.40358	0.855299	1.04599
NtMYB111	0.158583	0.324096	0.694086	1.41635	1.75837	1.50331	1.26621	22.1232
NtMYB056	1.23721	0.973612	1.18792	1.04062	1.32236	1.12458	1.0917	1.94334
NtMYB013	0	0	0	0.759465	0	0.819387	1.48429	53.2234
NtMYB177	1.6106	1.07609	0	0	0.545205	0	1.07011	51.1206
NtMYB208	0.488931	0.836314	0.505375	0.557745	0.122219	0.18307	0.384918	2.11448
NtMYB016	0.872117	1.20606	1.15879	0.479532	0.881957	0.557685	0.196586	0.226217
NtMYB053	3.08199	13.7796	8.46579	16.2375	43.8688	52.3614	36.5052	65.5583
NtMYB119	0.317167	0.666575	1.31867	0.318064	1.84502	4.80194	6.61891	23.9751
NtMYB118	0.805102	0.631286	0.541275	0.185185	0.29444	0.425985	0.103372	0.247531
NtMYB167	2.78223	1.49809	1.32401	0.79988	1.47466	1.96202	1.23599	1.99657
NtMYB214	2.87683	2.03112	1.8521	0.932088	0.816614	0.47846	1.1691	16.7332
NtMYB055	1.00426	3.92161	3.15743	9.01262	5.67152	11.5246	12.6262	28.9617
NtMYB066	0.368532	1.59178	1.61299	2.36752	6.27516	3.65725	4.93554	17.666
NtMYB094	0.869577	0.551779	0.428137	0.543522	0.189854	0.0248551	0.0383521	0
NtMYB124	5.58756	0.928838	2.5363	4.45072	3.40532	5.20391	2.77103	38.2024
NtMYB176	1.15487	1.14603	1.07256	1.3811	1.3696	0.762906	0.696406	0.373538
NtMYB116	0	1.96304	0	0	1.05233	2.83317	3.1835	0
NtMYB222	1.28751	1.31323	1.44779	1.61746	1.29755	1.67614	1.49245	3.68123
NtMYB237	0.761324	0.603635	0.566057	0.651103	0.401548	0.28417	0.246981	0.835054
NtMYB082	2.54202	1.08924	0.605699	2.441	0.82126	2.26996	0.870705	10.8389
NtMYB178	0	0	0	0	0	0	0	50.9455
NtMYB046	0	0	0	4.49354	2.93472	0	0	0
NtMYB106	1.81796	0	0.547096	1.8017	1.8824	0	0	0
NtMYB199	3.71944	4.3981	5.92363	6.55335	5.68514	6.57506	3.99399	10.2393
NtMYB092	1.81796	0	0	1.8017	0.941198	2.89179	7.25777	38.319
NtMYB193	1.07463	1.13608	1.56226	0.804359	0.904351	1.02461	0.484731	0.757085
NtMYB011	0.83096	1.04775	1.08916	1.05131	1.4711	1.58167	1.42732	2.08199
NtMYB091	1.29233	0.605354	0.365596	0.289925	0.195597	0.0752017	0.135291	0.549745
NtMYB077	0.581694	0.516877	0.347463	0.564346	0.369876	0.268908	0.251592	0.602708
NtMYB150	0.643662	0.684958	1.30152	0.155297	0.328409	0.665863	0	0
NtMYB048	1.48203	1.05842	1.10275	1.76592	2.22265	1.36815	1.00073	0.344442
NtMYB211	0.535898	0	1.02518	2.06372	1.07808	0	1.05801	52.2158
NtMYB042	1.63679	1.01596	1.16864	0.822071	1.19541	0.0696087	0.256847	8.37193
NtMYB134	2.72694	0	0	1.8231	0	0	0	0
NtMYB197	1.14509	1.27382	1.20528	0.395142	0.961419	1.05573	0.854063	0.764163
NtMYB001	0.774205	1.45284	0.417428	0.938461	2.33582	0.497492	0.560772	0
NtMYB114	2.54815	1.68679	2.55918	1.15121	1.48113	1.5158	0.950747	1.58342
NtMYB186	1.6972	1.04844	1.09749	0.776461	1.17518	1.20696	0.614515	1.18682
NtMYB215	0.311642	0.33081	0.184161	0.0851584	0.0340986	0.065993	0.017828	0.178604
NtMYB054	1.17612	1.07368	1.18967	1.72275	1.35589	0.809742	0.760791	0.677071
NtMYB158	0	0	1.09419	0	0	7.57466	7.19195	31.7431
NtMYB084	0.663525	1.35604	0	1.99621	2.22337	3.54672	0	52.8242
NtMYB099	1.27717	0.488089	0.431627	0.468845	0.670846	0.362742	0.201246	1.14661
NtMYB244	2.38335	1.19408	1.21224	1.40435	1.73938	0.822342	0.564491	3.71813
NtMYB131	0.338168	1.01891	1.64443	4.50675	0.574098	1.53759	1.66036	2.14155
NtMYB062	0	0.501776	0	0	0	0	0	0
NtMYB135	0	1.96822	1.09708	0	0	0.927288	0	0
NtMYB225	9.38089	13.5201	33.4225	4.99754	15.0106	5.15108	4.19548	0
NtMYB137	10.5736	10.4377	9.39893	8.12904	7.5035	6.59119	13.2123	23.4073
NtMYB017	0	0	0	0	0	0	0.976198	52.0444
NtMYB101	3.00883	0	2.34561	0	2.01764	0	0	0
NtMYB021	0.290159	0.840596	0.611242	0.64958	0.167959	0.230775	0.147425	1.75804
NtMYB103	2.50151	0.831885	0.785113	1.00239	0.758053	0.544798	0.245814	1.41069
NtMYB025	0.908979	1.44594	1.98921	0.900848	1.20428	0.983472	2.30097	12.5051
NtMYB218	2.33635	1.94752	2.96564	2.78446	4.5383	1.99028	1.35181	4.76679
NtMYB170	0.815602	0.85754	1.41704	2.93755	1.77624	2.7356	2.8886	7.12424
NtMYB230	1.5691	0.830135	1.56355	0.198831	0.923747	1.98995	1.27154	1.67284
NtMYB115	0.886536	0.544706	0.529004	0.919189	0.551923	0.26918	0.452844	6.42151
NtMYB049	0.662686	0.716823	0.370464	0.188148	0.529287	0.763744	0.648917	0.815945
NtMYB219	1.89346	1.42226	2.46169	0.612074	0.723592	2.62437	1.8375	55.3206
NtMYB192	3.2734	1.49464	1.6972	3.70657	3.30935	7.39435	8.84427	22.2438
NtMYB240	2.12741	2.78606	3.44528	2.87584	4.35062	3.90417	2.72403	1.88193
NtMYB010	1.29363	0.957967	0.730057	0.685251	0.713214	0.854119	0.818173	1.24578
NtMYB012	1.95057	0.234071	0.281126	0.642553	0.400748	0.271279	0.0573791	3.30161
NtMYB155	2.27767	1.21472	0.724113	0.84875	1.07674	0.688308	0.323394	1.66405
NtMYB156	4.15725	0	0	0	0	0.924848	0.890766	29.6494
NtMYB189	0	0	0	0	0	1.07933	0	0
NtMYB024	0.760955	0.21254	0.224868	0.372467	0.193426	0.398203	0	5.93778
NtMYB023	0	0	0	0	0	0	0.460828	0
NtMYB002	2.09922	2.96794	2.37252	2.07008	2.94445	1.62183	1.36155	4.38492
NtMYB203	1.19194	1.05255	0.842257	0.827219	0.910225	0.456615	0.190175	0.896999
NtMYB142	2.2264	1.36844	1.37039	0.880677	1.57105	0.787929	0.669245	1.31234
NtMYB015	8.80073	7.20132	10.7741	10.3059	8.3755	11.9755	5.93016	12.0282
NtMYB246	1.84469	0	0	0	0	0	0	0
NtMYB160	0	0	1.12463	0	0	0	0	0
NtMYB180	0	0	0	2.00035	0	0	0	0
NtMYB074	0	0.46335	0	0	0	0.490605	0	0
NtMYB068	2.17879	0.394238	0.395492	0.2171	0.0589379	0.195156	0.274287	1.01122
NtMYB102	1.39679	0.805199	0.851351	0.719361	1.02771	1.02507	0.781986	0.51754
NtMYB162	1.17648	0.682387	0.88004	1.44023	0.927574	0.793248	0.501269	1.51361
NtMYB105	2.20589	4.05174	2.03467	2.15367	2.68089	1.32128	1.86713	43.8027
NtMYB123	1.50075	1.08941	1.33028	1.08609	1.92835	0.972676	0.460044	0.740771
NtMYB065	0	0	0	0	1.40258	0	1.32743	52.8827
NtMYB050	0.928841	1.63072	1.71619	0.556817	3.23659	2.7007	3.31797	9.54793
NtMYB045	1.34045	1.57818	1.20596	1.32701	1.03068	0.953271	0.294717	0.684121
NtMYB027	1.49527	1.42343	1.62537	1.71307	1.38867	1.08484	1.32188	1.2813
NtMYB034	2.37892	8.17899	9.3127	12.633	16.9882	31.0528	10.3766	50.6059
NtMYB019	0.935716	3.71535	4.17759	3.6462	9.74536	23.5902	58.92	72.6923
NtMYB220	1.59685	0.546936	0.37616	0.114124	0.157625	0.0944336	0.0781515	0
NtMYB175	0	0	0	0	0	0.558686	0	52.3371
NtMYB032	0.231118	0.525917	1.23912	1.59519	2.23855	1.7206	0.461342	14.347
NtMYB127	2.54803	1.30223	2.62311	2.42727	2.58	3.68197	8.39717	17.983
NtMYB148	1.58855	1.69958	1.54885	2.18848	1.90922	1.85221	1.74951	3.56958
NtMYB129	0	4.13683	1.09419	0	0	0	0	0
NtMYB078	4.29108	1.53227	1.26205	2.70618	1.88513	2.78588	1.63906	4.42286
NtMYB200	0	0	3.0834	0	3.04585	17.0576	13.6248	97.1044
NtMYB100	1.15231	1.31347	1.46548	1.82286	1.5243	1.49065	1.69209	2.45418
NtMYB152	0.681734	1.4196	2.29994	0.781552	1.75822	2.50833	9.48469	13.9809
NtMYB163	0.732531	1.16729	0.835518	1.63223	2.97917	0.960023	1.36906	0
NtMYB130	1.13473	0.956129	1.0939	0.996952	1.05869	2.26099	2.84505	2.71829
NtMYB095	1.41267	1.02558	1.00855	0.717948	1.56058	1.42649	0.854994	1.41459
NtMYB071	0.625498	0.42771	0.337738	0.466618	0.223165	0	0	2.5998
NtMYB076	1.99585	1.36107	1.94604	1.35421	1.76294	2.53714	2.88705	3.92882
NtMYB079	0	0	0	0	0	0	1.44538	57.8472
NtMYB147	1.75846	1.58482	1.86881	2.94266	2.89149	2.80145	1.3877	2.58232
NtMYB217	3.86628	4.52163	5.76167	17.8936	15.8429	57.2993	31.8496	56.5602
NtMYB166	2.63787	2.26007	3.53461	2.16435	3.56926	7.14254	10.8103	15.8778
NtMYB132	1.17157	0.391659	1.14664	0.428469	2.83331	3.99993	6.15265	8.86768
NtMYB031	0.937514	0.672791	0.703173	0.270291	0.274147	0.258115	0.243129	0.488366
NtMYB227	1.15905	1.35281	2.54942	3.37727	4.45203	10.8126	9.27121	7.84316
NtMYB171	0.593103	0.746444	0.527297	0.546678	0.505381	0.298391	0.618978	0.879158
NtMYB008	0	0	0	1.36733	0	0	0	29.4293
NtMYB037	6.04205	1.03421	0	0.890145	1.05233	0.491736	0.461839	26.4647
NtMYB181	1.50225	0.982149	1.29597	0.895507	1.40651	1.66259	1.19277	0.84192
NtMYB153	0.974287	1.10851	0.959319	0	0	4.64934	0	0
NtMYB044	0.758643	0.065729	0.126671	0	0.0666037	0.0347976	0	0
NtMYB184	0.643662	0	0	0	0	0	0	0
NtMYB228	1.69513	1.17713	1.64655	1.36756	1.76663	0.806636	0.75103	0.266897
NtMYB210	0.95603	1.13686	1.0361	0.741366	0.775102	0.749358	1.36132	2.03891
NtMYB047	1.1273	1.06066	1.3605	1.43981	1.2735	1.51558	1.32932	2.82357
NtMYB205	0.243572	0	0	0	0	0	0	0
NtMYB161	2.92025	1.3185	2.62415	1.87017	2.69188	2.83869	1.81697	6.41859
NtMYB060	3.23756	2.7512	8.15471	4.79058	7.8188	17.5205	17.3442	16.1148
NtMYB233	2.46615	2.03854	1.70678	1.47041	2.20305	2.35526	1.26826	0.867377
NtMYB041	0.692064	0.365254	0.19135	0	0.154996	0.0212597	0	0
The example of middle leaf harvested from plants from 15 to 85 DAT (days after topping).
