# Supplementary material for: Deciphering the roles of tobacco MYB transcription factors in environmental stress tolerance
Source: Front Plant Sci. 2022 Oct 24;13:998606. doi: 10.3389/fpls.2022.998606 (PMC9638165; doi:10.3389/fpls.2022.998606)
Supplement: Supplementary Sequences 1, 2 — The CDS and protein sequences of all NtMYB members. [file DataSheet_1.zip › Supplementary files/Supplementary Table S3.xlsx]

## Sheet: Sheet1
Supplementary Table 3.Primers in this study.
Gene Name	Forward Primer Sequence (5'-3')	Reverse Primer Sequence (5'-3')
NtMYB010	CTACAGCAGCTCGTTCATAAAC	TATCGGTCCGTCCATTAAGAAG
NtMYB040	AAAAGGTAGCAACGACACAATC	CATCAATTCAGCCTCCTTGTTC
NtMYB053	GGTGATTTTTCGGAGGAAGAAG	GTCAGTCCTTCCTGGTAATTGA
NtMYB060	TCTTGAATTGCATTCTCGTTGG	CTGTTCACGTCACATTTGAGTT
NtMYB064	CTTACATTGAGGAACATGGCTG	CTTCAAACGTGTGTTCCAGTAG
NtMYB070	AAATCAACAGCCACTACCAAAC	GAGTTGTCTGATGAAGCTGTTG
NtMYB078	AACGATCGTCTAGTGAGATGTC	CATCCGTCCAAAAACTCTCATC
NtMYB079	GCAGCTTCATCAGAAAACTCAT	TGGGGATGGTTAAAGATTCTCC
NtMYB081	GAAAGAGTTGTAGGCTTCGTTG	TCGGGTGGTTTCACTGTATATT
NtMYB082	GACAGCTGATTCATCGTCAATC	CAGCCACAGTAACAAAATTGGA
NtMYB084	CTCTCTGACCTGTCTGATTGTT	ATTGCTTGGAAATCTTCGTAGC
NtMYB096	AAAGAAGCCTTATCTAGCACCA	CTAGCTCTTCATTCTCGTCCAT
NtMYB102	CGAAGAAGACGAGCTTTTACAG	TAATGGTCTCATCTTCTTCGGG
NtMYB103	GCTGAAAACATAGCGAAATTGC	GGAAAGTGACTCAAATTCCTCG
NtMYB105	AACGGTTTTACGATTCCAACTG	GCAATATTAAGAAGTGCCCGAG
NtMYB108	ACGAATCATTCTCGTGTACTGT	GTGATCCGTAAAGCATAGCATC
NtMYB109	TCATTGCCGATCAAGATATGGA	GTTATTTTCTGCCTCGTTGGTT
NtMYB117	CTCGCCACAAATATCGATTACC	ACTCTCTTGCATCTCGGTAAAA
NtMYB123	CAAAAGACACTCCAAGTCCAAG	CGTCCAAAAACTCTCATCGATC
NtMYB124	GCAGTTGTTTACAGGGTCAAAT	GCTAGAGCTACTAATCAGCTCC
NtMYB127	AAGAATTACTGGAGAACCCGAG	GCTTGAATTCTCTCAACTAGCG
NtMYB130	CAGTGGTTTATTGGACGCTATG	GCATAAGAATTGTCGACTGCAT
NtMYB142	GAGAGGAGACTTCAAACAGACA	GAAAGAACTCTGACTAGTGGCT
NtMYB149	CTAACATCTGATCATCACCCGA	ATCAAAGTATCAACGGACTCGA
NtMYB168	GCAAAGGTGGAATGGTGTTAAT	GCTGTTTGAGACAACTGATCTG
NtMYB177	AGCTGGGATTAATGAATCGACT	ATCCAGATGATGTCCAGTTACC
NtMYB201	CCTCTTCATCATCCCCTACTTC	CTTGGACTAATTTCCTCGCATG
NtMYB210	GACCAGACTGAATCATGCAATC	GATGCAGCAGAATGACCTAAAG
NtMYB222	ATGTGTATGACAAGTGAATGCG	CAAAACCGCGTCTTCTTCTTTA
NtMYB226	TTAAGAAAGGTCCTTGGACTCC	TCAGCTTCTTCTTCAGATGTGT
NtL25	GAAGATTGAGGACAACAACACC	TCTTCACGGCATCCTTAATCTT
