# Supplementary material for: Deciphering the roles of tobacco MYB transcription factors in environmental stress tolerance
Source: Front Plant Sci. 2022 Oct 24;13:998606. doi: 10.3389/fpls.2022.998606 (PMC9638165; doi:10.3389/fpls.2022.998606)
Supplement: Supplementary Sequences 1, 2 — The CDS and protein sequences of all NtMYB members. [file DataSheet_1.zip › Supplementary files/Supplementary Table S4.xlsx]

## Sheet: Sheet1
Supplementary Table 4. R2R3-MYB gene family members in tobacco
Genes	Access Number	Chr/Scf	5' End	3' End	AA
NtMYB001	Nitab4.5_0007042g0010.1	Nt01	8903257	8905277	284
NtMYB002	Nitab4.5_0001007g0040.1	Nt01	118072661	118074144	330
NtMYB003	Nitab4.5_0001622g0080.1	Nt01	124166220	124168730	322
NtMYB004	Nitab4.5_0000578g0120.1	Nt02	5754610	5756357	314
NtMYB005	Nitab4.5_0000008g0380.1	Nt02	18794708	18798819	364
NtMYB006	Nitab4.5_0000325g0020.1	Nt02	35174326	35176435	435
NtMYB007	Nitab4.5_0001612g0030.1	Nt02	86556861	86559050	423
NtMYB008	Nitab4.5_0001176g0010.1	Nt02	95275365	95277506	311
NtMYB009	Nitab4.5_0002217g0020.1	Nt03	24019426	24023618	192
NtMYB010	Nitab4.5_0002578g0010.1	Nt03	33100649	33101722	357
NtMYB011	Nitab4.5_0001923g0040.1	Nt03	72241518	72242408	296
NtMYB012	Nitab4.5_0006318g0060.1	Nt03	91708988	91710838	305
NtMYB013	Nitab4.5_0001863g0170.1	Nt03	96324189	96325523	267
NtMYB014	Nitab4.5_0001295g0260.1	Nt04	3773231	3775491	338
NtMYB015	Nitab4.5_0002906g0080.1	Nt04	10768850	10770194	293
NtMYB016	Nitab4.5_0000842g0120.1	Nt04	21417195	21418575	355
NtMYB017	Nitab4.5_0000514g0130.1	Nt04	32305626	32307733	377
NtMYB018	Nitab4.5_0001180g0160.1	Nt04	38202505	38204565	257
NtMYB019	Nitab4.5_0000021g0690.1	Nt04	49783062	49784465	358
NtMYB020	Nitab4.5_0000716g0090.1	Nt04	57212797	57216277	229
NtMYB021	Nitab4.5_0000109g0340.1	Nt04	66862997	66864499	297
NtMYB022	Nitab4.5_0000103g0280.1	Nt04	78207626	78209304	224
NtMYB023	Nitab4.5_0000103g0300.1	Nt04	78275791	78276876	267
NtMYB024	Nitab4.5_0000103g0310.1	Nt04	78345346	78346460	276
NtMYB025	Nitab4.5_0000797g0020.1	Nt04	83998463	83999239	258
NtMYB026	Nitab4.5_0000278g0160.1	Nt04	89492819	89493792	256
NtMYB027	Nitab4.5_0000278g0070.1	Nt04	90405370	90410227	400
NtMYB028	Nitab4.5_0000247g0080.1	Nt04	118586006	118587261	264
NtMYB029	Nitab4.5_0001889g0060.1	Nt05	4606461	4607997	231
NtMYB030	Nitab4.5_0002626g0050.1	Nt05	19429379	19438293	276
NtMYB031	Nitab4.5_0000387g0040.1	Nt05	42039914	42041395	290
NtMYB032	Nitab4.5_0006037g0010.1	Nt05	79593860	79596343	338
NtMYB033	Nitab4.5_0001318g0060.1	Nt05	92257748	92259314	241
NtMYB034	Nitab4.5_0000683g0060.1	Nt06	41115074	41115841	255
NtMYB035	Nitab4.5_0001369g0030.1	Nt06	60540571	60541813	241
NtMYB036	Nitab4.5_0000369g0020.1	Nt06	61726201	61728953	232
NtMYB037	Nitab4.5_0002293g0010.1	Nt06	80924012	80925104	268
NtMYB038	Nitab4.5_0004193g0070.1	Nt06	96865348	96868050	273
NtMYB039	Nitab4.5_0005973g0020.1	Nt06	115000409	115003031	275
NtMYB040	Nitab4.5_0002403g0060.1	Nt06	121064445	121066458	373
NtMYB041	Nitab4.5_0000541g0100.1	Nt07	21449098	21450663	422
NtMYB042	Nitab4.5_0001818g0030.1	Nt07	35941140	35943700	311
NtMYB043	Nitab4.5_0002163g0070.1	Nt07	91781445	91782565	253
NtMYB044	Nitab4.5_0006658g0010.1	Nt08	10399582	10400992	274
NtMYB045	Nitab4.5_0002352g0080.1	Nt08	35043499	35045038	362
NtMYB046	Nitab4.5_0001050g0010.1	Nt08	37194072	37195759	314
NtMYB047	Nitab4.5_0002184g0040.1	Nt08	40854833	40857950	447
NtMYB048	Nitab4.5_0003212g0030.1	Nt08	50415449	50416695	238
NtMYB049	Nitab4.5_0003061g0020.1	Nt08	101888515	101889824	245
NtMYB050	Nitab4.5_0000747g0030.1	Nt09	30799550	30803960	283
NtMYB051	Nitab4.5_0000081g0200.1	Nt09	62860671	62862118	424
NtMYB052	Nitab4.5_0000141g0070.1	Nt09	69282353	69284510	358
NtMYB053	Nitab4.5_0004993g0020.1	Nt09	86399471	86401131	336
NtMYB054	Nitab4.5_0000610g0290.1	Nt09	95289820	95290965	197
NtMYB055	Nitab4.5_0004195g0050.1	Nt10	5589201	5590996	211
NtMYB056	Nitab4.5_0002152g0050.1	Nt10	16150162	16154131	364
NtMYB057	Nitab4.5_0000918g0020.1	Nt10	31728549	31730684	445
NtMYB058	Nitab4.5_0000945g0020.1	Nt10	92057164	92058299	223
NtMYB059	Nitab4.5_0001372g0100.1	Nt11	79912016	79913761	193
NtMYB060	Nitab4.5_0001814g0020.1	Nt11	82819513	82821922	311
NtMYB061	Nitab4.5_0001769g0160.1	Nt11	84112144	84113296	232
NtMYB062	Nitab4.5_0000611g0270.1	Nt12	5649199	5650924	279
NtMYB063	Nitab4.5_0000057g0160.1	Nt12	19618531	19619702	297
NtMYB064	Nitab4.5_0000014g0120.1	Nt12	31139675	31141869	323
NtMYB065	Nitab4.5_0000174g0270.1	Nt12	69771985	69773626	320
NtMYB066	Nitab4.5_0000232g0160.1	Nt12	83480077	83481889	376
NtMYB067	Nitab4.5_0001984g0040.1	Nt12	100998537	100999526	329
NtMYB068	Nitab4.5_0000068g0400.1	Nt12	107202331	107203107	258
NtMYB069	Nitab4.5_0000745g0040.1	Nt13	5411937	5413217	225
NtMYB070	Nitab4.5_0000745g0220.1	Nt13	6072352	6074867	285
NtMYB071	Nitab4.5_0002100g0160.1	Nt13	8302641	8304106	230
NtMYB072	Nitab4.5_0001097g0050.1	Nt13	16809862	16812311	226
NtMYB073	Nitab4.5_0000080g0070.1	Nt13	52433882	52436039	256
NtMYB074	Nitab4.5_0000010g0220.1	Nt13	64779890	64782154	442
NtMYB075	Nitab4.5_0000083g0200.1	Nt13	103143799	103145111	332
NtMYB076	Nitab4.5_0001047g0070.1	Nt13	116268567	116270406	212
NtMYB077	Nitab4.5_0006893g0010.1	Nt13	132511506	132513856	345
NtMYB078	Nitab4.5_0000044g0310.1	Nt14	22230793	22232906	281
NtMYB079	Nitab4.5_0000225g0010.1	Nt14	78186351	78187723	295
NtMYB080	Nitab4.5_0000465g0070.1	Nt14	92375016	92376398	203
NtMYB081	Nitab4.5_0003465g0020.1	Nt14	103037926	103039366	220
NtMYB082	Nitab4.5_0000436g0250.1	Nt14	111711247	111714439	256
NtMYB083	Nitab4.5_0000559g0130.1	Nt14	115234652	115236995	283
NtMYB084	Nitab4.5_0000895g0130.1	Nt15	4669518	4671032	263
NtMYB085	Nitab4.5_0002738g0010.1	Nt15	6113792	6115140	170
NtMYB086	Nitab4.5_0005586g0010.1	Nt15	15072438	15075087	291
NtMYB087	Nitab4.5_0000569g0180.1	Nt15	26579514	26580241	236
NtMYB088	Nitab4.5_0000041g0400.1	Nt15	56448309	56449607	215
NtMYB089	Nitab4.5_0000556g0050.1	Nt15	103117261	103118776	266
NtMYB090	Nitab4.5_0000556g0040.1	Nt15	103120288	103121873	336
NtMYB091	Nitab4.5_0000673g0080.1	Nt15	114094693	114096671	231
NtMYB092	Nitab4.5_0001087g0070.1	Nt16	50374918	50376569	316
NtMYB093	Nitab4.5_0003631g0010.1	Nt16	89257722	89259418	348
NtMYB094	Nitab4.5_0004186g0020.1	Nt16	99068874	99071046	94
NtMYB095	Nitab4.5_0000365g0050.1	Nt17	7944863	7946640	257
NtMYB096	Nitab4.5_0000363g0320.1	Nt17	12570203	12572642	351
NtMYB097	Nitab4.5_0000363g0160.1	Nt17	13190145	13191799	310
NtMYB098	Nitab4.5_0000070g0110.1	Nt17	36402861	36404155	252
NtMYB099	Nitab4.5_0000274g0200.1	Nt17	104195965	104197983	324
NtMYB100	Nitab4.5_0000036g0090.1	Nt17	107687193	107695463	358
NtMYB101	Nitab4.5_0002529g0070.1	Nt17	133889389	133893681	192
NtMYB102	Nitab4.5_0001373g0030.1	Nt17	147502614	147504168	301
NtMYB103	Nitab4.5_0000564g0080.1	Nt17	162869698	162871123	304
NtMYB104	Nitab4.5_0000649g0090.1	Nt17	174391406	174392846	377
NtMYB105	Nitab4.5_0000205g0020.1	Nt18	31824742	31828970	435
NtMYB106	Nitab4.5_0003242g0050.1	Nt18	36241942	36244522	285
NtMYB107	Nitab4.5_0000244g0260.1	Nt18	112313406	112314970	376
NtMYB108	Nitab4.5_0000428g0150.1	Nt19	5022170	5025092	450
NtMYB109	Nitab4.5_0000116g0020.1	Nt19	62828376	62830905	384
NtMYB110	Nitab4.5_0003511g0010.1	Nt19	125540960	125542516	421
NtMYB111	Nitab4.5_0000107g0030.1	Nt19	149461624	149463008	224
NtMYB112	Nitab4.5_0007777g0020.1	Nt20	5441359	5446558	471
NtMYB113	Nitab4.5_0008887g0050.1	Nt20	19132413	19133267	124
NtMYB114	Nitab4.5_0000889g0030.1	Nt20	38893926	38895569	348
NtMYB115	Nitab4.5_0000947g0040.1	Nt20	82427733	82428795	93
NtMYB116	Nitab4.5_0001271g0020.1	Nt20	92572532	92575665	112
NtMYB117	Nitab4.5_0001441g0080.1	Nt21	1397597	1399223	238
NtMYB118	Nitab4.5_0002714g0060.1	Nt21	66868216	66869831	247
NtMYB119	Nitab4.5_0002714g0010.1	Nt21	67055451	67056917	320
NtMYB120	Nitab4.5_0001213g0100.1	Nt21	68209206	68211572	481
NtMYB121	Nitab4.5_0000540g0020.1	Nt21	73451220	73452222	216
NtMYB122	Nitab4.5_0000303g0330.1	Nt22	14425961	14427855	331
NtMYB123	Nitab4.5_0000302g0200.1	Nt22	38996215	38998143	278
NtMYB124	Nitab4.5_0001163g0150.1	Nt22	41728796	41730442	309
NtMYB125	Nitab4.5_0000003g0660.1	Nt22	55499637	55501240	321
NtMYB126	Nitab4.5_0000003g0750.1	Nt22	55844787	55845523	168
NtMYB127	Nitab4.5_0001334g0020.1	Nt22	82621799	82623113	282
NtMYB128	Nitab4.5_0001186g0080.1	Nt22	87409120	87411254	349
NtMYB129	Nitab4.5_0000634g0210.1	Nt22	96987422	96989607	350
NtMYB130	Nitab4.5_0002300g0110.1	Nt22	158510795	158513706	449
NtMYB131	Nitab4.5_0002728g0020.1	Nt23	101201	103092	299
NtMYB132	Nitab4.5_0004482g0030.1	Nt23	19486464	19488490	281
NtMYB133	Nitab4.5_0000052g0320.1	Nt23	56684295	56684512	70
NtMYB134	Nitab4.5_0002250g0030.1	Nt23	76237449	76238560	273
NtMYB135	Nitab4.5_0000210g0060.1	Nt23	97965404	97967618	315
NtMYB136	Nitab4.5_0000386g0160.1	Nt23	100343417	100357325	183
NtMYB137	Nitab4.5_0002222g0050.1	Nt23	107371664	107373992	279
NtMYB138	Nitab4.5_0000691g0100.1	Nt23	114147914	114150021	194
NtMYB139	Nitab4.5_0000613g0190.1	Nt24	10907708	10910462	299
NtMYB140	Nitab4.5_0000063g0230.1	Nt24	19634867	19636061	146
NtMYB141	Nitab4.5_0000956g0010.1	Nt24	45768818	45770124	235
NtMYB142	Nitab4.5_0000121g0260.1	Nt24	52303778	52305396	346
NtMYB143	Nitab4.5_0000040g0170.1	Nt24	99867866	99870101	414
NtMYB144	Nitab4.5_0001616g0010.1	Nt24	113511864	113513247	238
NtMYB145	Nitab4.5_0003867g0010.1	Nt24	116603761	116605176	232
NtMYB146	Nitab4.5_0000189g0200.1	Nitab4.5_0000189	1076412	1077944	387
NtMYB147	Nitab4.5_0000201g0150.1	Nitab4.5_0000201	683419	685755	302
NtMYB148	Nitab4.5_0000271g0130.1	Nitab4.5_0000271	726593	729761	460
NtMYB149	Nitab4.5_0000271g0230.1	Nitab4.5_0000271	940051	944223	505
NtMYB150	Nitab4.5_0000642g0100.1	Nitab4.5_0000642	191284	193556	354
NtMYB151	Nitab4.5_0000766g0070.1	Nitab4.5_0000766	269145	270510	216
NtMYB152	Nitab4.5_0000769g0140.1	Nitab4.5_0000769	413357	414598	335
NtMYB153	Nitab4.5_0000769g0210.1	Nitab4.5_0000769	740681	743110	327
NtMYB154	Nitab4.5_0000906g0090.1	Nitab4.5_0000906	540401	542544	415
NtMYB155	Nitab4.5_0000958g0020.1	Nitab4.5_0000958	225400	226503	271
NtMYB156	Nitab4.5_0000958g0010.1	Nitab4.5_0000958	244494	245771	240
NtMYB157	Nitab4.5_0000994g0010.1	Nitab4.5_0000994	29665	31265	329
NtMYB158	Nitab4.5_0001019g0020.1	Nitab4.5_0001019	139948	141189	335
NtMYB159	Nitab4.5_0001031g0090.1	Nitab4.5_0001031	278184	279732	242
NtMYB160	Nitab4.5_0001074g0040.1	Nitab4.5_0001074	205535	207307	371
NtMYB161	Nitab4.5_0001081g0060.1	Nitab4.5_0001081	398121	399548	421
NtMYB162	Nitab4.5_0001183g0050.1	Nitab4.5_0001183	29667	36964	513
NtMYB163	Nitab4.5_0001442g0010.1	Nitab4.5_0001442	394847	396690	337
NtMYB164	Nitab4.5_0001465g0040.1	Nitab4.5_0001465	268072	269152	210
NtMYB165	Nitab4.5_0001730g0050.1	Nitab4.5_0001730	110174	111796	280
NtMYB166	Nitab4.5_0001786g0040.1	Nitab4.5_0001786	383373	385206	212
NtMYB167	Nitab4.5_0001966g0010.1	Nitab4.5_0001966	238912	239784	290
NtMYB168	Nitab4.5_0002030g0030.1	Nitab4.5_0002030	347450	349914	323
NtMYB169	Nitab4.5_0002137g0010.1	Nitab4.5_0002137	80244	82503	464
NtMYB170	Nitab4.5_0002160g0080.1	Nitab4.5_0002160	274315	277392	307
NtMYB171	Nitab4.5_0002560g0010.1	Nitab4.5_0002560	19942	20925	235
NtMYB172	Nitab4.5_0002560g0020.1	Nitab4.5_0002560	47535	48914	234
NtMYB173	Nitab4.5_0002721g0050.1	Nitab4.5_0002721	307124	309727	283
NtMYB174	Nitab4.5_0002896g0030.1	Nitab4.5_0002896	335974	337774	356
NtMYB175	Nitab4.5_0003163g0090.1	Nitab4.5_0003163	257151	258994	279
NtMYB176	Nitab4.5_0003179g0030.1	Nitab4.5_0003179	9122	10554	221
NtMYB177	Nitab4.5_0003324g0040.1	Nitab4.5_0003324	82075	83997	280
NtMYB178	Nitab4.5_0003500g0020.1	Nitab4.5_0003500	227598	229876	436
NtMYB179	Nitab4.5_0003683g0020.1	Nitab4.5_0003683	31084	33806	323
NtMYB180	Nitab4.5_0003781g0060.1	Nitab4.5_0003781	265436	266982	270
NtMYB181	Nitab4.5_0003845g0050.1	Nitab4.5_0003845	131486	132577	363
NtMYB182	Nitab4.5_0003927g0090.1	Nitab4.5_0003927	135813	138531	168
NtMYB183	Nitab4.5_0003973g0010.1	Nitab4.5_0003973	128670	129930	193
NtMYB184	Nitab4.5_0004051g0020.1	Nitab4.5_0004051	47489	50119	335
NtMYB185	Nitab4.5_0004118g0080.1	Nitab4.5_0004118	171400	172539	379
NtMYB186	Nitab4.5_0004437g0020.1	Nitab4.5_0004437	5451	7612	270
NtMYB187	Nitab4.5_0004530g0020.1	Nitab4.5_0004530	38542	40141	316
NtMYB188	Nitab4.5_0004551g0040.1	Nitab4.5_0004551	214110	215068	136
NtMYB189	Nitab4.5_0004551g0030.1	Nitab4.5_0004551	220665	222585	342
NtMYB190	Nitab4.5_0004621g0030.1	Nitab4.5_0004621	122402	124126	393
NtMYB191	Nitab4.5_0004623g0050.1	Nitab4.5_0004623	216197	217405	311
NtMYB192	Nitab4.5_0004662g0010.1	Nitab4.5_0004662	13978	16118	281
NtMYB193	Nitab4.5_0004704g0020.1	Nitab4.5_0004704	31643	33030	339
NtMYB194	Nitab4.5_0004786g0040.1	Nitab4.5_0004786	13427	15076	320
NtMYB195	Nitab4.5_0005004g0050.1	Nitab4.5_0005004	114558	116000	355
NtMYB196	Nitab4.5_0005019g0040.1	Nitab4.5_0005019	2110	7784	293
NtMYB197	Nitab4.5_0005060g0020.1	Nitab4.5_0005060	192441	193439	332
NtMYB198	Nitab4.5_0005214g0060.1	Nitab4.5_0005214	170326	172578	164
NtMYB199	Nitab4.5_0005224g0050.1	Nitab4.5_0005224	201632	203125	294
NtMYB200	Nitab4.5_0005304g0030.1	Nitab4.5_0005304	146759	148396	270
NtMYB201	Nitab4.5_0005352g0010.1	Nitab4.5_0005352	150163	151300	251
NtMYB202	Nitab4.5_0005396g0070.1	Nitab4.5_0005396	177602	179927	232
NtMYB203	Nitab4.5_0005512g0020.1	Nitab4.5_0005512	33012	35060	412
NtMYB204	Nitab4.5_0005769g0040.1	Nitab4.5_0005769	67903	69413	294
NtMYB205	Nitab4.5_0005819g0010.1	Nitab4.5_0005819	87642	91321	361
NtMYB206	Nitab4.5_0005842g0010.1	Nitab4.5_0005842	40900	42245	322
NtMYB207	Nitab4.5_0005855g0010.1	Nitab4.5_0005855	101368	102527	258
NtMYB208	Nitab4.5_0006144g0030.1	Nitab4.5_0006144	160682	163508	355
NtMYB209	Nitab4.5_0006241g0070.1	Nitab4.5_0006241	315	844	83
NtMYB210	Nitab4.5_0006265g0060.1	Nitab4.5_0006265	62824	69490	545
NtMYB211	Nitab4.5_0006450g0010.1	Nitab4.5_0006450	137581	139495	315
NtMYB212	Nitab4.5_0006516g0020.1	Nitab4.5_0006516	123068	124289	258
NtMYB213	Nitab4.5_0006640g0010.1	Nitab4.5_0006640	29361	30921	320
NtMYB214	Nitab4.5_0006804g0010.1	Nitab4.5_0006804	63362	64752	329
NtMYB215	Nitab4.5_0006880g0040.1	Nitab4.5_0006880	126936	128309	298
NtMYB216	Nitab4.5_0007139g0020.1	Nitab4.5_0007139	116886	117971	361
NtMYB217	Nitab4.5_0007287g0010.1	Nitab4.5_0007287	70038	71171	377
NtMYB218	Nitab4.5_0007679g0010.1	Nitab4.5_0007679	32715	34484	317
NtMYB219	Nitab4.5_0007938g0010.1	Nitab4.5_0007938	91330	92973	320
NtMYB220	Nitab4.5_0008039g0010.1	Nitab4.5_0008039	78505	79281	258
NtMYB221	Nitab4.5_0008050g0020.1	Nitab4.5_0008050	55342	57771	298
NtMYB222	Nitab4.5_0008289g0010.1	Nitab4.5_0008289	34729	39312	446
NtMYB223	Nitab4.5_0008488g0010.1	Nitab4.5_0008488	101067	102440	218
NtMYB224	Nitab4.5_0008556g0010.1	Nitab4.5_0008556	36637	40118	179
NtMYB225	Nitab4.5_0008604g0010.1	Nitab4.5_0008604	8672	9871	255
NtMYB226	Nitab4.5_0008644g0010.1	Nitab4.5_0008644	48357	49731	309
NtMYB227	Nitab4.5_0008659g0010.1	Nitab4.5_0008659	11208	12259	275
NtMYB228	Nitab4.5_0008712g0020.1	Nitab4.5_0008712	37394	38216	245
NtMYB229	Nitab4.5_0008799g0010.1	Nitab4.5_0008799	80984	84564	132
NtMYB230	Nitab4.5_0008924g0010.1	Nitab4.5_0008924	38761	40193	376
NtMYB231	Nitab4.5_0008949g0040.1	Nitab4.5_0008949	49687	52160	275
NtMYB232	Nitab4.5_0009259g0010.1	Nitab4.5_0009259	78879	81128	485
NtMYB233	Nitab4.5_0009579g0010.1	Nitab4.5_0009579	43574	45393	197
NtMYB234	Nitab4.5_0009971g0010.1	Nitab4.5_0009971	13740	20386	271
NtMYB235	Nitab4.5_0010133g0010.1	Nitab4.5_0010133	35894	40613	347
NtMYB236	Nitab4.5_0010251g0010.1	Nitab4.5_0010251	50844	53638	294
NtMYB237	Nitab4.5_0010431g0030.1	Nitab4.5_0010431	49943	52686	415
NtMYB238	Nitab4.5_0010836g0030.1	Nitab4.5_0010836	26117	35661	231
NtMYB239	Nitab4.5_0010936g0020.1	Nitab4.5_0010936	13079	22868	171
NtMYB240	Nitab4.5_0011004g0010.1	Nitab4.5_0011004	53077	55586	243
NtMYB241	Nitab4.5_0011191g0010.1	Nitab4.5_0011191	24118	26880	266
NtMYB242	Nitab4.5_0011760g0030.1	Nitab4.5_0011760	20360	24136	323
NtMYB243	Nitab4.5_0012287g0020.1	Nitab4.5_0012287	32044	32903	215
NtMYB244	Nitab4.5_0016704g0010.1	Nitab4.5_0016704	2619	4565	277
NtMYB245	Nitab4.5_0018298g0010.1	Nitab4.5_0018298	4478	6072	238
NtMYB246	Nitab4.5_0018794g0010.1	Nitab4.5_0018794	7140	8538	275
Chr, chromosome; Scf, scaffolds; AA, the number of Amino acids; pI, isoelectric points; MW, molecular weights.
