# Supplementary material for: Deciphering the roles of tobacco MYB transcription factors in environmental stress tolerance
Source: Front Plant Sci. 2022 Oct 24;13:998606. doi: 10.3389/fpls.2022.998606 (PMC9638165; doi:10.3389/fpls.2022.998606)
Supplement: Supplementary Sequences 1, 2 — The CDS and protein sequences of all NtMYB members. [file DataSheet_1.zip › Supplementary files/Supplementary Table S5.xlsx]

## Sheet: Sheet1
One-to-one orthologous relationships between tobacco and other five plant species.
Common collinear NtMYB gene pairs in rice and maize	Common collinear NtMYB gene pairs in potato, tomato and Arabidopsis	Common collinear NtMYB gene pairs in potato, tomato, Arabidopsis, rice and maize
NtMYB005	NtMYB003	NtMYB005
NtMYB014	NtMYB004	NtMYB014
NtMYB026	NtMYB005	NtMYB026
NtMYB042	NtMYB010	NtMYB042
NtMYB098	NtMYB012	NtMYB104
NtMYB104	NtMYB013	NtMYB107
NtMYB107	NtMYB027
	NtMYB026
	NtMYB020
	NtMYB014
	NtMYB016
	NtMYB028
	NtMYB029
	NtMYB042
	NtMYB043
	NtMYB041
	NtMYB051
	NtMYB052
	NtMYB054
	NtMYB063
	NtMYB066
	NtMYB067
	NtMYB076
	NtMYB075
	NtMYB078
	NtMYB082
	NtMYB081
	NtMYB084
	NtMYB102
	NtMYB096
	NtMYB103
	NtMYB100
	NtMYB104
	NtMYB107
	NtMYB110
	NtMYB117
	NtMYB122
	NtMYB135
	NtMYB132
	NtMYB144
	NtMYB145
	NtMYB143
	NtMYB142
	NtMYB141
