# Supplementary material for: Deciphering the roles of tobacco MYB transcription factors in environmental stress tolerance
Source: Front Plant Sci. 2022 Oct 24;13:998606. doi: 10.3389/fpls.2022.998606 (PMC9638165; doi:10.3389/fpls.2022.998606)
Supplement: Supplementary Sequences 1, 2 — The CDS and protein sequences of all NtMYB members. [file DataSheet_1.zip › Supplementary files/Supplementary Table S6.xlsx]

## Sheet: Sheet1
Supplementary Table S6. The detail information of segmental and tandem duplication gene pairs
Duplicated pairs	Ka	Ks	Ka/Ks	Purifying selection	Duplicate type
NtMYB005-NtMYB027	0.489611	2.67077	0.183322	Yes	Segmental
NtMYB005-NtMYB056	0.0307457	0.102407	0.300231	Yes	Segmental
NtMYB078-NtMYB082	0.219592	0.996499	0.220364	Yes	Segmental
NtMYB078-NtMYB117	0.355925	1.0801	0.32953	Yes	Segmental
NtMYB063-NtMYB145	0.233542	0.785095	0.29747	Yes	Segmental
NtMYB065-NtMYB092	0.0177019	0.0512363	0.345496	Yes	Segmental
NtMYB066-NtMYB093	0.016055	0.0906222	0.177164	Yes	Segmental
NtMYB028-NtMYB035	0.0310027	0.0932543	0.332454	Yes	Segmental
NtMYB099-NtMYB103	0.182982	0.807973	0.22647	Yes	Segmental
NtMYB026-NtMYB071	0.20229	0.91263	0.221656	Yes	Segmental
NtMYB006-NtMYB057	0.0158852	0.107039	0.148406	Yes	Segmental
NtMYB096-NtMYB109	0.254025	0.731352	0.347336	Yes	Segmental
NtMYB108-NtMYB130	0.0422547	0.123458	0.342258	Yes	Segmental
NtMYB082-NtMYB117	0.146667	0.235898	0.62174	Yes	Segmental
NtMYB017-NtMYB040	0.0204403	0.0802652	0.25466	Yes	Segmental
NtMYB017-NtMYB125	0.207449	0.797568	0.260101	Yes	Segmental
NtMYB041-NtMYB051	0.219478	0.787067	0.278855	Yes	Segmental
NtMYB041-NtMYB110	0.0267564	0.10958	0.244172	Yes	Segmental
NtMYB087-NtMYB102	0.311088	0.432598	0.719116	Yes	Segmental
NtMYB054-NtMYB098	0.116796	0.442908	0.263704	Yes	Segmental
NtMYB020-NtMYB038	0.0538433	0.137495	0.391601	Yes	Segmental
NtMYB020-NtMYB073	0.185328	0.766397	0.241817	Yes	Segmental
NtMYB070-NtMYB084	0.216335	0.965297	0.224112	Yes	Segmental
NtMYB002-NtMYB137	0.088814	0.231239	0.384079	Yes	Segmental
NtMYB018-NtMYB039	0.0271336	0.142317	0.190655	Yes	Segmental
NtMYB128-NtMYB129	0.0297714	0.201106	0.148038	Yes	Segmental
NtMYB033-NtMYB088	0.0195834	0.137133	0.142806	Yes	Segmental
NtMYB144-NtMYB145	0.0199709	0.117581	0.169849	Yes	Segmental
NtMYB061-NtMYB069	0.0947089	0.271379	0.348991	Yes	Segmental
NtMYB042-NtMYB135	0.214213	0.563455	0.380178	Yes	Segmental
NtMYB013-NtMYB088	0.294292	0.689451	0.426849	Yes	Segmental
NtMYB067-NtMYB087	0.214024	1.03996	0.2058	Yes	Segmental
NtMYB067-NtMYB102	0.363797	1.15789	0.314189	Yes	Segmental
NtMYB040-NtMYB125	0.187126	0.720462	0.259731	Yes	Segmental
NtMYB010-NtMYB067	0.317704	1.02788	0.309087	Yes	Segmental
NtMYB010-NtMYB102	0.0525868	0.216068	0.24338	Yes	Segmental
NtMYB015-NtMYB145	0.448961	1.52435	0.294526	Yes	Segmental
NtMYB081-NtMYB104	0.166116	0.523662	0.317219	Yes	Segmental
NtMYB055-NtMYB140	0.248954	0.815238	0.305376	Yes	Segmental
NtMYB086-NtMYB115	0.0544188	0.244468	0.222601	Yes	Segmental
NtMYB012-NtMYB103	0.0184494	0.187767	0.0982567	Yes	Segmental
NtMYB044-NtMYB078	0.469713	2.26002	0.207836	Yes	Segmental
NtMYB022-NtMYB023	0.327375	0.75513	0.433534	Yes	tandem
NtMYB171-NtMYB172	0.132534	0.369439	0.358742	Yes	tandem
